# Supplementary material for: De novo MYC addiction as an adaptive response of cancer cells to CDK4/6 inhibition
Source: Mol Syst Biol. 2017 Oct 4;13(10):940. doi: 10.15252/msb.20167321 (PMC5658703; doi:10.15252/msb.20167321)
Supplement: Supplementary file 3 — Table EV1 [file MSB-13-940-s003.xlsx]

## Sheet: Legend
Table EV1. 13C metabolic flux analysis.
Tab 1. Model description, including model structure, reaction stoichiometry and atom transitions for 13C propagation
Tab 2. List of metabolites, including abbreviations
Tab 3. Protocols used for mass spectrometry (MS) for each labelled metabolite
Tab 4. Data generated by the program INCA, including measured and predicted values for parameter optimization and statistical metrics used to assess goodness-of-fit.
Tab 5. Data generated by the program INCA, including predicted values for best fit obtained by parameter optimization, confidence intervals that convey the uncertainties associated with these estimated parameters and fold changes based on best fits.

## Sheet: 1. Model description
Model description, including model structure, reaction stoichiometry and atom transitions for 13C propagation
Reaction ID	Stoichiometry and atom transitions	Notes
R1	Glc (abcdef) + ATP -> G6P (abcdef) + ADP	hexokinase
R2	G6P (abcdef) <-> F6P (abcdef)	glucose-6-phosphate isomerase
R3	F6P (abcdef) + ATP -> FBP (abcdef) + ADP	phosphofructokinase-1
R4	FBP (abcdef) <-> DHAP (cba) + G3P (def)	aldolase
R5	DHAP (abc) <-> G3P (abc)	Triose phosphate isomerase
R6	G3P (abc) + NAD.c + ADP <-> c3PG (abc) + NADH.c + ATP	glyceraldehyde 3-phosphate dehydrogenase & phosphoglycerate kinase
R7	c3PG (abc) <-> PEP (abc)	phosphoglycerate mutase & enolase
R8	PEP (abc) + ADP -> Pyr (abc) + ATP	pyruvate kinase
R9	Pyr (abc) + NADH.c <-> Lac (abc) + NAD.c	lactate dehydrogensase
R10	G6P (abcdef) + 2*NADP -> PenP (bcdef) + 2*NADPH + C.s (a)	glucose 6-phosphate dehydrogenase & 6-phosphogluconolactonase & phosphogluconate dehydrogenase & ribose-5-phosphate isomerase & ribulose-phosphate 3-epimerase
R11	PenP (abcde) + E4P (xyzv) <-> G3P (cde) + F6P (abxyzv)	transketolase
R12	PenP (abcde) + PenP (xyzvw) <-> S7P (abxyzvw) + G3P (cde)	transketolase
R13	S7P (abcdefg) + G3P (xyz) <-> E4P (defg) + F6P (abcxyz)	transaldolase
R14	Pyr (abc) + CoA.m + NAD.m -> ACoA.m (bc) + NADH.m + C.s (a)	pyruvate dehydrogenase
R15	Pyr (abc) + C.s (d) + ATP -> OAA.m (abcd) + ADP	pyruvate carboxylase
R16	OAA.m (abcd) + ACoA.m (ef) -> Cit (dcbafe) + CoA.m	citrate synthase
R17	Cit (abcdef) + NADP <-> aKG (abcef) + NADPH + C.s (d)	isocitrate dehydrogenase & aconitase
R18	Cit (abcdef) + NAD.m <-> aKG (abcef) + NADH.m + C.s (d)	isocitrate dehydrogenase & aconitase
R19	aKG (abcde) + NAD.m + ADP -> Suc (bcde) + NADH.m + ATP + C.s (a)	α-ketoglutarate dehydrogenase & Succinyl-CoA ligase
R20	Suc (abcd) + 1.5*ADP -> Fum (abcd) + 1.5*ATP + pOCR	succinate dehydrogenase; oxidative phosphorilation from complex II of respiratory chain
R21	NADH.m + 2.5*ADP -> NAD.m + 2.5*ATP + pOCR	NADH dehydrogenase; oxidative phosphorilation from complex I of respiratory chain
R22	Fum (abcd) <-> Mal (abcd)	fumarate hydratase
R23	OAA.c (abcd) + NADH.c <-> Mal (abcd) + NAD.c	malate dehydrogensase
R24	Mal (abcd) + NAD.m <-> OAA.m (abcd) + NADH.m	malate dehydrogensase
R25	Cit (abcdef) + CoA.c + ATP -> OAA.c (dcba) + ACoA.c (fe) + ADP	ATP citrate (pro-S)-lyase
R26	ACoA.c (ab) + ACoA.c (cd) + 2*NADPH + ATP -> 2*CoA.c + 2*NADP + ADP + FAC4 (abcd)	acetyl-CoA carboxylase and fatty acid synthase (acetyl group incorporation for palmitate synthesis)
R27	ACoA.c (ef) + 2*NADPH + ATP + FAC4 (abcd) -> CoA.c + 2*NADP + ADP + FAC6 (abcdef)
R28	ACoA.c (gh) + 2*NADPH + ATP + FAC6 (abcdef) -> CoA.c + 2*NADP + ADP + FAC8 (abcdefgh)
R29	ACoA.c (ij) + 2*NADPH + ATP + FAC8 (abcdefgh) -> CoA.c + 2*NADP + ADP + FAC10 (abcdefghij)
R30	ACoA.c (kl) + 2*NADPH + ATP + FAC10 (abcdefghij) -> CoA.c + 2*NADP + ADP + FAC12 (abcdefghijkl)
R31	ACoA.c (mn) + 2*NADPH + ATP + FAC12 (abcdefghijkl) -> CoA.c + 2*NADP + ADP + FAC14 (abcdefghijklmn)
R32	ACoA.c (op) + 2*NADPH + ATP + FAC14 (abcdefghijklmn) -> CoA.c + 2*NADP + ADP + Palm (abcdefghijklmnop)
R33	Mal (abcd) + NADP -> Pyr (abc) + NADPH + C.s (d)	malic enzyme (NADP+)
R34	Mal (abcd) + NAD.m -> Pyr (abc) + NADH.m + C.s (d)	malic enzyme
R35	Asp (abcd) + aKG (efghi) <-> OAA.c (abcd) + Glu (efghi)	aspartate transaminase
R36	OAA.m (abcd) + Glu (efghi) <-> Asp (abcd) + aKG (efghi)	aspartate transaminase
R37	c3PG (abc) + Glu (defgh) + NAD.c -> Ser (abc) + aKG (defgh) + NADH.c	phosphoglycerate dehydrogenase & phosphoserine transaminase & phosphoserine phosphatase
R38	Ser (abc) -> Pyr (abc)	serine dehydratase & spontaneous reactions to pyruvate
R39	Ser (abc) <-> Gly (ab) + C.s (c)	serine hydroxymethyltransferase
R40	Pyr (abc) + Glu (xyvwz) <-> Ala (abc) + aKG (xyvwz)	alanine transaminase
R41	Arg (abcde) + aKG (xyvwz) -> P5C (abcde) + Glu (xyvwz)	arginase & ornithine aminotransferase
R42	P5C (abcde) + NADPH -> Pro (abcde) + NADP	pyrroline-5-carboxylate reductase
R43	Gln (abcde) <-> Glu (abcde)	glutaminase
R44	Glu (abcde) + NAD.m <-> aKG (abcde) + NADH.m	glutamate dehydrogenase
R45	Glu (abcde) + NADH.m <-> P5C (abcde) + NAD.m	overall reaction involved in the synthesis (glutamate-5-semialdehyde dehydrogenase & spontaneous equilibrium P5C-GSA) and degradation (1-pyrroline-5-carboxylate dehydrogenase ) of proline and arginine
R46	Ile (abcdef) + CoA.m + C.s (g) + aKG (hijkl) + 2*NAD.m -> ACoA.m (ef) + Suc (gdcb) + Glu (hijkl) + 2*NADH.m + C.s (a)	overall reaction for isoleucine degradation: 3-metyl-2-oxopentanoate dehydrogenase (branched-chain α-keto acid dehydrogenase complex ) & other 9 steps via 3-metyl-2-oxopentanoate, propanoyl-CoA and succinyl-CoA
R47	Leu (abcdef) + 3*CoA.m + C.s (g) + aKG (hijkl) + NAD.m + ATP -> ACoA.m (bc) + ACoA.m (gd) + ACoA.m (ef) + Glu (hijkl) + NADH.m + ADP + C.s (a)	overall reaction for leucine degradation: 4-metyl-2-oxopentanoate dehydrogenase (branched-chain α-keto acid dehydrogenase complex ) & other 7 steps via 4-metyl-2-oxopentanoate, isovaleryl-CoA and acetoacetate
R48	Lys (abcdef) + 2*CoA.m + 2*NAD.m + aKG (ghijk) + aKG (lmnop) -> ACoA.m (bc) + ACoA.m (de) + 2*NADH.m + Glu (ghijk) + Glu (lmnop) + C.s (a) + C.s (f)	overall reaction for lysine degradation: Lysine-α-ketoglutarate reductase & other 9 steps via saccharopine, glutaryl-CoA and acetoacetyl-CoA
R49	Met (abcdz) + Ser (efg) + C.s (h) + NAD.m -> Cys (efg) + Suc (hdcb) + NADH.m + C.s (a) + C.s (z)	overall reaction for methionine degradation: methionine adenosyltransferase & other 11 steps via S-adenosyl-L-methionine, homocysteine, cystathionine, 2-oxobutanoate, propanoyl-CoA and succinyl-CoA
R50	Thr (abcd) + C.s (e) + NAD.m -> Suc (edcb) + NADH.m + C.s (a)	overall reaction for threonine degradation: threonine deaminase (serine dehydratase) & 2-oxobutanoate dehydrogenase & propionyl-CoA carboxylase & methylmalonyl-CoA epimerase & methylmalonyl-CoA mutase & succinyl-CoA ligase
R51	Trp (abcdefghijk) + 2*CoA.m + 2*NAD.m -> Ala (abc) + ACoA.m (ji) + ACoA.m (hg) + 2*NADH.m + C.s (d) + C.s (e) + C.s (f) + C.s (k)	overall reaction for tryptophan degradation: tryptophan 2,3-dioxygenase & other 14 steps via synthesis of kynurenine, glutaryl-CoA and acetoacetyl-CoA
R52	Val (abcd) + C.s (e) + 3*NAD.m + aKG (fghij) -> Suc (edcb) + 3*NADH.m + Glu (fghij) + C.s (a)	overall reaction for valine degradation: 3-metyl-2-oxobutanoate dehydrogenase (branched-chain α-keto acid dehydrogenase complex ) & other 10 steps via 3-metyl-2-oxobutanoate, propanoyl-CoA and succinyl-CoA
R53	Asp (abcd) <-> Asn (abcd)	overall reaction covering the synthesis (asparagine synthetase) and degradation (asparaginase) of asparagine
R54	Cys (abc) + aKG (defgh) -> Pyr (abc) + Glu (defgh)	overall reaction for cysteine degradation: cysteine dioxygenase & 3-sulfinoalanine aminotransferase |Cysteine aminotransferase & 3-mercaptopyruvate sulfurtransferase
R55	His (abcde) -> Glu (abcde)	overall reaction for histidine degradation: Histidase & imidazole propionase & glutamate formimidoyltransferase
R56	Phe (abcdefghi) -> Tyr (abcdefghi)	Phenylalanine hydroxylase
R57	Tyr (abcdefghi) + aKG (jklmn) -> Fum (defg) + Glu (jklmn) + C.s (a) + C.s (b) + C.s (c) + C.s (h) + C.s (i)	overall reaction for tyrosine degradation: Tyrosine aminotransferase & 4-hydroxyphenylpyruvate dioxygenase & homogentisate 1,2-dioxygenase & maleylacetoacetate isomerase & fumarylacetoacetate hydrolase
R58	ATP -> ADP	ATP utilization
R59	NADPH -> NADP	NADPH utilization
R60	C.s (a) + C.s (b) + CoA.m -> ACoA.m (ab)	mithchondrial acetyl-CoA recycling
E1	Glc.e (abcdef) -> Glc (abcdef)	Glucose uptake
E1a	Glc.x (abcdef) -> Glc.e (abcdef)	Uptake of labelled (Exp #1) or non-labelled (Exp #2) isotopomers
E2	Lac (abc) -> Lac.e (abc)	Lactate release
E3	Ala (abc) <-> Ala.e (abc)	Alanine realease
E3a	Ala.x (abc) -> Ala.e (abc)	Uptake of non-labelled isotopomers
E3b	Ala.e ->	Sink reaction to balance Ala.e
E4	Arg.e (abcde) -> Arg (abcde)	Arginine uptake
E5	Asn ->	Asparagine release
E6	Asp ->	Aspartate release
E7	Cys.e (abc) -> Cys (abc)	Cysteine uptake
E8	Gln.e (abcde) <-> Gln (abcde)	Glutamine uptake
E8a	Gln.x (abcde) -> Gln.e (abcde)	Uptake of labelled (Exp #2) or non-labelled (Exp #1) isotopomers
E9	Glu (abcde) -> Glu.e (abcde)	Glutamate release
E10	Gly ->	Glycine release
E11	His.e (abcde) -> His (abcde)	Histidine uptake
E12	Ile.e (abcdef) -> Ile (abcdef)	Isoleucine uptake
E13	Leu.e (abcdef) -> Leu (abcdef)	Leucine uptake
E14	Lys.e (abcdef) -> Lys (abcdef)	Lysine uptake
E15	Met.e (abcde) -> Met (abcde)	Methionine uptake
E16	Phe.e (abcdefghi) -> Phe (abcdefghi)	Phenylalanine uptake
E17	Pro (abcde) <-> Pro.e (abcde)	Proline uptake/release
E17a	Pro.x (abcde) -> Pro.e (abcde)	Uptake of non-labelled isotopomers
E17b	Pro.e ->	Sink reaction to balance Pro.e
E18	Ser.e (abc) <-> Ser (abc)	Serine uptake
E18a	Ser.x (abc) -> Ser.e (abc)	Uptake of non-labelled isotopomers
E19	Thr.e (abcd) -> Thr (abcd)	Threonine uptake
E20	Trp.e (abcdefghijk) -> Trp (abcdefghijk)	Tryptophan uptake
E21	Tyr.e (abcdefghi) -> Tyr (abcdefghi)	Tyrosine Uptake
E22	Val.e (abcd) -> Val (abcd)	Valine uptake
E23	G6P (abcdef) + ATP -> glycogensubunit.e (abcdef) + ADP	phosphoglucomutase & glucose incorporation for glycogen synthesis
E23a	glycogensubunit.x (abcdef) -> glycogensubunit.e (abcdef)	Uptake of non-labelled isotopomers
E23b	glycogensubunit.e ->	Correction for non-labelled isotopomers
E24	0.088*Ala + 0.055*Arg + 0.042*Asn + 0.053*Asp + 0.047*Gln + 0.057*Glu + 0.079*Gly + 0.021*His + 0.046*Pro + 0.063*Ser + 0.057*Thr + 0.006*Trp + 0.021*Cys + 0.084*Lys + 0.048*Ile + 0.083*Leu + 0.027*Tyr + 0.032*Phe + 0.02*Met + 0.061*Val + 4.3*ATP -> 4.3*ADP	Amino acid incorporation for protein synthesis
E25	pOCR ->	oxygen consumption rate for ATP production
E26	PenP (abcde) -> RNARibose.e (abcde)	ribose-phosphate diphosphokinase (ribose incorporation for RNA Synthesis)
E26a	RNARibose.x (abcde) -> RNARibose.e (abcde)	Uptake of non-labelled isotopomers
E26b	RNARibose.e ->	Sink reaction to balance RNARibose.e
E27	Palm (abcdefghijklmnop) -> Palm.e (abcdefghijklmnop)	Accumulation of palmitate
E27a	Palm.x (abcdefghijklmnop) -> Palm.e (abcdefghijklmnop)	Uptake of non-labelled isotopomers
E27b	Palm.e ->	Sink reaction to balance Palm.e

## Sheet: 2. Metabolites (abbreviations)
List of metabolites, including abbreviations
ID (abbreviations)	description	additional note
ACoA.c	cell cytoplasmic acetyl-CoA	balanced
ACoA.m	cell mitochondrial acetyl-CoA	balanced
ADP	cell ADP	balanced
ATP	cell ATP	balanced
Ala	cell alanine	balanced
Ala.e	medium alanine	balanced
Ala.x	unlabelled alanine
Arg	cell arginine	balanced
Arg.e	medium arginine
Asn	cell asparagine	balanced
Asp	cell aspartate	balanced
C.s	additional extra carbons, as those gained or lost in the form of CO2	It is important to mark this variable as not labelled
Cit	cell citrate	balanced
CoA.c	cell cytoplasmic coenzyme A	balanced
CoA.m	cell mitochondrial coenzyme A	balanced
Cys	cell cysteine	balanced
Cys.e	medium cysteine
DHAP	cell dihydroxyacetone phosphate	balanced
E4P	cell erythrose 4-phosphate	balanced
F6P	cell fructose 6-phosphate	balanced
FAC10	10 carbon acyl group	balanced
FAC12	12 carbon acyl group	balanced
FAC14	14 carbon acyl group	balanced
FAC4	4 carbon acyl group	balanced
FAC6	6 carbon acyl group	balanced
FAC8	8 carbon acyl group	balanced
FBP	cell fructose 1,6-bisphosphate	balanced
Fum	cell fumarate	balanced, symmetric
G3P	cell glyceraldehyde 3-phosphate	balanced
G6P	cell glucose 6-phosphate	balanced
Glc	cell glucose	balanced
Glc.e	medium glucose	balanced
Glc.x	labelled (Exp #1) / unlabelled (Exp #2) glucose
Gln	glutamine	balanced
Gln.e	medium glutamine	balanced
Gln.x	labelled (Exp #2) / unlabelled (Exp #1) glutamine
Glu	cell glutamate	balanced
Glu.e	medium glutamate
Gly	glycine	balanced
His	cell histidine	balanced
His.e	medium histidine
Ile	cell isoleucine	balanced
Ile.e	medium isoleucine
Lac	cell lactate	balanced
Lac.e	medium latate
Leu	cell leucine	balanced
Leu.e	medium leucine
Lys	cell lysine	balanced
Lys.e	medium lysine
Mal	cell malate	balanced
Met	cell methionine	balanced
Met.e	medium methionine
NAD.c	cell cytoplasmic NAD	balanced
NAD.m	cell mitochondrial NAD	balanced
NADH.c	cell cytoplasmic NADH	balanced
NADH.m	cell mitochondrial NADH	balanced
NADP	cell cytoplasmic NADP	balanced
NADPH	cell cytoplasmic NADPH	balanced
OAA.c	cell cytoplasmic oxaloacetate	balanced
OAA.m	cell mitochondrial oxaloacetate	balanced
P5C	cell Δ1-pyrroline-5-carboxylate	balanced
PEP	cell phophoenol pyruvate	balanced
Palm	cell palmitate	balanced
Palm.e	accumulated palmitate	balanced
Palm.x	unlabelled palmitate
PenP	PenP, pentose phosphate pool (ribulose 5-phospate, ribose 5-phosphae, xylulose 5-phosphate)	balanced
Phe	cell phenylalanine	balanced
Phe.e	medium phenylalanine
Pro	cell proline	balanced
Pro.e	medium proline	balanced
Pro.x	unlabeled proline
Pyr	cell pyruvate	balanced
RNARibose.e	accumulated ribose residue as RNA	balanced
RNARibose.x	unlabelled ribose
S7P	cell sedoheptulose 7-phosphate	balanced
Ser	cell serine	balanced
Ser.e	medium serine	balanced
Ser.x	unlabelled serine
Suc	cell succinate	balanced, symmetric
Thr	cell threonine	balanced
Thr.e	medium threonine
Trp	cell tryptophan	balanced
Trp.e	medium tryptophan
Tyr	cell tyrosine	balanced
Tyr.e	medium tyrosine
Val	cell valine	balanced
Val.e	medium valine
aKG	cell alpha-ketoglutarate	balanced
c3PG	cell 3-phosphoglycerate	balanced
glycogensubunit.e	accumulated glucose residue as glycogen	balanced
glycogensubunit.x	unlabelled glucose residue
pOCR	virtual variable (see appendix)	balanced

## Sheet: 3. MS protocols
Protocols used for mass spectrometry (MS) for each labelled metabolite
Metabolite (ID)	Fragment	Source	Extraction	Derivatization	Gas chromatography	Mass spectrometry
					Instrument	Instrument	Ion source	Ret. time	m/z range
Palmitate (Palm-270)	C1-C10	Cell pellet	Organic extraction of saponified pellet	metil ester	Column model: BPX-70 (30m lenght; 0,25 mm i.d.; 0,25 microm thickness; 70% CyanopropylPolysilphenylene	Shimadzu GCMS-QP 2010, Mass analyzer: MS quadrupole	Electron impact ionization	9.2	269 – 279
Ribose (Rib-256)	C1-C5		Trizol extraction and acid hydrolysis	aldonitrile acetate (acetylation)	Agilent 7890AGC with Agilent 5975C MSD, Column model: HP 5ms (30m lenght; 0.25 mm i.d.; 0.25 microm thickness; (5%-phenyl)-methyl polysiloxane)	Agilent 7890AGC with Agilent 5975C MSD, Mass analyzer: MS quadrupole	Chemical ionization, Scan polarity: positive	5.3	255 – 262
Glycogen (Glyc-328)	C1-C6		Amylase digestion and ion-exchange columns-based extraction, aqueous elution					3.7	327 – 334
Glucose (Glc-236)	C1-C6	Medium	Ion-exchange columns-based extraction, aqueous elution					3.7	327 – 334
Lactate (Lac-328)	C1-C3		Organic extraction of acidified media	n-propylamide-heptafluoro butynic ester				5.4	327 – 332
Glutamate+Glutamine (Glu/Gln-198)	C2-C5		Ion-exchange columns-based extraction, acid and basic elutions	n-trifluoroacetyl-n-butyl-ester			Electron impact ionization	3.9	197 – 203
Alanine (Ala-242)	C1-C3		Ion-exchange columns-based extraction, basic elution				Chemical ionisation, Scan polarity: positive	5.3	241 – 246
Glutamate+Glutamine (Glu/Gln-384)	C1-C5							12.8	383 –390
Proline (Pro-296)	C1-C5							9.6	295 – 302
Serine (Ser-354)	C1-C3							6.6	353 – 358
α-Keto glutarate (aKG-346)	C1-C5	Cell pellet	Methanol:water: chloroform extraction	2% methoxyamine hydrochloride in pyridine + MBTSTFA + 1% TBDMCS (sylation)			Electron impact ionization	24.6	345 –356
Alanine (260)	C1-C3							12.6	259 – 268
Aspartate (Asp-419)	C1-C4							28.9	417 – 428
Citrate (Cit-459)	C1-C6							37.7	458 – 469
Glutamate (Glu-432)	C1-C5							32.6	431 – 442
Malate (Mal-419)	C1-C4							27.6	418 – 428

## Sheet: 4. Parameter optimization
Data generated by the program INCA, including measured and predicted values for parameter optimization and statistical metrics used to assess goodness-of-fit.
Note: Exp #1: Measured fractional isotopologue enrichments using [1,2-13C2]-D-glucose as labeled substrate
Note: Exp #2: Measured fractional isotopologue enrichments using [U-13C5]-L-glutamine as labeled substrate
Note: Isotopologues: m0 (or M+0) refers to the isotopologue with zero 13C, m1 (or M+1) refers to the isotopologue with one 13C, m2 (or M+2) with two 13C and so on.
Summary of parameter optimization
				CONTROL		CDK4/6 knockdown
				The fit was accepted		The fit was accepted
				SSR = 113.9		SSR = 72.9
				Expected SSR = [66.5 119.3] (95.0% conf., 91 DOF)		Expected SSR = [66.5 119.3] (95.0% conf., 91 DOF)
ID	in Model	Type	Experiment	SRES	Contribution	SRES	Contribution
E1	Glc.e -> Glc	Flux	Exp #1	0.7964	7.0777	0.8052	6.8542
E2	Lac <-> Lac.e	Flux	Exp #1	0.2956	54.331	0.8597	4.656
E3	Ala <-> Ala.e	Flux	Exp #1	0	0.0059	0.0044	1.5391
E4	Arg.e -> Arg	Flux	Exp #1	0.4988	0.8602	0.0232	5.9838
E5	Asn -> Asn.e	Flux	Exp #1	0.0001	0.0083	0.0022	0.2271
E6	Asp <-> Asp.e	Flux	Exp #1	0.0002	0.0118	0.0016	0.1643
E7	Cys.e -> Cys	Flux	Exp #1	0	0.0037	0.0006	0.194
E8	Gln.e <-> Gln	Flux	Exp #1	1.2678	1.4216	0.7551	4.1088
E9	Glu <-> Glu.e	Flux	Exp #1	0.0001	0.0053	0.0038	0.2459
E10	Gly -> Gly.e	Flux	Exp #1	0.0004	0.0239	0.001	0.0141
E11	His.e -> His	Flux	Exp #1	0.0178	0.005	0.0174	0.1102
E12	Ile.e -> Ile	Flux	Exp #1	0.0077	0.0136	0.0741	1.8548
E13	Leu.e -> Leu	Flux	Exp #1	0.0001	0.0068	0.0091	0.5442
E14	Lys.e -> Lys	Flux	Exp #1	0.1662	0.0857	0.1987	12.5586
E15	Met.e -> Met	Flux	Exp #1	0.0023	0.0027	0.0021	0.0368
E16	Phe.e -> Phe	Flux	Exp #1	0.0141	0.0104	0.0006	0.0739
E17	Pro <-> Pro.e	Flux	Exp #1	0.0002	0.5999	0.0036	0.2129
E18	Ser.e <-> Ser	Flux	Exp #1	0.0015	1.0717	0.0442	1.3736
E19	Thr.e -> Thr	Flux	Exp #1	0.0185	0.0163	0.0171	0.1103
E20	Trp.e -> Trp	Flux	Exp #1	0.0047	0.0813	0.0048	1.8032
E21	Tyr.e -> Tyr	Flux	Exp #1	0.0065	0.005	0.0038	0.5243
E22	Val.e -> Val	Flux	Exp #1	0.0197	0.0632	0.1904	5.7833
E23	glycogen	Flux	Exp #1	0.0001	0.0038	0.0001	0.0014
E24	protein	Flux	Exp #1	2.0133	2.7218	0.1716	23.8536
E25	respiration	Flux	Exp #1	0.0493	4.6607	0.791	11.3225
Glc-236	Glc.e	MS	Exp #1	4.6761	1	12.471	1
Rib-256	RNARibose.e	MS	Exp #1	5.8735	6.0017	2.83	4.5587
Glyc-328	glycogensubunit.e	MS	Exp #1	11.8061	3.9273	4.2601	1.5403
Palm-270	Palm.e	MS	Exp #1	3.2746	2.7433	0.9056	2.4067
Ser-354	Ser.e	MS	Exp #1	0.0011	3.4212	0	1.7132
Lac-328	Lac.e	MS	Exp #1	0.2048	6.1023	0.3171	2.3432
Ala-242	Ala.e	MS	Exp #1	1.7186	1.7982	0.4244	1.6065
Glu/Gln-384	Gln.e	MS	Exp #1	0.0374	1.2993	0.242	1.2975
Glu/Gln-198	Gln.e	MS	Exp #1	0.1758	1.2819	0.1769	1.2764
Pro-296	Pro.e	MS	Exp #1	1.489	2.7018	0.8286	1.3207
Cit-459	Cit	MS	Exp #1	13.6152	2.3881	4.5499	8.8081
aKG-346	aKG	MS	Exp #1	7.6214	1.9233	3.8442	2.8459
Glu-432	Glu	MS	Exp #1	8.6413	7.4661	2.6369	3.6401
Mal-419	Mal	MS	Exp #1	2.6841	4.3112	0.4242	3.4806
Asp-418	Asp	MS	Exp #1	6.7206	4.5048	0.7225	3.9015
Ala-260	Ala	MS	Exp #1	1.2296	1.7752	0.1985	1.6983
Palm-270	Palm.e	MS	Exp #2	1.19	2.4091	0.7092	1.0532
Lac-328	Lac.e	MS	Exp #2	0.2125	1.6337	0.6252	1.2012
Ala-242	Ala.e	MS	Exp #2	0.5317	1.4199	0.2969	1.0755
Glu/Gln-384	Gln.e	MS	Exp #2	12.1353	1.3952	6.6109	1.5728
Pro-296	Pro.e	MS	Exp #2	2.7496	3.6914	1.3027	1.6851
Cit-459	Cit	MS	Exp #2	9.7041	9.0279	8.3425	5.1795
aKG-346	aKG	MS	Exp #2	12.2466	3.2454	16.1865	9.556
Ala-260	Ala	MS	Exp #2	0.214	1.4343	0.022	1.0883
	CONTROL						CDK4/6 knockdown
Measured Fluxes	Raw Data	StdErr	Fit	SRES	WRES	Contribution	Raw Data	StdErr	Fit	SRES	WRES	Contribution
E1	0.5096	0.0117079	0.5201	0.7964	0.8924	7.0777	0.66	0.00773791	0.6669	0.8052	0.8973	6.8542
E2	0.9589	0.0142188	0.9512	0.2956	-0.5437	54.331	1.2861	0.0156915	1.2715	0.8597	-0.9272	4.656
E3	0.0135	0.000135248	0.0135	0	-0.007	0.0059	0.0233	0.00109897	0.0233	0.0044	-0.0662	1.5391
E4	0.007	0.00053618	0.0074	0.4988	0.7063	0.8602	0.0129	0.0010931	0.0131	0.0232	0.1524	5.9838
E5	0.000394	9.30557e-05	0.0004	0.0001	-0.0077	0.0083	0.0035	0.000300733	0.0035	0.0022	-0.0465	0.2271
E6	0.00064	0.00018195	0.0006	0.0002	-0.0151	0.0118	0.0027	0.000255977	0.0027	0.0016	-0.0395	0.1643
E7	0.0035	0.00012123	0.0035	0	0.0065	0.0037	0.0059	0.000405852	0.0059	0.0006	0.0245	0.194
E8	0.0683	0.0023806	0.0656	1.2678	-1.1259	1.4216	0.1009	0.00107255	0.1	0.7551	-0.8689	4.1088
E9	0.0092	0.000116113	0.0092	0.0001	0.0121	0.0053	0.0179	0.000338366	0.0179	0.0038	0.0616	0.2459
E10	0.0019	0.000245686	0.0019	0.0004	-0.0192	0.0239	0.0061	0.000204247	0.0061	0.001	-0.0311	0.0141
E11	0.0017	9.74112e-05	0.0018	0.0178	0.1335	0.005	0.0022	0.000408985	0.0023	0.0174	0.1321	0.1102
E12	0.0062	0.00016537	0.0062	0.0077	0.0875	0.0136	0.0089	0.000789284	0.0087	0.0741	-0.2723	1.8548
E13	0.0075	0.000159312	0.0075	0.0001	-0.0094	0.0068	0.0102	0.000519427	0.0101	0.0091	-0.0952	0.5442
E14	0.0063	0.000288987	0.0064	0.1662	0.4077	0.0857	0.0101	0.00121482	0.0095	0.1987	-0.4458	12.5586
E15	0.0028	8.5504e-05	0.0028	0.0023	0.0482	0.0027	0.0032	0.000181914	0.0032	0.0021	-0.0461	0.0368
E16	0.0028	0.000192143	0.0028	0.0141	0.1186	0.0104	0.0033	0.000336958	0.0033	0.0006	-0.0236	0.0739
E17	-0.000126	0.000108193	-0.0001	0.0002	0.0144	0.5999	0.0032	0.000219836	0.0032	0.0036	0.0603	0.2129
E18	0.0185	0.000516143	0.0185	0.0015	0.0387	1.0717	0.026	0.00138099	0.0263	0.0442	0.2103	1.3736
E19	0.0051	0.000230894	0.0051	0.0185	0.1361	0.0163	0.0077	0.000810223	0.0076	0.0171	-0.131	0.1103
E20	0.00043425	0.000322005	0.0005	0.0047	0.0682	0.0813	0.00062006	0.000560368	0.0006	0.0048	-0.069	1.8032
E21	0.0019	0.000131075	0.0019	0.0065	0.0809	0.005	0.0022	0.000879282	0.0022	0.0038	-0.0615	0.5243
E22	0.0058	0.000280441	0.0058	0.0197	0.1403	0.0632	0.007	0.000999034	0.0066	0.1904	-0.4364	5.7833
E23	0.001	9.88889e-05	0.001	0.0001	-0.008	0.0038	0.0012	8.69761e-05	0.0012	0.0001	-0.0105	0.0014
E24	0.0818	0.0041	0.076	2.0133	-1.4189	2.7218	0.0758	0.0038	0.0774	0.1716	0.4142	23.8536
E25	0.6192	0.00762102	0.6209	0.0493	0.222	4.6607	0.8244	0.00969948	0.833	0.791	0.8894	11.3225
Isotopologue abundances Exp #1		CONTROL						CDK4/6 knockdown
	Peak	Raw Data	StdErr	Fit	SRES	WRES	Contribution	Raw Data	StdErr	Fit	SRES	WRES	Contribution
Glc-236	m0	0.035	0.01	0.0338	0.0161	-0.1268	0.0013	0.032	0.01	0.0594	7.5303	2.7441	0.0041
	m1	0.015	0.01	0	2.25	-1.5	0	0.015	0.01	0	2.25	-1.5	0
	m2	0.9309	0.01	0.931	0	0.0046	0.9987	0.933	0.01	0.9312	0.0307	-0.1752	0.9959
	m3	0.004	0.01	0	0.16	-0.4	0	0.003	0.01	0	0.09	-0.3	0
	m4	0.015	0.01	0	2.25	-1.5	0	0.016	0.01	0	2.56	-1.6	0
	m5	0	0.01	0	0	0	0	0.001	0.01	0	0.01	-0.1	0
	m6	0	0.01	0	0	0	0	0	0.01	0	0	0	0
Rib-256	m0	0.5563	0.01	0.5563	0	0	0.3442	0.5688	0.01	0.5688	0	0	0.2909
	m1	0.2091	0.01	0.2097	0.0043	0.0654	1.4179	0.1904	0.01	0.1904	0	-0.003	2.1169
	m2	0.0851	0.01	0.0981	1.6874	1.299	0.7518	0.0968	0.01	0.107	1.0427	1.0211	1.0862
	m3	0.0803	0.01	0.0601	4.0547	-2.0136	2.5271	0.0722	0.01	0.0602	1.455	-1.2062	0.3948
	m4	0.0663	0.01	0.0631	0.0995	-0.3155	0.9581	0.0692	0.01	0.0635	0.3201	-0.5657	0.6684
	m5	0.003	0.01	0.0013	0.0276	-0.1662	0.0026	0.0027	0.01	0.0016	0.0123	-0.1108	0.0015
Glyc-328	m0	0.2939	0.0230576	0.2939	0	0	1.179	0.4327	0.0280953	0.4327	0	0	0.583
	m1	0.0463	0.01	0.016	9.2119	-3.0351	0.2968	0.0339	0.01	0.0149	3.6142	-1.9011	0.0772
	m2	0.5651	0.0199848	0.5683	0.0252	0.1587	1.2344	0.4641	0.0227896	0.4665	0.0114	0.1066	0.522
	m3	0.0341	0.01	0.0204	1.8669	-1.3664	0.3893	0.023	0.01	0.0192	0.1464	-0.3826	0.0632
	m4	0.0606	0.01	0.0646	0.1607	0.4008	0.7815	0.0462	0.01	0.0482	0.0376	0.1939	0.2856
	m5	0	0.01	0.0074	0.5413	0.7357	0.0462	0	0.01	0.0067	0.4503	0.671	0.0093
	m6	0	0.01	0.0001	0.0002	0.0128	0.0001	0	0.01	0.0001	0.0002	0.0138	0
Palm-270	m0	0.6469	0.0353461	0.6413	0.025	-0.1582	0.9148	0.8034	0.0479482	0.7946	0.0335	-0.1831	0.8118
	m1	0.0079	0.01	0.006	0.0357	-0.1888	0.0189	0.0067	0.01	0.0051	0.0287	-0.1693	0.0133
	m2	0.0659	0.01	0.0628	0.0967	-0.3109	0.2438	0.0524	0.0130664	0.0488	0.0736	-0.2714	0.7723
	m3	0.0191	0.01	0.0181	0.0107	-0.1033	0.1517	0.0128	0.01	0.0121	0.0044	-0.0661	0.0285
	m4	0.0928	0.01	0.0944	0.028	0.1673	0.3242	0.0555	0.0137232	0.059	0.0653	0.2556	0.1988
	m5	0.0246	0.01	0.0231	0.0215	-0.1466	0.2442	0.0123	0.01	0.0125	0.0004	0.0195	0.0528
	m6	0.0774	0.01	0.0808	0.1198	0.3462	0.3851	0.0346	0.01	0.0405	0.3584	0.5986	0.2337
	m7	0.0198	0.01	0.0164	0.1175	-0.3428	0.1329	0.0073	0.01	0.0071	0.0002	-0.0136	0.0484
	m8	0.0456	0.01	0.0431	0.0661	-0.2571	0.2402	0.0152	0.01	0.0174	0.0479	0.2188	0.1956
	m9	0	0.01	0.007	0.4864	0.6974	0.028	0	0.01	0.0024	0.0594	0.2437	0.0121
	m10	0	0.01	0.0146	2.1381	1.4622	0.0531	0	0.01	0.0047	0.2248	0.4741	0.0364
	m11	0	0.01	0.0018	0.0316	0.1778	0.0022	0	0.01	0.0005	0.0025	0.0499	0.0009
	m12	0	0.01	0.0031	0.0956	0.3091	0.004	0	0.01	0.0008	0.0065	0.0806	0.002
	m13	0	0.01	0.0003	0.0006	0.0251	0.0001	0	0.01	0.0001	0	0.0057	0
	m14	0	0.01	0.0004	0.0014	0.0372	0.0001	0	0.01	0.0001	0.0001	0.0078	0
	m15	0	0.01	0	0	0.0015	0	0	0.01	0	0	0.0003	0
	m16	0	0.01	0	0	0.0019	0	0	0.01	0	0	0.0003	0
Ser-354	m0	0.925	0.01	0.925	0	0.0012	0.888	0.9325	0.01	0.9325	0	0	0.7628
	m1	0.0521	0.01	0.0519	0.0003	-0.0186	1.5985	0.0521	0.01	0.0521	0	0.0004	0.789
	m2	0.0222	0.01	0.0221	0.0001	-0.0077	0.9341	0.0151	0.01	0.0151	0	-0.0007	0.1613
	m3	0.0007	0.01	0.0004	0.0007	-0.0258	0.0006	0.0003	0.01	0.0003	0	0.0023	0.0001
Lac-328	m0	0.5418	0.01	0.5406	0.0152	-0.1234	2.9232	0.5616	0.01	0.5591	0.061	-0.247	1.3093
	m1	0.0296	0.01	0.0257	0.154	-0.3924	0.336	0.0312	0.01	0.0277	0.1199	-0.3463	0.112
	m2	0.4192	0.01	0.421	0.0328	0.1812	2.7669	0.3965	0.01	0.4002	0.1362	0.3691	0.8972
	m3	0.0093	0.01	0.0098	0.0028	0.0526	0.0762	0.0107	0.01	0.0107	0	-0.0019	0.0246
Ala-242	m0	0.6315	0.01	0.6359	0.2015	0.4489	0.8906	0.7502	0.01	0.7501	0.0001	-0.0072	1.0059
	m1	0.0246	0.01	0.0205	0.1746	-0.4179	0.2321	0.0179	0.01	0.0161	0.0329	-0.1814	0.0416
	m2	0.3439	0.01	0.3356	0.712	-0.8438	0.6223	0.2319	0.01	0.2321	0.0004	0.019	0.5504
	m3	0	0.01	0.0078	0.6305	0.7941	0.0531	0	0.01	0.0062	0.3911	0.6254	0.0086
Glu/Gln-384	m0	0.9518	0.01	0.9518	0	0.0016	1.1239	0.9844	0.01	0.9843	0.0001	-0.0076	1.1293
	m1	0.0095	0.01	0.011	0.0218	0.1476	0.0245	0.0036	0.01	0.0055	0.0354	0.1882	0.0225
	m2	0.029	0.01	0.0278	0.0138	-0.1173	0.1422	0.0095	0.01	0.014	0.1987	0.4458	0.1401
	m3	0.0055	0.01	0.0055	0	0.0025	0.0058	0.0015	0.01	0.0022	0.0048	0.0692	0.0038
	m4	0.0033	0.01	0.0036	0.0007	0.0264	0.0027	0.0009	0.01	0.0014	0.0029	0.0538	0.0018
	m5	0.0009	0.01	0.0005	0.0012	-0.0348	0.0001	0.0001	0.01	0.0002	0.0001	0.0076	0.0001
Glu/Gln-198	m0	0.9514	0.01	0.9514	0	0.0056	1.1227	0.9843	0.01	0.9842	0	-0.0061	1.1241
	m1	0.0131	0.01	0.0153	0.0473	0.2175	0.0437	0.0048	0.01	0.0075	0.0741	0.2721	0.0402
	m2	0.0277	0.01	0.0241	0.1278	-0.3575	0.1077	0.009	0.01	0.012	0.0957	0.3094	0.1065
	m3	0.0061	0.01	0.006	0	-0.0034	0.007	0.0015	0.01	0.0024	0.0068	0.0827	0.0046
	m4	0.0018	0.01	0.0015	0.0007	-0.0261	0.0008	0.0004	0.01	0.0006	0.0003	0.0164	0.0009
Pro-296	m0	0.9167	0.01	0.9159	0.0065	-0.0805	2.2856	0.9497	0.01	0.9493	0.0017	-0.0407	1.1713
	m1	0.0161	0.01	0.0241	0.6323	0.7952	0.0633	0.0115	0.01	0.0157	0.177	0.4207	0.0363
	m2	0.0529	0.01	0.0607	0.6173	0.7857	0.3342	0.0323	0.01	0.0398	0.5606	0.7487	0.1025
	m3	0.0077	0.01	0.0121	0.1935	0.4399	0.0126	0.0037	0.01	0.0062	0.0634	0.2517	0.0066
	m4	0.0058	0.01	0.0078	0.0388	0.1969	0.0059	0.0024	0.01	0.004	0.0258	0.1607	0.0033
	m5	0.0009	0.01	0.0011	0.0007	0.0256	0.0001	0.0004	0.01	0.0005	0.0001	0.01	0.0006
Cit-459	m0	0.4406	0.01	0.4599	3.7346	1.9325	1.0031	0.52	0.01	0.5293	0.8517	0.9229	5.0068
	m1	0.0791	0.01	0.0806	0.0212	0.1454	0.397	0.0776	0.01	0.0732	0.1931	-0.4394	0.3494
	m2	0.328	0.01	0.3032	6.1783	-2.4856	0.8199	0.2952	0.01	0.2816	1.856	-1.3623	2.8933
	m3	0.0656	0.01	0.0551	1.1138	-1.0554	0.088	0.0474	0.01	0.0396	0.6075	-0.7794	0.1723
	m4	0.0701	0.01	0.0544	2.4487	-1.5648	0.0728	0.0506	0.01	0.0405	1.0173	-1.0086	0.3673
	m5	0.0139	0.01	0.0104	0.1182	-0.3438	0.0065	0.0075	0.01	0.006	0.0239	-0.1547	0.0163
	m6	0.0027	0.01	0.0024	0.0005	-0.0229	0.0008	0.0016	0.01	0.0014	0.0003	-0.0182	0.0028
aKG-346	m0	0.6996	0.01	0.6924	0.5243	-0.7241	1.3573	0.7495	0.01	0.7454	0.1633	-0.4041	1.9008
	m1	0.0571	0.01	0.0773	4.0633	2.0158	0.2216	0.0512	0.01	0.065	1.9163	1.3843	0.3773
	m2	0.1778	0.01	0.1951	3.0031	1.733	0.2907	0.1515	0.01	0.1646	1.7124	1.3086	0.423
	m3	0.0371	0.01	0.0388	0.0289	0.1699	0.0353	0.0268	0.01	0.0258	0.0115	-0.107	0.0816
	m4	0.0246	0.01	0.025	0.0013	0.0364	0.0176	0.0172	0.01	0.0166	0.004	-0.0635	0.0536
	m5	0.0038	0.01	0.0036	0.0004	-0.0208	0.0008	0.0038	0.01	0.0019	0.0366	-0.1914	0.0095
Glu-432	m0	0.7325	0.01	0.7324	0.0003	-0.0159	5.7736	0.7571	0.01	0.7583	0.0144	0.1201	2.5449
	m1	0.0359	0.01	0.063	7.3379	2.7089	0.2886	0.0448	0.01	0.056	1.245	1.1158	0.3379
	m2	0.1672	0.01	0.159	0.6728	-0.8203	1.3222	0.1514	0.01	0.1418	0.9229	-0.9607	0.6442
	m3	0.0392	0.01	0.0316	0.5733	-0.7572	0.0529	0.0285	0.01	0.0222	0.3965	-0.6296	0.0638
	m4	0.0227	0.01	0.0203	0.0553	-0.2351	0.0279	0.0167	0.01	0.0143	0.0579	-0.2405	0.0423
	m5	0.0025	0.01	0.0029	0.0017	0.0417	0.0008	0.0015	0.01	0.0016	0.0002	0.0129	0.0071
Mal-419	m0	0.7125	0.01	0.7087	0.1395	-0.3735	2.762	0.7597	0.01	0.7587	0.0108	-0.1039	1.9961
	m1	0.0879	0.01	0.1009	1.6908	1.3003	0.5266	0.0773	0.01	0.0825	0.2683	0.518	0.5127
	m2	0.1594	0.01	0.1659	0.4248	0.6518	0.8524	0.1349	0.01	0.137	0.0414	0.2035	0.8021
	m3	0.0339	0.01	0.0395	0.3111	0.5578	0.1451	0.0232	0.01	0.0259	0.0745	0.273	0.0903
	m4	0.0063	0.01	0.0098	0.1178	0.3433	0.0252	0.0048	0.01	0.0065	0.0292	0.1709	0.0795
Asp-418	m0	0.7228	0.01	0.7161	0.4602	-0.6784	2.9556	0.7616	0.01	0.76	0.0246	-0.1568	2.165
	m1	0.0844	0.01	0.1017	2.9889	1.7288	0.4943	0.0759	0.01	0.0825	0.4332	0.6582	0.5109
	m2	0.1526	0.01	0.1694	2.8188	1.6789	0.8961	0.1343	0.01	0.1384	0.1717	0.4143	1.0548
	m3	0.0343	0.01	0.0398	0.3018	0.5494	0.1352	0.0235	0.01	0.0259	0.0584	0.2416	0.0924
	m4	0.0059	0.01	0.0098	0.1508	0.3883	0.0236	0.0047	0.01	0.0065	0.0347	0.1863	0.0784
Ala-260	m0	0.6466	0.01	0.642	0.2096	-0.4579	0.8763	0.7367	0.01	0.7366	0	-0.0016	1.0532
	m1	0.0207	0.01	0.0207	0	0.0012	0.2306	0.0206	0.01	0.0165	0.1679	-0.4098	0.0431
	m2	0.3302	0.01	0.3388	0.7312	0.8551	0.6155	0.2381	0.01	0.2384	0.0008	0.0287	0.5929
	m3	0.0025	0.01	0.0079	0.2887	0.5373	0.0528	0.0047	0.01	0.0064	0.0298	0.1725	0.0092
Isotopologue abundances Exp #2		CONTROL						CDK4/6 knockdown
	Peak	Raw Data	StdErr	Fit	SRES	WRES	Contribution	Raw Data	StdErr	Fit	SRES	WRES	Contribution
Palm-270	m0	0.8684	0.0104034	0.8689	0.0023	0.0482	1.5447	0.9148	0.0117862	0.9153	0.0021	0.046	0.7772
	m1	0.02	0.01	0.0192	0.0057	-0.0755	0.1165	0.0144	0.01	0.0117	0.0764	-0.2763	0.0295
	m2	0.079	0.01	0.0751	0.1471	-0.3836	0.6765	0.0526	0.01	0.0463	0.4037	-0.6354	0.2219
	m3	0.0079	0.01	0.0047	0.0993	-0.3152	0.0034	0.005	0.01	0.003	0.0402	-0.2006	0.0052
	m4	0.0182	0.01	0.0092	0.8028	-0.896	0.0671	0.0101	0.01	0.006	0.1651	-0.4063	0.0189
	m5	0.0013	0.01	0.0005	0.0063	-0.0795	0.0002	0.0007	0.01	0.0003	0.0015	-0.039	0.0002
	m6	0.004	0.01	0.0006	0.1141	-0.3379	0.0009	0.0018	0.01	0.0004	0.018	-0.134	0.0003
	m7	0.0002	0.01	0	0.0004	-0.0207	0	0.0001	0.01	0	0	-0.0042	0
	m8	0.0011	0.01	0	0.0119	-0.1089	0	0.0005	0.01	0	0.0022	-0.0467	0
	m9	0	0.01	0	0	0.0001	0	0	0.01	0	0	0.0001	0
	m10	0	0.01	0	0	0.0001	0	0	0.01	0	0	0.0001	0
	m11	0	0.01	0	0	0	0	0	0.01	0	0	0	0
	m12	0	0.01	0	0	0	0	0	0.01	0	0	0	0
	m13	0	0.01	0	0	0	0	0	0.01	0	0	0	0
	m14	0	0.01	0	0	0	0	0	0.01	0	0	0	0
	m15	0	0.01	0	0	0	0	0	0.01	0	0	0	0
	m16	0	0.01	0	0	0	0	0	0.01	0	0	0	0
Lac-328	m0	0.9781	0.01	0.978	0.0001	-0.0085	1.5813	0.9759	0.01	0.9758	0.0003	-0.0187	1.1262
	m1	0.0064	0.01	0.0096	0.1019	0.3191	0.0058	0.0065	0.01	0.0108	0.1871	0.4325	0.0143
	m2	0.0036	0.01	0.0049	0.0164	0.128	0.0311	0.0042	0.01	0.0054	0.0128	0.1132	0.0056
	m3	0.0119	0.01	0.015	0.0942	0.3068	0.0154	0.0133	0.01	0.0198	0.4249	0.6518	0.055
Ala-242	m0	0.9668	0.01	0.9669	0.0001	0.0103	1.3817	0.9714	0.01	0.9715	0.0001	0.0073	1.0486
	m1	0.0092	0.01	0.0075	0.0298	-0.1727	0.005	0.0081	0.01	0.0061	0.0408	-0.2019	0.0052
	m2	0.0054	0.01	0.0038	0.0264	-0.1626	0.0198	0.0044	0.01	0.003	0.0186	-0.1364	0.002
	m3	0.0186	0.01	0.0117	0.4753	-0.6894	0.0134	0.0161	0.01	0.0112	0.2375	-0.4873	0.0198
Glu/Gln-384	m0	0.1134	0.01	0.1299	2.6944	1.6415	0.4237	0.1146	0.01	0.1171	0.0623	0.2495	0.5833
	m1	0.0184	0.01	0.0163	0.0469	-0.2166	0.0547	0.0082	0.01	0.008	0.0005	-0.0222	0.0544
	m2	0.0123	0.01	0.0081	0.1776	-0.4215	0.0216	0.0055	0.01	0.0043	0.0151	-0.1229	0.0153
	m3	0.0483	0.01	0.0258	5.0637	-2.2503	0.1495	0.0286	0.01	0.0144	2.0096	-1.4176	0.164
	m4	0.0206	0.01	0.0003	4.1173	-2.0291	0	0.0215	0.01	0.0002	4.5233	-2.1268	0
	m5	0.7869	0.01	0.785	0.0354	-0.188	0.7457	0.8216	0.01	0.8215	0.0001	-0.0093	0.7558
Pro-296	m0	0.7192	0.01	0.72	0.007	0.0838	0.8816	0.7993	0.01	0.7997	0.0018	0.042	0.4516
	m1	0.034	0.01	0.0353	0.0185	0.1362	0.1404	0.025	0.01	0.0231	0.0353	-0.1878	0.1261
	m2	0.0223	0.01	0.0176	0.2177	-0.4666	0.0733	0.0164	0.01	0.0124	0.1634	-0.4043	0.0239
	m3	0.0713	0.01	0.0559	2.352	-1.5336	0.402	0.0517	0.01	0.0416	1.027	-1.0134	0.1446
	m4	0.0041	0.01	0.0007	0.1172	-0.3424	0.0002	0.0027	0.01	0.0005	0.0468	-0.2163	0.0001
	m5	0.1491	0.01	0.1511	0.037	0.1925	2.1939	0.1049	0.01	0.1066	0.0285	0.1689	0.9388
Cit-459	m0	0.3946	0.01	0.3923	0.0521	-0.2283	0.4575	0.4042	0.0101994	0.4053	0.0115	0.1072	0.9315
	m1	0.1479	0.01	0.1311	2.8185	-1.6789	0.5187	0.1219	0.01	0.1109	1.2085	-1.0993	1.9608
	m2	0.1656	0.01	0.1593	0.3966	-0.6298	0.1947	0.1522	0.01	0.1508	0.0215	-0.1465	0.3037
	m3	0.0363	0.01	0.0262	1.0123	-1.0062	5.1078	0.0398	0.01	0.018	4.7554	-2.1807	0.2632
	m4	0.2431	0.01	0.2583	2.3178	1.5224	2.3051	0.265	0.01	0.2689	0.1538	0.3921	1.5142
	m5	0.0075	0.01	0.025	3.0659	1.751	0.4428	0.0105	0.01	0.025	2.105	1.4509	0.1984
	m6	0.0049	0.01	0.0029	0.0408	-0.2019	0.0014	0.0065	0.01	0.0035	0.0868	-0.2946	0.0076
aKG-346	m0	0.3319	0.01	0.3187	1.7611	-1.327	0.5866	0.3416	0.01	0.3285	1.722	-1.3122	1.7897
	m1	0.1218	0.01	0.1122	0.9231	-0.9608	0.3625	0.1042	0.01	0.0945	0.9509	-0.9752	1.4066
	m2	0.0614	0.01	0.056	0.2952	-0.5433	0.4325	0.0535	0.01	0.0505	0.0936	-0.3059	0.2284
	m3	0.1923	0.01	0.1776	2.1588	-1.4693	0.8369	0.1928	0.01	0.1698	5.2819	-2.2982	0.5736
	m4	0.0063	0.01	0.0022	0.1735	-0.4166	0.0008	0.0064	0.01	0.0022	0.1782	-0.4222	0.0017
	m5	0.2862	0.01	0.3125	6.9349	2.6334	1.026	0.3014	0.01	0.3296	7.96	2.8213	5.5561
Ala-260	m0	0.9797	0.01	0.9797	0	-0.0024	1.395	0.9765	0.01	0.9765	0	0.0016	1.0572
	m1	0.0031	0.01	0.0076	0.2028	0.4504	0.0052	0.0067	0.01	0.0063	0.0012	-0.0351	0.0058
	m2	0.0047	0.01	0.0039	0.0072	-0.0849	0.0204	0.0043	0.01	0.0032	0.0139	-0.1177	0.0022
	m3	0.0125	0.01	0.0119	0.004	-0.0629	0.0138	0.0125	0.01	0.0117	0.0069	-0.0829	0.023

## Sheet: 5. Flux map
Data generated by the program INCA, including predicted values for best fit obtained by parameter optimization, confidence intervals that convey the uncertainties associated with these estimated parameters and fold changes based on best fits.
Note: "net" and "exch" refer to net and exchange fluxes for reversible reactions, respectively.
Note: "LB" and "UB" are the lower and upper bounds for 95% and 80% confidence intervals (α = 0.05 and α = 0.2, respectively).
Note: Units for fluxes are "picomol per cell per hour" (pmol·cell-1·h-1)
		CONTROL							CDK4/6 knockdown							Fold change
Reaction ID		best fit	95% Conf. Int.		90% Conf. Int.		80% Conf. Int.		best fit	95% Conf. Int.		90% Conf. Int.		80% Conf. Int.		(of best fits)
		Value	LB	UB	LB	UB	LB	UB	Value	LB	UB	LB	UB	LB	UB
R1	Glc + ATP -> G6P + ADP	0.5201	0.5043	0.5357	0.5068	0.5328	0.5098	0.5303	0.6669	0.6556	0.6782	0.6574	0.6764	0.6595	0.6743	1.28225
R2 net	G6P <-> F6P	0.4676	0.4474	0.4886	0.4507	0.4853	0.4546	0.4815	0.5987	0.5726	0.6253	0.5768	0.6216	0.5816	0.6156	1.28037
R2 exch	G6P <-> F6P	39032	1.8957	Inf	2.8428	Inf	4.9792	Inf	2517400	0.922	Inf	1.4506	Inf	2.597	Inf
R3	F6P + ATP -> FBP + ADP	0.5019	0.4868	0.517	0.4893	0.5145	0.4922	0.5118	0.6434	0.631	0.656	0.633	0.654	0.6355	0.6516	1.28193
R4 net	FBP <-> DHAP + G3P	0.5019	0.4868	0.517	0.4893	0.5145	0.4922	0.5118	0.6434	0.631	0.656	0.633	0.654	0.6355	0.6516	1.28193
R4 exch	FBP <-> DHAP + G3P	1.5459	0	Inf	0	Inf	0	Inf	1.8559	0	Inf	0	Inf	0	Inf
R5 net	DHAP <-> G3P	0.5019	0.4868	0.517	0.4893	0.5145	0.4922	0.5118	0.6434	0.631	0.656	0.633	0.654	0.6355	0.6516	1.28193
R5 exch	DHAP <-> G3P	39.0093	0	Inf	0	Inf	0	Inf	182.221	0	Inf	0	Inf	0	Inf
R6 net	G3P + NAD.c + ADP <-> c3PG + NADH.c + ATP	1.021	0.9901	1.0504	0.9956	1.0461	1.0012	1.0406	1.3091	1.2872	1.331	1.2907	1.3275	1.2948	1.3234	1.28217
R6 exch	G3P + NAD.c + ADP <-> c3PG + NADH.c + ATP	833.594	0	Inf	0	Inf	0	Inf	55.5467	0	Inf	0	Inf	0	Inf
R7 net	c3PG <-> PEP	1.0174	0.9762	1.0473	0.992	1.0425	0.998	1.037	1.3045	1.2825	1.3265	1.286	1.3229	1.2901	1.3189	1.28219
R7 exch	c3PG <-> PEP	311.976	0	Inf	0	Inf	0	Inf	295.344	0	Inf	0	Inf	0	Inf
R8	PEP + ADP -> Pyr + ATP	1.0174	0.9762	1.0473	0.992	1.0425	0.998	1.037	1.3045	1.2825	1.3265	1.286	1.3229	1.2901	1.3189	1.28219
R9 net	Pyr + NADH.c <-> Lac + NAD.c	0.9512	0.9263	0.9758	0.9304	0.972	0.9349	0.9674	1.2715	1.2493	1.2938	1.2529	1.2902	1.257	1.2861	1.33673
R9 exch	Pyr + NADH.c <-> Lac + NAD.c	0.1102	0	Inf	0	Inf	0	Inf	1e-07	0	Inf	0	Inf	0	Inf
R10	G6P + 2*NADP -> PenP + 2*NADPH + C.s	0.0515	0.0329	0.0706	0.0371	0.0673	0.0402	0.0637	0.067	0.0402	0.0942	0.0455	0.0897	0.049	0.0841
R11 net	PenP + E4P <-> G3P + F6P	0.0172	0.0105	0.0235	0.0117	0.0225	0.0134	0.0212	0.0223	0.0132	0.0314	0.0151	0.0299	0.0163	0.028
R11 exch	PenP + E4P <-> G3P + F6P	1e-07	0	0.0097	0	0.007	0	0.0044	1e-07	0	0.0202	0	0.0152	0	0.0098
R12 net	PenP + PenP <-> S7P + G3P	0.0172	0.0105	0.0235	0.0117	0.0225	0.0134	0.0212	0.0223	0.0132	0.0314	0.0151	0.0299	0.0163	0.028
R12 exch	PenP + PenP <-> S7P + G3P	0.0476	0.0274	0.0749	0.0319	0.0695	0.035	0.0639	0.0808	0.0431	0.1421	0.0482	0.1284	0.0572	0.1153
R13 net	S7P + G3P <-> E4P + F6P	0.0172	0.0105	0.0235	0.0117	0.0225	0.0134	0.0212	0.0223	0.0132	0.0314	0.0151	0.0299	0.0163	0.028
R13 exch	S7P + G3P <-> E4P + F6P	0.1694	0.11	0.2352	0.1194	0.224	0.1303	0.2114	0.2103	0.1151	0.3189	0.1301	0.3	0.1475	0.279
R14	Pyr + CoA.m + NAD.m -> ACoA.m + NADH.m + C.s	0.1035	0.077	0.1249	0.0822	0.1214	0.0879	0.1176	0.0969	0.092	0.1064	0.0928	0.1012	0.0937	0.1003
R15	Pyr + C.s + ATP -> OAA.m + ADP	0.008	0.0052	0.0111	0.0056	0.0106	0.0062	0.01	0.0116	0.0076	0.0177	0.0082	0.0166	0.009	0.0154
R16	OAA.m + ACoA.m -> Cit + CoA.m	0.1426	0.1069	0.1712	0.1131	0.1667	0.1214	0.1615	0.148	0.1417	0.1626	0.1427	0.1588	0.1439	0.1529
R17 net	Cit + NADP <-> aKG + NADPH + C.s	0.115	0.066	0.1243	0.0774	0.1228	0.0902	0.121	0.1588	0.1368	0.1681	0.1426	0.1666	0.1483	0.1648	1.38087
R17 exch	Cit + NADP <-> aKG + NADPH + C.s	1e-07	0	0.015	0	0.014	0	0.0128	1e-07	0	0.0135	0	0.0117	0	0.0083
R18 net	Cit + NAD.m <-> aKG + NADH.m + C.s	-0.0109	-0.0166	0.0364	-0.0156	0.0252	-0.0145	0.0127	-0.0107	-0.0172	0.008	-0.0161	0.0031	-0.0148	-0.0019
R18 exch	Cit + NAD.m <-> aKG + NADH.m + C.s	1e-07	0	0.0445	0	0.034	0	0.0226	1e-07	0	0.0183	0	0.0133	0	0.0084
R19	aKG + NAD.m + ADP -> Suc + NADH.m + ATP + C.s	0.1526	0.1388	0.1672	0.141	0.1648	0.1434	0.1621	0.2248	0.2184	0.2313	0.2195	0.2302	0.2206	0.229	1.47313
R20	Suc + 1.5*ADP -> Fum + 1.5*ATP + pOCR	0.1583	0.1446	0.1731	0.1468	0.1706	0.1491	0.1679	0.2365	0.2305	0.2426	0.2316	0.2416	0.2327	0.2404	1.494
R21	NADH.m + 2.5*ADP -> NAD.m + 2.5*ATP + pOCR	0.4626	0.4425	0.4819	0.4458	0.4787	0.4496	0.4754	0.5965	0.5821	0.6109	0.5844	0.6086	0.5871	0.606	1.28945
R22 net	Fum <-> Mal	0.1586	0.1447	0.1733	0.147	0.1709	0.1493	0.1682	0.2374	0.2312	0.2437	0.2324	0.2426	0.2335	0.2414	1.49685
R22 exch	Fum <-> Mal	1e-07	0	Inf	0	Inf	0	Inf	329590	0	Inf	0	Inf	0	Inf
R23 net	OAA.c + NADH.c <-> Mal + NAD.c	0.0733	0.0455	0.0983	0.0497	0.0946	0.0569	0.0903	0.0422	0.0338	0.0509	0.0352	0.0493	0.0366	0.0473	-1.73697
R23 exch	OAA.c + NADH.c <-> Mal + NAD.c	9745.8	0	Inf	0	Inf	0.0131	Inf	556240	0	Inf	0.0029	Inf	0.0237	Inf
R24 net	Mal + NAD.m <-> OAA.m + NADH.m	0.1776	0.1534	0.1945	0.1586	0.1901	0.1643	0.1888	0.1921	0.179	0.2041	0.1811	0.2023	0.1837	0.1999	1.08164
R24 exch	Mal + NAD.m <-> OAA.m + NADH.m	1e-07	0	0.7898	0	0.3118	0	0.1364	1e-07	0	Inf	0	1.7011	0	0.5113
R25	Cit + CoA.c + ATP -> OAA.c + ACoA.c + ADP	0.0385	0	0.0761	0.0038	0.07	0.0124	0.0633	8e-07	0	0.0168	0	0.0123	0	0.0078	less than -2
R26	ACoA.c + ACoA.c + 2*NADPH + ATP -> 2*CoA.c + 2*NADP + ADP + FAC4	0.0048	0	0.0095	0.000481	0.0087	0.0015	0.0079	1e-07	0	0.0021	0	0.0015	0	0.00097162	less than -2
R27	ACoA.c + 2*NADPH + ATP + FAC4 -> CoA.c + 2*NADP + ADP + FAC6	0.0048	0	0.0095	0.000481	0.0087	0.0015	0.0079	1e-07	0	0.0021	0	0.0015	0	0.00097162	less than -2
R28	ACoA.c + 2*NADPH + ATP + FAC6 -> CoA.c + 2*NADP + ADP + FAC8	0.0048	0	0.0095	0.000481	0.0087	0.0015	0.0079	1e-07	0	0.0021	0	0.0015	0	0.00097162	less than -2
R29	ACoA.c + 2*NADPH + ATP + FAC8 -> CoA.c + 2*NADP + ADP + FAC10	0.0048	0	0.0095	0.000481	0.0087	0.0015	0.0079	1e-07	0	0.0021	0	0.0015	0	0.00097162	less than -2
R30	ACoA.c + 2*NADPH + ATP + FAC10 -> CoA.c + 2*NADP + ADP + FAC12	0.0048	0	0.0095	0.000481	0.0087	0.0015	0.0079	1e-07	0	0.0021	0	0.0015	0	0.00097162	less than -2
R31	ACoA.c + 2*NADPH + ATP + FAC12 -> CoA.c + 2*NADP + ADP + FAC14	0.0048	0	0.0095	0.000481	0.0087	0.0015	0.0079	1e-07	0	0.0021	0	0.0015	0	0.00097162	less than -2
R32	ACoA.c + 2*NADPH + ATP + FAC14 -> CoA.c + 2*NADP + ADP + Palm	0.0048	0	0.0095	0.000481	0.0087	0.0015	0.0079	1e-07	0	0.0021	0	0.0015	0	0.00097162	less than -2
R33	Mal + NADP -> Pyr + NADPH + C.s	0.0543	0.0073	0.0603	0.0187	0.0593	0.0305	0.0582	0.0875	0.0683	0.0952	0.0734	0.0939	0.0785	0.0923	1.61142
R34	Mal + NAD.m -> Pyr + NADH.m + C.s	1e-07	0	0.0451	0	0.0344	0	0.0229	1e-07	0	0.0183	0	0.0134	0	0.0084
R35 net	Asp + aKG <-> OAA.c + Glu	0.0348	0.0205	0.0504	0.0228	0.0478	0.0254	0.0448	0.0422	0.0338	0.0506	0.0352	0.0493	0.0366	0.0473
R35 exch	Asp + aKG <-> OAA.c + Glu	0.2817	0	0.5017	0.0118	0.4524	0.0345	0.4046	0.7199	0	2.6808	0.002	1.9433	0.0215	1.4561
R36 net	OAA.m + Glu <-> Asp + aKG	0.0431	0.0289	0.0587	0.0317	0.056	0.0336	0.0531	0.0557	0.0468	0.0646	0.0482	0.0633	0.0498	0.0611
R36 exch	OAA.m + Glu <-> Asp + aKG	1e-07	0	0.2952	0	0.1827	0	0.088	1e-07	0	1.2502	0	0.863	0	0.4406
R37	c3PG + Glu + NAD.c -> Ser + aKG + NADH.c	0.0035	0.0021	0.0051	0.0023	0.0048	0.0026	0.0045	0.0046	0.0026	0.0069	0.0029	0.0065	0.0033	0.0061
R38	Ser -> Pyr	0.0081	0.0061	0.0435	0.0064	0.0099	0.0067	0.0096	0.0121	0.0083	0.0161	0.0089	0.0155	0.0096	0.0147	1.49383
R39 net	Ser <-> Gly + C.s	0.0079	0.0073	0.0085	0.0074	0.0084	0.0075	0.0083	0.0122	0.0115	0.0129	0.0116	0.0128	0.0118	0.0127	1.5443
R39 exch	Ser <-> Gly + C.s	0.0542	0.0228	1.3278	0.026	0.2756	0.0303	0.1463	0.1186	0.0403	Inf	0.0466	Inf	0.0555	4.5853
R40 net	Pyr + Glu <-> Ala + aKG	0.0202	0.0194	0.0207	0.0195	0.0206	0.0197	0.0205	0.03	0.0275	0.0323	0.0279	0.0319	0.0283	0.0315	1.48515
R40 exch	Pyr + Glu <-> Ala + aKG	0.0024	0	0.2109	0	0.1758	0	0.1357	0.0068	0	0.1583	0	0.132	0	0.1031
R41	Arg + aKG -> P5C + Glu	0.0032	0.0022	0.0043	0.0024	0.0041	0.0026	0.0039	0.0088	0.0068	0.0109	0.0071	0.0105	0.0075	0.0102	2.75
R42	P5C + NADPH -> Pro + NADP	0.0034	0.003	0.0037	0.0031	0.0036	0.0032	0.0036	0.0067	0.0062	0.0073	0.0063	0.0072	0.0064	0.0071	1.97059
R43 net	Gln <-> Glu	0.062	0.058	0.0662	0.0587	0.0655	0.0594	0.0647	0.0963	0.0944	0.0983	0.0947	0.098	0.095	0.0976	1.55323
R43 exch	Gln <-> Glu	0.0141	0.0095	0.0192	0.0102	0.0183	0.0111	0.0173	0.0108	0.0049	0.0172	0.0058	0.016	0.0069	0.0148
R44 net	Glu + NAD.m <-> aKG + NADH.m	0.028	-0.0079	0.0344	0.00021761	0.0332	0.0092	0.0319	0.0609	0.052	0.0699	0.0534	0.0685	0.0551	0.0668	2.175
R44 exch	Glu + NAD.m <-> aKG + NADH.m	1e-07	0	0.3899	0	0.339	0	0.2827	1e-07	0	2.2499	0	1.4725	0	1.0532
R45 net	Glu + NADH.m <-> P5C + NAD.m	0.00013535	-0.0009834	0.0012	-0.00080175	0.0011	-0.00059484	0.00085598	-0.0021	-0.0042	3.4233e-06	-0.0039	-0.00033666	-0.0035	-0.00072884	↔
R45 exch	Glu + NADH.m <-> P5C + NAD.m	1724.5	0.0058	Inf	0.0094	Inf	0.0171	NaN	369.123	0.0106	Inf	0.0174	Inf	0.032	Inf
R46	Ile + CoA.m + C.s + aKG + 2*NAD.m -> ACoA.m + Suc + Glu + 2*NADH.m + C.s	0.0025	0.0021	0.0029	0.0022	0.0029	0.0023	0.0028	0.005	0.0034	0.0065	0.0037	0.0063	0.004	0.006	2
R47	Leu + 3*CoA.m + C.s + aKG + NAD.m + ATP -> ACoA.m + ACoA.m + ACoA.m + Glu + NADH.m + ADP + C.s	0.0012	0.00065787	0.0017	0.00073929	0.0016	0.00083489	0.0015	0.0037	0.0025	0.0048	0.0027	0.0047	0.0029	0.0044	3.08333
R48	Lys + 2*CoA.m + 2*NAD.m + aKG + aKG -> ACoA.m + ACoA.m + 2*NADH.m + Glu + Glu + C.s + C.s	1e-07	0	0.00059441	0	0.00046994	0	0.00033123	0.003	0.00065661	0.0054	0.001	0.005	0.0015	0.0046	higher than 2
R49	Met + Ser + C.s + NAD.m -> Cys + Suc + NADH.m + C.s + C.s	0.0013	0.0011	0.0015	0.0011	0.0014	0.0011	0.0014	0.0017	0.0013	0.0021	0.0014	0.002	0.0014	0.0019	1.30769
R50	Thr + C.s + NAD.m -> Suc + NADH.m + C.s	0.00077927	0.00025992	0.0013	0.00034394	0.0012	0.00043927	0.0011	0.0032	0.0016	0.0048	0.0019	0.0046	0.0022	0.0043	4.10641
R51	Trp + 2*CoA.m + 2*NAD.m -> Ala + ACoA.m + ACoA.m + 2*NADH.m + C.s + C.s + C.s + C.s	9.9999e-08	0	0.00060838	0	0.00050697	0	0.00038929	0.00011726	0	0.0012	0	0.001	0	0.00083347
R52	Val + C.s + 3*NAD.m + aKG -> Suc + 3*NADH.m + Glu + C.s	0.0012	0.00057597	0.0018	0.0006746	0.0017	0.0007883	0.0016	0.0018	0	0.0037	0.00025897	0.0034	0.00061003	0.0031
R53 net	Asp <-> Asn	0.0036	0.0033	0.0039	0.0033	0.0038	0.0034	0.0038	0.0067	0.0061	0.0074	0.0062	0.0073	0.0063	0.0071	1.86111
R53 exch	Asp <-> Asn	114.831	0	Inf	0	Inf	0	Inf	434.266	0	Inf	0	Inf	0	Inf
R54	Cys + aKG -> Pyr + Glu	0.0032	0.0028	0.0035	0.0029	0.0035	0.0029	0.0034	0.0059	0.005	0.0068	0.0052	0.0067	0.0053	0.0065	1.84375
R55	His -> Glu	0.00015752	0	0.0003748	0	0.00033859	1.8474e-05	0.00029801	0.00064441	0	0.0015	0	0.0013	0.00011737	0.0012
R56	Phe -> Tyr	0.00034711	0	0.00075217	4.7442e-05	0.00068637	9.5805e-05	0.00061153	0.00082647	0.00017931	0.0015	0.00028354	0.0014	0.00040437	0.0013
R57	Tyr + aKG -> Fum + Glu + C.s + C.s + C.s + C.s + C.s	0.00022315	0	0.00075183	0	0.00067498	0	0.00057198	0.00090859	0	0.0028	0	0.0025	0	0.0021
R58	ATP -> ADP	2.1536	2.0849	2.2266	2.0958	2.2131	2.1085	2.1996	3.025	2.9652	3.0849	2.9746	3.0745	2.9865	3.0636	1.40462
R59	NADPH -> NADP	0.2016	0.1199	0.2867	0.1328	0.2724	0.1477	0.2566	0.3736	0.3167	0.428	0.3281	0.419	0.3369	0.4084	1.85317
R60	C.s + C.s + CoA.m -> ACoA.m	0.033	0.0212	0.044	0.0238	0.0421	0.0261	0.04	0.0288	0.0172	0.0406	0.019	0.0387	0.0211	0.0365
E1	Glc.e -> Glc	0.5201	0.5043	0.5357	0.5068	0.5328	0.5098	0.5303	0.6669	0.6556	0.6782	0.6574	0.6764	0.6595	0.6743	1.28225
E1a	Glc.x -> Glc.e	0.5201	0.5043	0.5357	0.5068	0.5328	0.5098	0.5303	0.6669	0.6556	0.6782	0.6574	0.6764	0.6595	0.6743
E2	Lac -> Lac.e	0.9512	0.9263	0.9758	0.9304	0.972	0.9349	0.9674	1.2715	1.2493	1.2938	1.2529	1.2902	1.257	1.2861	1.33673
E3 net	Ala <-> Ala.e	0.0135	0.0133	0.0138	0.0133	0.0137	0.0134	0.0137	0.0233	0.0211	0.0254	0.0215	0.0251	0.0219	0.0247	1.72593
E3 exch	Ala <-> Ala.e	15453	0.1607	Inf	0.2175	Inf	0.3361	Inf	0.759	0.1528	Inf	0.1758	Inf	0.2114	Inf
E3a	Ala.x -> Ala.e	0.0058	0.0041	0.0522	0.0043	0.0453	0.0045	0.0369	0.0265	0.018	0.1244	0.0186	0.1089	0.0193	0.0904
E3b	Ala.e ->	0.0194	0.0176	0.0657	0.0178	0.0588	0.018	0.0505	0.0498	0.04	0.148	0.0408	0.1318	0.0418	0.1133
E4	Arg.e -> Arg	0.0074	0.0064	0.0084	0.0066	0.0083	0.0068	0.0081	0.0131	0.0111	0.0151	0.0114	0.0148	0.0118	0.0144	1.77027
E5	Asn ->	0.00039328	0.00021112	0.0005755	0.00024042	0.0005462	0.00027421	0.00051241	0.0035	0.0029	0.0041	0.003	0.004	0.0031	0.0039	8.89951
E6	Asp ->	0.00063725	0.00028098	0.00099368	0.00033833	0.00093634	0.00040445	0.00087023	0.0027	0.0022	0.0032	0.0023	0.0031	0.0024	0.003	4.23696
E7	Cys.e -> Cys	0.0035	0.0033	0.0037	0.0033	0.0037	0.0033	0.0036	0.0059	0.0051	0.0067	0.0052	0.0065	0.0054	0.0064	1.68571
E8 net	Gln.e <-> Gln	0.0656	0.0616	0.0697	0.0622	0.0691	0.063	0.0683	0.1	0.098	0.1019	0.0983	0.1016	0.0987	0.1013	1.52439
E8 exch	Gln.e <-> Gln	5925.1	0.0112	Inf	0.0125	Inf	0.019	Inf	533000	0.0117	Inf	0.0166	Inf	0.0273	Inf
E8a	Gln.x -> Gln.e	0.0656	0.0616	0.0697	0.0622	0.0691	0.063	0.0683	0.1	0.098	0.1019	0.0983	0.1016	0.0987	0.1013
E9	Glu -> Glu.e	0.0092	0.009	0.0095	0.009	0.0094	0.0091	0.0094	0.0179	0.0172	0.0186	0.0174	0.0185	0.0175	0.0183	1.94565
E10	Gly ->	0.0019	0.0014	0.0024	0.0015	0.0023	0.0016	0.0022	0.0061	0.0057	0.0065	0.0058	0.0064	0.0058	0.0064	3.21053
E11	His.e -> His	0.0018	0.0016	0.0019	0.0016	0.0019	0.0016	0.0019	0.0023	0.0016	0.0031	0.0016	0.0029	0.0018	0.0028
E12	Ile.e -> Ile	0.0062	0.0059	0.0065	0.0059	0.0065	0.006	0.0064	0.0087	0.0072	0.0102	0.0074	0.01	0.0077	0.0097	1.40323
E13	Leu.e -> Leu	0.0075	0.0072	0.0078	0.0072	0.0077	0.0073	0.0077	0.0101	0.0091	0.0111	0.0093	0.0109	0.0095	0.0108	1.34667
E14	Lys.e -> Lys	0.0064	0.006	0.0069	0.006	0.0068	0.0061	0.0067	0.0095	0.0072	0.0119	0.0076	0.0115	0.008	0.0111	1.48438
E15	Met.e -> Met	0.0028	0.0026	0.0029	0.0026	0.0029	0.0027	0.0029	0.0032	0.0029	0.0036	0.0029	0.0035	0.003	0.0035	1.14286
E16	Phe.e -> Phe	0.0028	0.0024	0.0032	0.0025	0.0031	0.0026	0.003	0.0033	0.0027	0.0039	0.0028	0.0038	0.0029	0.0037
E17 net	Pro <-> Pro.e	-0.00012445	-0.00033607	8.7125e-05	-0.00030204	5.3095e-05	-0.00026274	1.3842e-05	0.0032	0.0027	0.0036	0.0028	0.0035	0.0029	0.0035	↔
E17 exch	Pro <-> Pro.e	16.5552	0	Inf	0	Inf	0	Inf	107.661	0	Inf	0	Inf	0	Inf
E17a	Pro.x -> Pro.e	0.0056	0	0.0066	0	0.0064	0	0.0062	0.0178	0.0067	0.022	0.0069	0.0213	0.0156	0.0204
E17b	Pro.e ->	0.0054	0	0.0066	0	0.0064	0	0.0062	0.021	0.0095	0.0254	0.0098	0.0246	0.0187	0.0236
E18 net	Ser.e <-> Ser	0.0185	0.0175	0.0195	0.0177	0.0194	0.0179	0.0192	0.0263	0.0236	0.029	0.024	0.0285	0.0245	0.028	1.42162
E18 exch	Ser.e <-> Ser	283.068	0.0049	Inf	0.0058	Inf	0.0074	Inf	10000000	NaN	Inf	0.0053	Inf	0.0062	Inf
E18a	Ser.x -> Ser.e	0.0185	0.0175	0.0195	0.0177	0.0194	0.0179	0.0192	0.0263	0.0236	0.029	0.024	0.0285	0.0245	0.028
E19	Thr.e -> Thr	0.0051	0.0047	0.0056	0.0047	0.0055	0.0048	0.0054	0.0076	0.0061	0.0092	0.0063	0.009	0.0066	0.0087	1.4902
E20	Trp.e -> Trp	0.00045622	0.00042159	0.0011	0.00042802	0.00096234	0.00043522	0.00084557	0.00058143	0.00042333	0.0017	0.00043003	0.0015	0.00043821	0.0013
E21	Tyr.e -> Tyr	0.0019	0.0017	0.0022	0.0017	0.0021	0.0018	0.0021	0.0022	0.00079431	0.0039	0.0012	0.0032	0.0015	0.003
E22	Val.e -> Val	0.0058	0.0053	0.0064	0.0054	0.0063	0.0055	0.0062	0.0066	0.0047	0.0085	0.005	0.0082	0.0053	0.0078
E23	G6P + ATP -> glycogensubunit.e + ADP	0.001	0.00081113	0.0012	0.00084234	0.0012	0.00087754	0.0011	0.0012	0.001	0.0013	0.001	0.0013	0.0011	0.0013	1.2
E23a	glycogensubunit.x -> glycogensubunit.e	0.00038771	0.0002918	0.00049963	0.0003062	0.00048048	0.00032329	0.00045899	0.0008024	0.00063566	0.00099819	0.0006607	0.00096452	0.00069039	0.00092679
E23b	glycogensubunit.e ->	0.0014	0.0011	0.0017	0.0012	0.0016	0.0012	0.0016	0.002	0.0017	0.0023	0.0017	0.0023	0.0018	0.0022
E24	0.088*Ala + 0.055*Arg + 0.042*Asn + 0.053*Asp + 0.047*Gln + 0.057*Glu + 0.079*Gly + 0.021*His + 0.046*Pro + 0.063*Ser + 0.057*Thr + 0.006*Trp + 0.021*Cys + 0.084*Lys + 0.048*Ile + 0.083*Leu + 0.027*Tyr + 0.032*Phe + 0.02*Met + 0.061*Val + 4.3*ATP -> 4.3*ADP	0.076	0.0702	0.0808	0.0713	0.08	0.0725	0.0791	0.0774	0.0705	0.0842	0.0716	0.0831	0.0728	0.0818
E25	pOCR ->	0.6209	0.6062	0.6356	0.6086	0.6332	0.6114	0.6304	0.833	0.8155	0.8506	0.8183	0.8478	0.8216	0.8445	1.3416
E26	PenP -> RNARibose.e	1.0693e-07	0	0.0168	0	0.0127	0	0.0083	1.0375e-07	0	0.0125	0	0.0094	0	0.0061
E26a	RNARibose.x -> RNARibose.e	1e-07	0	0.0158	0	0.0119	0	0.0078	1e-07	0	0.0122	0	0.0091	0	0.0059
E26b	RNARibose.e ->	2.0693e-07	0	0.0326	0	0.0246	0	0.0161	2.0375e-07	0	0.0245	0	0.0184	0	0.012
E27	Palm -> Palm.e	0.0048	0	0.0095	0.000481	0.0087	0.0015	0.0079	1e-07	0	0.0021	0	0.0015	0	0.00097162	less than -2
E27a	Palm.x -> Palm.e	0.0077	0	0.0157	0.00068423	0.0144	0.0024	0.0129	3.3971e-07	2.6488e-07	0.0074	2.7535e-07	0.0053	2.8807e-07	0.0033
E27b	Palm.e ->	0.0125	0	0.0247	0.0012	0.0231	0.004	0.0208	4.3971e-07	3.6488e-07	0.0094	3.7535e-07	0.0069	3.8807e-07	0.0043
