# Supplementary material for: De novo MYC addiction as an adaptive response of cancer cells to CDK4/6 inhibition
Source: Mol Syst Biol. 2017 Oct 4;13(10):940. doi: 10.15252/msb.20167321 (PMC5658703; doi:10.15252/msb.20167321)
Supplement: Supplementary file 4 — Table EV2 [file MSB-13-940-s004.xlsx]

## Sheet: Legend
Table EV2. Transcriptomic profile of of CDK4/6 knockdown in HCT116 cells

## Sheet: Table
probeid	symbol	gene name	log2 average signal intensities		log2FC	FC	adj.P.Val
			siRNA Control	siRNA CDK4/6
239381_at	KLK7	kallikrein-related peptidase 7	8.49844	10.4052	1.90416	3.74292	1.47794e-05
224847_at	CDK6	cyclin-dependent kinase 6	10.3944	8.83601	-1.55844	-2.94535	1.47794e-05
227337_at	ANKRD37	ankyrin repeat domain 37	11.8489	9.92325	-1.92325	-3.79278	1.47794e-05
224848_at	CDK6	cyclin-dependent kinase 6	9.32396	7.75907	-1.56561	-2.96003	2.08085e-05
205463_s_at	PDGFA	platelet-derived growth factor alpha polypeptide	10.0445	8.33044	-1.7153	-3.28365	2.21969e-05
219534_x_at	CDKN1C	cyclin-dependent kinase inhibitor 1C (p57, Kip2)	8.03299	6.7568	-1.27616	-2.42193	2.21969e-05
213348_at	CDKN1C	cyclin-dependent kinase inhibitor 1C (p57, Kip2)	9.80682	8.39799	-1.41047	-2.65824	2.86481e-05
227963_at			8.06167	5.92261	-2.13291	-4.38602	2.86481e-05
208763_s_at	TSC22D3	TSC22 domain family, member 3	8.87462	7.53225	-1.34094	-2.53316	2.86481e-05
213183_s_at	CDKN1C	cyclin-dependent kinase inhibitor 1C (p57, Kip2)	7.15524	5.93099	-1.22439	-2.33656	3.21306e-05
212774_at	ZBTB18	zinc finger and BTB domain containing 18	7.78782	6.3612	-1.42648	-2.6879	3.21306e-05
205778_at	KLK7	kallikrein-related peptidase 7	8.3025	9.97628	1.6677	3.17709	3.21306e-05
209815_at	PTCH1	patched 1	8.65438	7.2454	-1.40642	-2.65078	3.21306e-05
209567_at	RRS1	RRS1 ribosome biogenesis regulator homolog (S. cerevisiae)	9.08216	10.3197	1.23801	2.35873	3.21306e-05
209792_s_at	KLK10	kallikrein-related peptidase 10	6.68419	8.11674	1.43619	2.70606	3.25354e-05
204472_at	GEM	GTP binding protein overexpressed in skeletal muscle	9.6055	8.12253	-1.47926	-2.78805	3.5136e-05
225239_at			9.15912	7.54178	-1.6198	-3.07332	3.5136e-05
242317_at	HIGD1A	HIG1 hypoxia inducible domain family, member 1A	5.98163	7.38091	1.39987	2.63878	3.85352e-05
201313_at	ENO2	enolase 2 (gamma, neuronal)	10.7215	9.43449	-1.28461	-2.43615	3.85352e-05
216894_x_at	CDKN1C	cyclin-dependent kinase inhibitor 1C (p57, Kip2)	7.90699	6.76477	-1.14213	-2.20707	4.3333e-05
234989_at	NEAT1	nuclear paraspeckle assembly transcript 1 (non-protein coding)	7.49389	6.19277	-1.29907	-2.46071	4.41319e-05
209782_s_at	DBP	D site of albumin promoter (albumin D-box) binding protein	8.159	7.02241	-1.13615	-2.19794	4.41319e-05
215286_s_at	PHTF2	putative homeodomain transcription factor 2	7.56743	6.4606	-1.10647	-2.15318	4.41319e-05
209183_s_at	C10orf10	chromosome 10 open reading frame 10	7.2452	6.02055	-1.22458	-2.33688	4.41319e-05
229830_at	PDGFA	platelet-derived growth factor alpha polypeptide	7.99281	6.55487	-1.44296	-2.71877	4.41319e-05
241905_at	PIK3C2A	phosphatidylinositol-4-phosphate 3-kinase, catalytic subunit type 2 alpha	6.13676	4.96192	-1.17314	-2.25502	4.41319e-05
204334_at	KLF7	Kruppel-like factor 7 (ubiquitous)	7.80375	6.78649	-1.01718	-2.02396	4.41319e-05
205076_s_at	MTMR11	myotubularin related protein 11	7.08195	5.96601	-1.11482	-2.16569	4.41319e-05
225996_at	LONRF2	LON peptidase N-terminal domain and ring finger 2	4.88671	6.26707	1.37718	2.5976	4.41319e-05
202207_at	ARL4C	ADP-ribosylation factor-like 4C	8.70904	7.63914	-1.07009	-2.09956	4.41319e-05
1555950_a_at	CD55	CD55 molecule, decay accelerating factor for complement (Cromer blood group)	10.4711	9.14082	-1.32878	-2.5119	4.41319e-05
205158_at	RNASE4	ribonuclease, RNase A family, 4	8.98206	7.4235	-1.5534	-2.93508	4.41319e-05
225911_at	NPNT	nephronectin	8.56683	7.51559	-1.05173	-2.07302	4.79736e-05
214764_at	RRP15	ribosomal RNA processing 15 homolog (S. cerevisiae)	6.05551	7.33407	1.27901	2.42673	4.79736e-05
208579_x_at	H2BFS	H2B histone family, member S (pseudogene)	7.75747	8.74299	0.985333	1.97977	4.79736e-05
1552625_a_at	TRNT1	tRNA nucleotidyl transferase, CCA-adding, 1	7.11267	8.15099	1.03912	2.05497	4.82287e-05
228531_at	SAMD9	sterile alpha motif domain containing 9	6.08978	7.43418	1.34648	2.5429	4.82287e-05
202861_at	PER1	period circadian clock 1	8.80754	7.52487	-1.28221	-2.43211	4.82287e-05
218963_s_at	KRT23	keratin 23 (histone deacetylase inducible)	7.50047	8.63325	1.1347	2.19573	4.82287e-05
1554008_at	OSMR	oncostatin M receptor	9.80666	7.82494	-1.98329	-3.95393	4.82287e-05
201490_s_at	PPIF	peptidylprolyl isomerase F	7.96048	8.96896	1.00889	2.01237	4.82287e-05
224783_at	UBALD2	UBA-like domain containing 2	9.62765	8.59649	-1.03047	-2.04269	5.0158e-05
203946_s_at	ARG2	arginase 2	8.11862	6.55047	-1.56846	-2.96587	5.08576e-05
201926_s_at	CD55	CD55 molecule, decay accelerating factor for complement (Cromer blood group)	9.50523	8.21625	-1.28672	-2.43973	5.08576e-05
223707_at	RPL27A	ribosomal protein L27a	5.60636	6.84947	1.24351	2.36774	5.2301e-05
204733_at	KLK6	kallikrein-related peptidase 6	8.0517	9.5888	1.54207	2.91211	5.2301e-05
213449_at	POP1	processing of precursor 1, ribonuclease P/MRP subunit (S. cerevisiae)	7.50342	8.51604	1.01273	2.01773	5.30666e-05
227559_at	NDUFAF4	NADH dehydrogenase (ubiquinone) complex I, assembly factor 4	7.0213	8.16041	1.14181	2.20657	5.81546e-05
213397_x_at	RNASE4	ribonuclease, RNase A family, 4	9.72356	8.12403	-1.59822	-3.0277	5.89222e-05
201170_s_at	BHLHE40	basic helix-loop-helix family, member e40	11.45	10.4355	-1.01314	-2.0183	6.10894e-05
219429_at	FA2H	fatty acid 2-hydroxylase	8.46837	6.91034	-1.56403	-2.95678	6.16208e-05
204415_at	IFI6	interferon, alpha-inducible protein 6	8.20004	9.21417	1.01526	2.02127	6.16208e-05
234192_s_at	GKAP1	G kinase anchoring protein 1	8.47178	7.29334	-1.17795	-2.26255	6.33877e-05
201925_s_at	CD55	CD55 molecule, decay accelerating factor for complement (Cromer blood group)	11.0421	9.72162	-1.31665	-2.49086	6.43816e-05
225521_at	ANAPC7	anaphase promoting complex subunit 7	5.77774	7.01893	1.23883	2.36007	6.56611e-05
219099_at	C12orf5	chromosome 12 open reading frame 5	8.14415	9.58963	1.45405	2.73976	6.98994e-05
227896_at	BCCIP	BRCA2 and CDKN1A interacting protein	6.57968	7.65395	1.07532	2.1072	6.98994e-05
210609_s_at	TP53I3	tumor protein p53 inducible protein 3	7.76718	8.66541	0.898496	1.86412	6.98994e-05
238025_at	MLKL	mixed lineage kinase domain-like	6.49105	7.48935	0.999319	1.99906	6.98994e-05
208712_at	CCND1	cyclin D1	10.5722	11.5032	0.931796	1.90765	6.98994e-05
209383_at	DDIT3	DNA-damage-inducible transcript 3	7.90289	6.92526	-0.976253	-1.96735	6.98994e-05
226922_at	RANBP2	RAN binding protein 2	7.12015	8.02742	0.907589	1.87591	6.98994e-05
227480_at	SUSD2	sushi domain containing 2	6.53028	7.50097	0.970205	1.95912	6.98994e-05
205493_s_at	DPYSL4	dihydropyrimidinase-like 4	7.38184	6.50214	-0.879593	-1.83986	7.35994e-05
204734_at	KRT15	keratin 15	9.54648	8.57038	-0.976704	-1.96796	7.55444e-05
213988_s_at	SAT1	spermidine/spermine N1-acetyltransferase 1	12.5966	11.5895	-1.00532	-2.0074	7.55444e-05
223599_at	TRIM6	tripartite motif containing 6	8.27957	7.09621	-1.18433	-2.27258	7.55444e-05
204205_at	APOBEC3G	apolipoprotein B mRNA editing enzyme, catalytic polypeptide-like 3G	6.43411	7.71615	1.28277	2.43306	7.55444e-05
219836_at	ZBED2	zinc finger, BED-type containing 2	7.98293	9.38769	1.41275	2.66245	7.55444e-05
204589_at	NUAK1	NUAK family, SNF1-like kinase, 1	8.80226	7.94949	-0.852721	-1.8059	7.55444e-05
212942_s_at	KIAA1199	KIAA1199	6.69176	7.60324	0.9115	1.881	7.58544e-05
220742_s_at	NGLY1	N-glycanase 1	9.38371	8.53801	-0.845614	-1.79703	7.58544e-05
203622_s_at	PNO1	partner of NOB1 homolog (S. cerevisiae)	9.20143	10.3109	1.11281	2.16267	7.58544e-05
228515_at	LOC90784	uncharacterized LOC90784	7.18236	8.15057	0.968351	1.9566	7.58544e-05
225207_at	PDK4	pyruvate dehydrogenase kinase, isozyme 4	7.17129	5.75813	-1.40593	-2.64989	7.58544e-05
203798_s_at	VSNL1	visinin-like 1	8.00313	9.01684	1.01231	2.01713	7.85897e-05
213913_s_at	TBC1D30	TBC1 domain family, member 30	6.52417	7.63153	1.10552	2.15176	7.98981e-05
239697_x_at	C3orf67	chromosome 3 open reading frame 67	5.56628	4.53507	-1.03339	-2.04682	8.13223e-05
213581_at	PDCD2	programmed cell death 2	8.44597	9.47135	1.02676	2.03744	8.19595e-05
227617_at	TMEM201	transmembrane protein 201	7.41214	8.4596	1.0471	2.06637	8.50833e-05
238846_at	TNFRSF11A	tumor necrosis factor receptor superfamily, member 11a, NFKB activator	7.44694	6.48422	-0.962126	-1.94818	8.99746e-05
207610_s_at	EMR2	egf-like module containing, mucin-like, hormone receptor-like 2	5.96539	6.98843	1.02097	2.02929	8.99746e-05
228050_at	UTP15	UTP15, U3 small nucleolar ribonucleoprotein, homolog (S. cerevisiae)	6.91946	7.9103	0.993019	1.99035	8.99746e-05
212642_s_at	HIVEP2	human immunodeficiency virus type I enhancer binding protein 2	8.43754	7.37602	-1.0609	-2.08623	8.99746e-05
216867_s_at	PDGFA	platelet-derived growth factor alpha polypeptide	9.10032	7.61138	-1.4868	-2.80266	8.99746e-05
220195_at	MBD5	methyl-CpG binding domain protein 5	7.93584	6.90542	-1.02853	-2.03994	8.99746e-05
229450_at	IFIT3	interferon-induced protein with tetratricopeptide repeats 3	5.19527	6.28538	1.09415	2.13487	9.11265e-05
219459_at	POLR3B	polymerase (RNA) III (DNA directed) polypeptide B	7.59726	8.65761	1.06359	2.09013	9.12199e-05
218804_at	ANO1	anoctamin 1, calcium activated chloride channel	8.67454	9.62408	0.950686	1.93279	9.4287e-05
221009_s_at	ANGPTL4	angiopoietin-like 4	10.3118	9.17656	-1.13053	-2.18939	9.4287e-05
224574_at	C17orf49	chromosome 17 open reading frame 49	9.07759	8.22854	-0.848806	-1.80101	9.67395e-05
202883_s_at	PPP2R1B	protein phosphatase 2, regulatory subunit A, beta	7.7598	8.77433	1.01639	2.02285	9.68539e-05
229194_at	PCGF5	polycomb group ring finger 5	9.89222	8.90776	-0.982092	-1.97533	9.68539e-05
239367_at	BDNF	brain-derived neurotrophic factor	8.05046	9.05193	1.00439	2.00609	9.97264e-05
213912_at	TBC1D30	TBC1 domain family, member 30	5.14059	6.32023	1.18563	2.27463	0.000100524
232889_at			6.73891	5.8173	-0.922928	-1.89596	0.000100524
210319_x_at	MSX2	msh homeobox 2	6.46736	7.47536	1.00483	2.0067	0.000100524
239824_s_at	TMEM107	transmembrane protein 107	9.49191	8.62362	-0.869377	-1.82687	0.000100524
234725_s_at	SEMA4B	sema domain, immunoglobulin domain (Ig), transmembrane domain (TM) and short cytoplasmic domain, (semaphorin) 4B	9.88682	8.87629	-1.01014	-2.0141	0.000100524
1555461_at			7.24017	8.26309	1.02254	2.0315	0.000100524
1554452_a_at	HILPDA	hypoxia inducible lipid droplet-associated	10.835	9.81428	-1.01797	-2.02507	0.000100524
202489_s_at	FXYD3	FXYD domain containing ion transport regulator 3	7.89315	8.69627	0.803239	1.74501	0.000100524
1558292_s_at	PIGW	phosphatidylinositol glycan anchor biosynthesis, class W	7.15064	8.33097	1.18496	2.27356	0.000100524
220915_s_at			4.29952	5.22251	0.924504	1.89803	0.000100524
214995_s_at	APOBEC3F///APOBEC3G	apolipoprotein B mRNA editing enzyme, catalytic polypeptide-like 3F///apolipoprotein B mRNA editing enzyme, catalytic polypeptide-like 3G	4.83528	5.76516	0.930012	1.90529	0.000100524
244424_at	LOC439938	uncharacterized LOC439938	6.36607	4.87092	-1.50811	-2.84437	0.0001009
219581_at	TSEN2	tRNA splicing endonuclease 2 homolog (S. cerevisiae)	6.59561	7.8312	1.24185	2.36502	0.000102309
209457_at	DUSP5	dual specificity phosphatase 5	11.7557	10.6749	-1.07644	-2.10882	0.000102309
212738_at	ARHGAP19	Rho GTPase activating protein 19	9.58243	8.65892	-0.925397	-1.89921	0.000102309
218507_at	HILPDA	hypoxia inducible lipid droplet-associated	10.8139	9.88164	-0.931543	-1.90731	0.000102309
221090_s_at	OGFOD1	2-oxoglutarate and iron-dependent oxygenase domain containing 1	7.18646	8.2474	1.0596	2.08435	0.000102309
200880_at	DNAJA1	DnaJ (Hsp40) homolog, subfamily A, member 1	9.31452	10.3716	1.0616	2.08725	0.000102309
238590_x_at	TMEM107	transmembrane protein 107	10.028	9.23374	-0.79409	-1.73398	0.000102309
227697_at	SOCS3	suppressor of cytokine signaling 3	8.23265	7.09441	-1.13312	-2.19332	0.000102309
212641_at	HIVEP2	human immunodeficiency virus type I enhancer binding protein 2	7.36365	6.20231	-1.16019	-2.23486	0.000102309
213353_at	ABCA5	ATP-binding cassette, sub-family A (ABC1), member 5	7.74029	6.69015	-1.04941	-2.06968	0.000102309
209894_at	LEPR	leptin receptor	9.16751	8.26116	-0.904625	-1.87206	0.000102309
243582_at	SH3RF2	SH3 domain containing ring finger 2	6.36474	7.43192	1.06676	2.09473	0.000102309
202022_at	ALDOC	aldolase C, fructose-bisphosphate	10.8783	9.74505	-1.12854	-2.18637	0.000102309
221536_s_at	LSG1	large subunit GTPase 1 homolog (S. cerevisiae)	8.5148	9.52745	1.01415	2.01971	0.000102309
211126_s_at	CSRP2	cysteine and glycine-rich protein 2	10.3645	9.50109	-0.862283	-1.81791	0.000102309
1568781_at			6.24123	7.06239	0.821133	1.76679	0.000104147
222662_at	PPP1R3B	protein phosphatase 1, regulatory subunit 3B	9.66644	8.63373	-1.03035	-2.04252	0.000104323
202887_s_at	DDIT4	DNA-damage-inducible transcript 4	12.8167	11.8812	-0.933265	-1.90959	0.000104323
1555833_a_at	IRGQ	immunity-related GTPase family, Q	7.60422	8.60648	1.00571	2.00793	0.000106055
205278_at	GAD1	glutamate decarboxylase 1 (brain, 67kDa)	7.94643	6.8728	-1.07628	-2.1086	0.000108996
209199_s_at	MEF2C	myocyte enhancer factor 2C	8.78347	7.70989	-1.06871	-2.09756	0.000108996
213182_x_at	CDKN1C	cyclin-dependent kinase inhibitor 1C (p57, Kip2)	7.89361	6.68319	-1.20669	-2.30808	0.000108996
222653_at	PNPO	pyridoxamine 5'-phosphate oxidase	7.95056	8.85309	0.904515	1.87192	0.000108996
242300_at			7.37982	8.50339	1.12401	2.17952	0.000108996
229679_at	LOC100510175///C12orf76	hypothetical LOC100510175///chromosome 12 open reading frame 76	6.82585	5.96659	-0.858136	-1.8127	0.000109904
212902_at	SEC24A	SEC24 family, member A (S. cerevisiae)	8.17139	7.17301	-0.996433	-1.99506	0.000110316
205141_at	ANG	angiogenin, ribonuclease, RNase A family, 5	7.74659	6.42982	-1.31111	-2.48132	0.000115302
228499_at	PFKFB4	6-phosphofructo-2-kinase/fructose-2,6-biphosphatase 4	10.3035	9.52011	-0.783001	-1.72071	0.000115302
230300_at	PSMA5	proteasome (prosome, macropain) subunit, alpha type, 5	5.08675	6.66462	1.5842	2.99842	0.000115302
213523_at	CCNE1	cyclin E1	8.44969	9.57	1.12304	2.17805	0.000115302
240344_x_at	LYRM7	LYR motif containing 7	6.79885	7.91694	1.12091	2.17484	0.000117572
241372_at	ZC3H6	zinc finger CCCH-type containing 6	5.95131	4.8886	-1.0668	-2.09478	0.000118189
222847_s_at	EGLN3	egl nine homolog 3 (C. elegans)	8.75246	7.77329	-0.975362	-1.96613	0.000118189
221841_s_at	KLF4	Kruppel-like factor 4 (gut)	10.9676	9.99076	-0.974476	-1.96493	0.000118189
209806_at	HIST1H2BK	histone cluster 1, H2bk	9.59622	10.3995	0.80293	1.74464	0.000118189
238647_at	C14orf28	chromosome 14 open reading frame 28	6.69991	5.77014	-0.929689	-1.90486	0.000118189
1558280_s_at	ARHGAP29	Rho GTPase activating protein 29	7.42206	8.57833	1.15902	2.23306	0.000118189
220334_at	RGS17	regulator of G-protein signaling 17	7.69631	6.60727	-1.09309	-2.13331	0.000118189
212333_at	FAM98A	family with sequence similarity 98, member A	9.86401	10.657	0.792957	1.73262	0.00012076
200659_s_at	PHB	prohibitin	9.04577	10.1006	1.06029	2.08535	0.0001216
208296_x_at	TNFAIP8	tumor necrosis factor, alpha-induced protein 8	9.64908	8.83852	-0.809457	-1.75255	0.0001216
212882_at	KLHL18	kelch-like family member 18	7.05713	8.04599	0.988345	1.98391	0.0001216
203409_at	DDB2	damage-specific DNA binding protein 2, 48kDa	9.71173	8.89815	-0.812434	-1.75617	0.0001216
227698_s_at	RAB40C	RAB40C, member RAS oncogene family	8.37284	7.55257	-0.81987	-1.76525	0.0001216
219384_s_at	ADAT1	adenosine deaminase, tRNA-specific 1	6.93126	7.84168	0.912317	1.88207	0.0001216
224387_at	COMMD5	COMM domain containing 5	7.1863	8.02787	0.842807	1.79354	0.0001216
209621_s_at	PDLIM3	PDZ and LIM domain 3	8.1831	7.42961	-0.753532	-1.68591	0.0001216
222449_at	PMEPA1	prostate transmembrane protein, androgen induced 1	5.43625	4.47399	-0.965963	-1.95337	0.000124755
234987_at	SAMHD1	SAM domain and HD domain 1	7.69706	8.48396	0.786603	1.72501	0.000125039
226178_at	SOCS4	suppressor of cytokine signaling 4	8.40323	9.29887	0.897242	1.8625	0.000128613
203745_at	HCCS	holocytochrome c synthase	8.05617	8.924	0.869335	1.82682	0.000128613
225334_at	C10orf32	chromosome 10 open reading frame 32	9.12283	10.0828	0.961923	1.9479	0.000128613
211212_s_at	ORC5	origin recognition complex, subunit 5	6.91885	7.72939	0.809299	1.75236	0.000129096
228051_at	KIAA1244	KIAA1244	8.67536	7.58587	-1.08945	-2.12793	0.000129096
1569607_s_at	ANKRD20A13P///ANKRD20A4///ANKRD20A2///ANKRD20A3///ANKRD20A11P///ANKRD20A9P///ANKRD20A1	ankyrin repeat domain 20 family, member A13, pseudogene///ankyrin repeat domain 20 family, member A4///ankyrin repeat domain 20 family, member A2///ankyrin repeat domain 20 family, member A3///ankyrin repeat domain 20 family, member A11, pseudogene///ankyrin repeat domain 20 family, member A9, pseudogene///ankyrin repeat domain 20 family, member A1	8.30143	7.19093	-1.10982	-2.15819	0.000129096
229927_at	LEMD1	LEM domain containing 1	8.63169	7.24104	-1.392	-2.62442	0.000129096
235324_at	SRSF3	serine/arginine-rich splicing factor 3	5.08788	6.18755	1.09659	2.13849	0.000129096
230822_at	TMEM61	transmembrane protein 61	8.454	7.51838	-0.933866	-1.91039	0.000129096
214484_s_at	SIGMAR1	sigma non-opioid intracellular receptor 1	7.80522	8.54058	0.73546	1.66493	0.000129096
201984_s_at	EGFR	epidermal growth factor receptor	8.90226	7.91444	-0.985411	-1.97988	0.000129096
213694_at	RSBN1	round spermatid basic protein 1	9.95109	9.08909	-0.860029	-1.81507	0.000129536
226041_at	NAPEPLD	N-acyl phosphatidylethanolamine phospholipase D	7.10246	7.86111	0.759279	1.69264	0.000130844
205041_s_at	ORM2///ORM1	orosomucoid 2///orosomucoid 1	4.13363	5.95237	1.83265	3.56191	0.000134984
232216_at	YME1L1	YME1-like 1 ATPase	6.50524	5.76527	-0.739959	-1.67013	0.000136555
223113_at	TMEM138	transmembrane protein 138	7.47858	8.58905	1.11702	2.16899	0.000136555
221530_s_at	BHLHE41	basic helix-loop-helix family, member e41	7.35232	6.20109	-1.15953	-2.23385	0.000137564
218498_s_at	ERO1L	ERO1-like (S. cerevisiae)	9.89692	9.05328	-0.841809	-1.7923	0.000138166
219031_s_at	NIP7	NIP7, nucleolar pre-rRNA processing protein	9.20074	10.0634	0.861319	1.8167	0.000138166
221922_at	GPSM2	G-protein signaling modulator 2	10.0226	9.19133	-0.833207	-1.78164	0.000138166
36829_at	PER1	period circadian clock 1	8.30925	7.36293	-0.947505	-1.92853	0.000140046
210793_s_at	NUP98	nucleoporin 98kDa	7.11036	8.25685	1.15216	2.22247	0.000140271
230194_at	LRPPRC	leucine-rich pentatricopeptide repeat containing	7.45021	8.31853	0.870442	1.82822	0.000141055
229815_at	TMEM161B-AS1	TMEM161B antisense RNA 1	7.15862	6.23932	-0.921842	-1.89453	0.000141961
214011_s_at	NOP16	NOP16 nucleolar protein	10.2566	11.201	0.94854	1.92992	0.000144658
203797_at	VSNL1	visinin-like 1	9.87165	10.892	1.02354	2.03291	0.000144871
228722_at	PRMT2	protein arginine methyltransferase 2	7.02683	6.23756	-0.78987	-1.72892	0.000146495
207030_s_at	CSRP2	cysteine and glycine-rich protein 2	11.3964	10.585	-0.811404	-1.75492	0.000146495
227249_at	NDE1	nudE nuclear distribution E homolog 1 (A. nidulans)	9.90235	9.08116	-0.819613	-1.76493	0.000146495
228234_at	TMED7-TICAM2///TICAM2	TMED7-TICAM2 readthrough///toll-like receptor adaptor molecule 2	10.3032	9.32991	-0.971564	-1.96097	0.000150017
241342_at	TMEM65	transmembrane protein 65	9.86398	9.12404	-0.740048	-1.67023	0.000151879
203775_at	SLC25A13	solute carrier family 25 (aspartate/glutamate carrier), member 13	6.4223	7.50166	1.08464	2.12085	0.000155
200632_s_at	NDRG1	N-myc downstream regulated 1	13.2984	12.4258	-0.871613	-1.82971	0.000157373
202672_s_at	ATF3	activating transcription factor 3	8.09575	7.32693	-0.768741	-1.70378	0.000157373
218199_s_at	NOL6	nucleolar protein 6 (RNA-associated)	5.62482	6.6668	1.04385	2.06172	0.000157373
227263_at	C8orf58	chromosome 8 open reading frame 58	7.96382	7.10277	-0.860779	-1.81602	0.000157373
221514_at	UTP14A	UTP14, U3 small nucleolar ribonucleoprotein, homolog A (yeast)	8.12013	8.99673	0.876784	1.83628	0.000157373
203008_x_at	TXNDC9	thioredoxin domain containing 9	7.66954	8.68168	1.01408	2.01962	0.000157965
202364_at	MXI1	MAX interactor 1, dimerization protein	12.3345	11.5089	-0.825793	-1.77251	0.000157965
202577_s_at	DDX19A	DEAD (Asp-Glu-Ala-Asp) box polypeptide 19A	7.94767	8.78482	0.838696	1.78843	0.000157965
221535_at	LSG1	large subunit GTPase 1 homolog (S. cerevisiae)	7.77742	8.68575	0.912306	1.88205	0.000157965
241343_at	RNASEH1	ribonuclease H1	5.63766	6.42279	0.785618	1.72383	0.000157965
213648_at	EXOSC7	exosome component 7	6.7951	7.6033	0.809126	1.75215	0.000157965
214369_s_at	RASGRP2	RAS guanyl releasing protein 2 (calcium and DAG-regulated)	6.54089	5.80915	-0.732395	-1.66139	0.000157965
221727_at	SUB1	SUB1 homolog (S. cerevisiae)	8.60697	9.57501	0.970739	1.95984	0.000157965
223492_s_at	LRRFIP1	leucine rich repeat (in FLII) interacting protein 1	8.68273	7.61136	-1.06834	-2.09703	0.000157965
224797_at	ARRDC3	arrestin domain containing 3	10.5356	9.30684	-1.22204	-2.33277	0.000157965
227274_at	SYNJ2BP	synaptojanin 2 binding protein	8.22072	8.97834	0.757857	1.69098	0.000157965
218140_x_at	SRPRB	signal recognition particle receptor, B subunit	9.16534	9.9937	0.830502	1.7783	0.000157965
1565717_s_at	FUS	fused in sarcoma	7.79104	8.97442	1.19116	2.28336	0.000157965
219575_s_at	COG8///PDF	component of oligomeric golgi complex 8///peptide deformylase (mitochondrial)	8.543	9.37459	0.833566	1.78208	0.000157965
228562_at	ZBTB10	zinc finger and BTB domain containing 10	9.54937	8.48929	-1.05541	-2.07831	0.000157965
219178_at	QTRTD1	queuine tRNA-ribosyltransferase domain containing 1	7.32469	8.02799	0.703128	1.62803	0.000157965
219691_at	SAMD9	sterile alpha motif domain containing 9	5.27671	6.31233	1.04177	2.05876	0.000157965
211758_x_at	TXNDC9	thioredoxin domain containing 9	7.87798	8.85068	0.977899	1.9696	0.000157965
64408_s_at	CALML4	calmodulin-like 4	7.64214	6.84609	-0.796957	-1.73743	0.000157965
227468_at	CPT1C	carnitine palmitoyltransferase 1C	8.06094	7.31374	-0.747883	-1.67933	0.000157965
203148_s_at	TRIM14	tripartite motif containing 14	8.52238	9.64573	1.13195	2.19155	0.000158014
222481_at	TIMM10B	translocase of inner mitochondrial membrane 10 homolog B (yeast)	7.01491	7.91925	0.908062	1.87652	0.000159187
226542_at			8.00195	6.94587	-1.05883	-2.08325	0.000160446
227073_at	MAP3K2	mitogen-activated protein kinase kinase kinase 2	8.19552	7.20168	-0.988647	-1.98432	0.000160446
235948_at	RIMKLA	ribosomal modification protein rimK-like family member A	8.75933	7.87312	-0.886925	-1.84923	0.000161407
227755_at			7.80763	7.06069	-0.747964	-1.67942	0.000161407
228483_s_at	TAF9B	TAF9B RNA polymerase II, TATA box binding protein (TBP)-associated factor, 31kDa	7.36815	6.34207	-1.02956	-2.0414	0.000161407
202733_at	P4HA2	prolyl 4-hydroxylase, alpha polypeptide II	10.5655	9.7319	-0.834288	-1.78298	0.000161407
201133_s_at	PJA2	praja ring finger 2, E3 ubiquitin protein ligase	10.2969	9.38217	-0.913379	-1.88345	0.000161407
225898_at	WDR54	WD repeat domain 54	11.3311	10.5639	-0.765819	-1.70034	0.000161407
201626_at	INSIG1	insulin induced gene 1	11.6415	10.8867	-0.755373	-1.68807	0.000161407
225381_at	MIR100HG	mir-100-let-7a-2 cluster host gene (non-protein coding)	10.4551	9.56583	-0.891304	-1.85485	0.000161407
206348_s_at	PDK3	pyruvate dehydrogenase kinase, isozyme 3	7.93128	6.66039	-1.2628	-2.39961	0.000161407
202206_at	ARL4C	ADP-ribosylation factor-like 4C	8.14456	7.08259	-1.05912	-2.08365	0.000161407
218897_at	TMEM177	transmembrane protein 177	7.59878	8.45691	0.861217	1.81657	0.000161637
236262_at	MMRN2	multimerin 2	5.97835	5.03556	-0.941718	-1.92081	0.000161947
223198_x_at	COMMD5	COMM domain containing 5	8.07287	8.87549	0.803777	1.74567	0.000162044
231978_at	TPCN2	two pore segment channel 2	5.63555	4.60851	-1.02447	-2.03422	0.000162044
207543_s_at	P4HA1	prolyl 4-hydroxylase, alpha polypeptide I	12.6758	11.8384	-0.83502	-1.78388	0.000162044
205895_s_at	NOLC1	nucleolar and coiled-body phosphoprotein 1	8.66854	9.45509	0.787408	1.72597	0.000162044
223518_at	DFFA	DNA fragmentation factor, 45kDa, alpha polypeptide	7.52452	8.41135	0.890019	1.8532	0.000162044
222883_at	SELRC1	Sel1 repeat containing 1	7.68359	8.67318	0.993429	1.99091	0.000162044
230061_at	TM4SF18	transmembrane 4 L six family member 18	6.022	6.89831	0.878521	1.83849	0.000162044
239252_at	COX7B	cytochrome c oxidase subunit VIIb	5.14578	6.21369	1.06985	2.09922	0.000162044
213031_s_at	WDR73	WD repeat domain 73	7.51545	8.31017	0.793365	1.73311	0.000162044
206382_s_at	BDNF	brain-derived neurotrophic factor	8.84874	9.63355	0.785491	1.72368	0.000162044
224634_at	GPATCH4	G patch domain containing 4	7.63402	9.04095	1.4244	2.68403	0.000162044
228441_s_at			7.65414	6.49827	-1.14985	-2.21891	0.000162044
37577_at	ARHGAP19	Rho GTPase activating protein 19	9.06626	8.06153	-1.00715	-2.00994	0.000162044
201489_at	PPIF	peptidylprolyl isomerase F	9.62394	10.5188	0.898544	1.86418	0.000162044
203675_at	NUCB2	nucleobindin 2	9.42722	8.45455	-0.970034	-1.95889	0.000162044
1554667_s_at	METTL8	methyltransferase like 8	7.85005	8.71077	0.859082	1.81388	0.000162044
222587_s_at	GALNT7	UDP-N-acetyl-alpha-D-galactosamine:polypeptide N-acetylgalactosaminyltransferase 7 (GalNAc-T7)	7.5425	8.28289	0.739417	1.6695	0.000162044
225200_at	DPH3	DPH3, KTI11 homolog (S. cerevisiae)	7.74932	8.54611	0.797321	1.73787	0.000162044
204159_at	CDKN2C	cyclin-dependent kinase inhibitor 2C (p18, inhibits CDK4)	7.97687	7.13937	-0.836176	-1.78531	0.000162044
212343_at	YIPF6	Yip1 domain family, member 6	6.96614	7.74707	0.781962	1.71947	0.000162231
212298_at	NRP1	neuropilin 1	5.34669	6.83826	1.50333	2.83496	0.000164509
205227_at	IL1RAP	interleukin 1 receptor accessory protein	8.74242	7.30368	-1.42441	-2.68405	0.000164509
203119_at	CCDC86	coiled-coil domain containing 86	8.44829	9.3565	0.910013	1.87906	0.000164509
203518_at	LYST	lysosomal trafficking regulator	7.06888	6.32983	-0.738557	-1.66851	0.000164509
223741_s_at	TTYH2	tweety homolog 2 (Drosophila)	7.38151	8.26241	0.880522	1.84104	0.000164509
229779_at	COL4A4	collagen, type IV, alpha 4	7.64353	6.6534	-0.984888	-1.97916	0.000164509
210845_s_at	PLAUR	plasminogen activator, urokinase receptor	10.2336	9.30753	-0.923747	-1.89704	0.000164509
223511_at	SPRTN	SprT-like N-terminal domain	6.38042	7.17073	0.791938	1.7314	0.000164509
224446_at	LLPH	LLP homolog, long-term synaptic facilitation (Aplysia)	9.64169	10.3359	0.694078	1.61785	0.000164509
225712_at	GEMIN5	gem (nuclear organelle) associated protein 5	9.06271	9.891	0.831176	1.77913	0.000165223
221524_s_at	RRAGD	Ras-related GTP binding D	10.685	9.93532	-0.749065	-1.6807	0.000166239
200753_x_at	SRSF2	serine/arginine-rich splicing factor 2	9.62586	10.5734	0.952798	1.93562	0.000166239
236489_at	GPR110	G protein-coupled receptor 110	7.45679	8.23199	0.776883	1.71343	0.000168561
223758_s_at	GTF2H2	general transcription factor IIH, polypeptide 2, 44kDa	8.43276	9.20393	0.771707	1.70729	0.000168561
1556060_a_at	ZNF451	zinc finger protein 451	7.9415	8.78217	0.843961	1.79497	0.000168561
226129_at	FAM83H	family with sequence similarity 83, member H	8.49747	9.32558	0.82963	1.77723	0.000168561
219037_at	RRP15	ribosomal RNA processing 15 homolog (S. cerevisiae)	8.54118	9.4402	0.900324	1.86648	0.000168561
213455_at	FAM114A1	family with sequence similarity 114, member A1	9.78899	9.08718	-0.701693	-1.62641	0.000168561
238467_at			6.52609	7.59203	1.07318	2.10406	0.000168561
201025_at	EIF5B	eukaryotic translation initiation factor 5B	7.36034	8.25818	0.89347	1.85764	0.000168594
202003_s_at	ACAA2	acetyl-CoA acyltransferase 2	9.16741	8.46943	-0.698284	-1.62257	0.000168594
224690_at	FAM210B	family with sequence similarity 210, member B	8.08786	8.76619	0.678376	1.60034	0.000168594
218695_at	EXOSC4	exosome component 4	8.50975	9.47982	0.971075	1.9603	0.000168594
226725_at			7.36267	8.10382	0.74074	1.67103	0.000168594
242727_at	ARL5B	ADP-ribosylation factor-like 5B	7.91809	6.86438	-1.05456	-2.07708	0.000168635
219420_s_at	SELRC1	Sel1 repeat containing 1	8.03864	8.84682	0.808371	1.75123	0.00016934
221031_s_at	APOLD1	apolipoprotein L domain containing 1	7.16262	6.3015	-0.862206	-1.81782	0.00016934
224833_at	ETS1	v-ets erythroblastosis virus E26 oncogene homolog 1 (avian)	8.17364	7.42834	-0.745435	-1.67648	0.000169397
224632_at	GPATCH4	G patch domain containing 4	7.56411	8.84873	1.29323	2.45076	0.000169491
225083_at	GTF3C6	general transcription factor IIIC, polypeptide 6, alpha 35kDa	9.12622	9.89133	0.765204	1.69961	0.00017237
223101_s_at	ARPC5L	actin related protein 2/3 complex, subunit 5-like	8.52503	9.19216	0.667195	1.58798	0.000172864
1566766_a_at	MACC1	metastasis associated in colon cancer 1	6.82914	7.63923	0.807749	1.75048	0.000172864
222660_s_at	RNF38	ring finger protein 38	6.40465	5.62103	-0.784689	-1.72272	0.000172864
239834_at			5.74103	6.648	0.910606	1.87983	0.000173122
217028_at	CXCR4	chemokine (C-X-C motif) receptor 4	7.61777	5.99983	-1.6166	-3.06651	0.000173122
37512_at	HSD17B6	hydroxysteroid (17-beta) dehydrogenase 6	6.06905	5.3524	-0.717348	-1.64416	0.000173122
222526_at	GATAD2A	GATA zinc finger domain containing 2A	8.1902	8.98463	0.794585	1.73458	0.000173122
202386_s_at	KIAA0430	KIAA0430	9.23046	8.47086	-0.758801	-1.69208	0.0001732
210592_s_at	SAT1	spermidine/spermine N1-acetyltransferase 1	13.4858	12.7624	-0.722788	-1.65037	0.0001732
241412_at	BTC	betacellulin	6.3662	7.07415	0.708904	1.63456	0.0001732
1555420_a_at	KLF7	Kruppel-like factor 7 (ubiquitous)	6.70641	5.6425	-1.06564	-2.0931	0.0001732
225886_at	DDX5	DEAD (Asp-Glu-Ala-Asp) box helicase 5	9.0818	9.8505	0.769357	1.70451	0.0001732
221963_x_at	ZNF587B	zinc finger protein 587B	6.66719	7.55419	0.888453	1.85119	0.00017406
221957_at	PDK3	pyruvate dehydrogenase kinase, isozyme 3	8.17771	7.25689	-0.923281	-1.89642	0.00017406
209506_s_at	NR2F1	nuclear receptor subfamily 2, group F, member 1	8.86558	7.98541	-0.876223	-1.83556	0.00017406
212022_s_at	MKI67	antigen identified by monoclonal antibody Ki-67	11.0166	10.2991	-0.716825	-1.64356	0.00017406
228710_at			6.08499	6.96039	0.879315	1.8395	0.000174133
212847_at	FUBP1	far upstream element (FUSE) binding protein 1	6.20196	7.04721	0.844031	1.79506	0.000174133
212366_at	ZNF292	zinc finger protein 292	9.26264	8.37636	-0.886007	-1.84805	0.000174133
214321_at	NOV	nephroblastoma overexpressed	5.73925	6.75639	1.01862	2.02598	0.000174133
205217_at	TIMM8A	translocase of inner mitochondrial membrane 8 homolog A (yeast)	7.3353	8.14423	0.810744	1.75412	0.000174381
210338_s_at	HSPA8	heat shock 70kDa protein 8	12.6925	13.4032	0.711099	1.63705	0.000174381
205803_s_at	TRPC1	transient receptor potential cation channel, subfamily C, member 1	7.17373	5.97777	-1.189	-2.27995	0.000174381
202613_at	CTPS1	CTP synthase 1	7.40763	8.77195	1.38215	2.60657	0.000174381
227095_at	LEPROT	leptin receptor overlapping transcript	5.97634	6.86308	0.888228	1.8509	0.000174381
227993_at	METAP2	methionyl aminopeptidase 2	7.8252	8.76491	0.942799	1.92225	0.000174381
36711_at	MAFF	v-maf musculoaponeurotic fibrosarcoma oncogene homolog F (avian)	10.7195	9.97742	-0.742071	-1.67257	0.000174381
232231_at	RUNX2	runt-related transcription factor 2	5.75376	6.63448	0.879459	1.83969	0.000174381
218331_s_at	FAM208B	family with sequence similarity 208, member B	9.94319	10.5972	0.654112	1.57365	0.000174381
201421_s_at	WDR77	WD repeat domain 77	7.81759	9.17714	1.37538	2.59436	0.000174381
226546_at	LOC100506844	uncharacterized LOC100506844	7.39397	6.39446	-1.00038	-2.00053	0.000174381
225106_s_at	OGFOD1	2-oxoglutarate and iron-dependent oxygenase domain containing 1	8.11321	8.95482	0.843485	1.79438	0.000174381
209578_s_at	POFUT2	protein O-fucosyltransferase 2	7.14699	6.42471	-0.721955	-1.64942	0.000174381
239579_at	EPHX4	epoxide hydrolase 4	5.62557	6.37529	0.748402	1.67993	0.000174381
212528_at	DESI1	desumoylating isopeptidase 1	7.27131	8.07542	0.805724	1.74802	0.00017455
204622_x_at	NR4A2	nuclear receptor subfamily 4, group A, member 2	9.24106	8.31154	-0.925786	-1.89972	0.000176791
204688_at	SGCE	sarcoglycan, epsilon	8.69739	7.96228	-0.733979	-1.66322	0.000179913
213188_s_at	MINA	MYC induced nuclear antigen	9.48844	10.2663	0.777604	1.71428	0.00017993
203023_at	NOP16	NOP16 nucleolar protein	8.45744	9.34564	0.892991	1.85702	0.000179984
205376_at	INPP4B	inositol polyphosphate-4-phosphatase, type II, 105kDa	8.74624	7.7799	-0.964903	-1.95193	0.000179984
202324_s_at	ACBD3	acyl-CoA binding domain containing 3	10.761	9.98397	-0.774857	-1.71102	0.000183631
242871_at	PAQR5	progestin and adipoQ receptor family member V	8.93801	8.14593	-0.789959	-1.72903	0.000183631
224906_at	ANO6	anoctamin 6	10.5055	9.77134	-0.734119	-1.66338	0.000183631
224587_at	SUB1	SUB1 homolog (S. cerevisiae)	9.16791	10.0026	0.832612	1.78091	0.000183631
235410_at	NPHP3	nephronophthisis 3 (adolescent)	6.63556	5.64651	-0.991577	-1.98836	0.000183631
202659_at	PSMB10	proteasome (prosome, macropain) subunit, beta type, 10	7.82691	8.6573	0.83293	1.7813	0.000183631
201032_at	BLCAP	bladder cancer associated protein	8.37665	9.13372	0.757374	1.69041	0.000184471
202499_s_at	SLC2A3	solute carrier family 2 (facilitated glucose transporter), member 3	9.61556	8.38179	-1.21992	-2.32934	0.000185096
91684_g_at	EXOSC4	exosome component 4	7.76841	8.63967	0.875081	1.83411	0.000185096
1555900_at			6.18845	7.01362	0.823871	1.77015	0.000185096
213943_at	TWIST1	twist basic helix-loop-helix transcription factor 1	6.69021	5.82673	-0.866394	-1.8231	0.000185673
218882_s_at	WDR3	WD repeat domain 3	10.104	10.7717	0.668125	1.58901	0.000185673
228624_at	TMEM144	transmembrane protein 144	8.5276	7.7676	-0.759087	-1.69242	0.000187046
225788_at	RRP36	ribosomal RNA processing 36 homolog (S. cerevisiae)	8.63294	9.62792	1.00218	2.00303	0.000187046
239486_at			7.2175	6.16014	-1.06039	-2.0855	0.000187046
226779_at	LMBRD2	LMBR1 domain containing 2	6.8722	6.21144	-0.660739	-1.58089	0.000187046
209725_at	UTP20	UTP20, small subunit (SSU) processome component, homolog (yeast)	8.01568	9.05901	1.0478	2.06738	0.000187046
223386_at	FAM118B	family with sequence similarity 118, member B	7.40782	8.27499	0.869284	1.82676	0.000187488
211924_s_at	PLAUR	plasminogen activator, urokinase receptor	9.66644	8.77459	-0.887581	-1.85007	0.000188622
230741_at			5.79751	5.03445	-0.76152	-1.69528	0.000188622
204493_at	BID	BH3 interacting domain death agonist	7.78983	8.54891	0.760374	1.69393	0.000188622
242905_at	PNO1	partner of NOB1 homolog (S. cerevisiae)	6.2933	7.18184	0.891519	1.85513	0.000188622
222532_at	SRPRB	signal recognition particle receptor, B subunit	8.56296	9.24449	0.682199	1.60458	0.000189009
203439_s_at	STC2	stanniocalcin 2	8.63416	7.78517	-0.84953	-1.80191	0.000189531
213899_at	METAP2	methionyl aminopeptidase 2	7.59555	8.47702	0.880045	1.84043	0.000189531
226863_at	FAM110C	family with sequence similarity 110, member C	11.0867	10.2565	-0.828376	-1.77569	0.000191258
218544_s_at	RCL1	RNA terminal phosphate cyclase-like 1	8.18889	8.89986	0.710427	1.63629	0.000195131
238956_at	EFNA2	ephrin-A2	9.57487	8.66793	-0.912293	-1.88203	0.000198156
227345_at	TNFRSF10D	tumor necrosis factor receptor superfamily, member 10d, decoy with truncated death domain	10.5369	9.65947	-0.877461	-1.83714	0.000198156
1555225_at	C1orf43	chromosome 1 open reading frame 43	6.60309	7.75774	1.16122	2.23647	0.000198156
225912_at	TP53INP1	tumor protein p53 inducible nuclear protein 1	9.23241	9.87532	0.642872	1.56143	0.000199547
202656_s_at	SERTAD2	SERTA domain containing 2	11.3079	10.6353	-0.672984	-1.59437	0.000199547
205240_at	GPSM2	G-protein signaling modulator 2	9.73668	8.92123	-0.817447	-1.76228	0.000199547
225110_at	OGFOD1	2-oxoglutarate and iron-dependent oxygenase domain containing 1	8.34217	9.16693	0.827661	1.77481	0.000200419
222869_s_at	ELAC1	elaC ribonuclease Z 1	6.01975	6.90803	0.888279	1.85097	0.000200435
225438_at	NUDCD1	NudC domain containing 1	6.48394	7.23388	0.751578	1.68363	0.000201424
1555301_a_at	DIP2A	DIP2 disco-interacting protein 2 homolog A (Drosophila)	6.33436	5.66785	-0.666102	-1.58678	0.000201424
219671_at	HPCAL4	hippocalcin like 4	6.75895	6.08456	-0.673757	-1.59522	0.000203368
227261_at	KLF12	Kruppel-like factor 12	7.8539	7.18448	-0.669566	-1.59059	0.000203426
211990_at	HLA-DPA1	major histocompatibility complex, class II, DP alpha 1	5.12368	6.38564	1.25532	2.3872	0.000203426
212689_s_at	KDM3A	lysine (K)-specific demethylase 3A	11.4116	10.6893	-0.721575	-1.64898	0.000203426
209971_x_at	AIMP2	aminoacyl tRNA synthetase complex-interacting multifunctional protein 2	9.92099	10.7444	0.826446	1.77331	0.000205136
222789_at	RSBN1	round spermatid basic protein 1	8.81811	8.01519	-0.801402	-1.74279	0.000205642
243000_at	CDK6	cyclin-dependent kinase 6	6.29577	4.59621	-1.73379	-3.32601	0.000205642
202994_s_at	FBLN1	fibulin 1	7.3199	6.62575	-0.693109	-1.61676	0.000205642
225276_at	GSPT1	G1 to S phase transition 1	6.96911	7.8555	0.88469	1.84637	0.000208592
225120_at	PURB	purine-rich element binding protein B	7.24874	8.06489	0.818392	1.76344	0.000208664
209422_at	PHF20	PHD finger protein 20	10.1506	9.42105	-0.728625	-1.65706	0.000211265
225189_s_at	RAPH1	Ras association (RalGDS/AF-6) and pleckstrin homology domains 1	8.08914	7.37587	-0.713904	-1.64024	0.000215597
213189_at	MINA	MYC induced nuclear antigen	8.61135	9.44363	0.833492	1.78199	0.000215597
210046_s_at	IDH2	isocitrate dehydrogenase 2 (NADP+), mitochondrial	8.54889	7.91078	-0.637869	-1.55603	0.000215597
212268_at	SERPINB1	serpin peptidase inhibitor, clade B (ovalbumin), member 1	10.8696	10.0636	-0.804511	-1.74655	0.000216138
218754_at	NOL9	nucleolar protein 9	8.47008	9.16697	0.698116	1.62238	0.000216138
221513_s_at	UTP14A///UTP14C	UTP14, U3 small nucleolar ribonucleoprotein, homolog A (yeast)///UTP14, U3 small nucleolar ribonucleoprotein, homolog C (yeast)	7.30526	8.09042	0.782637	1.72027	0.000216138
205483_s_at	ISG15	ISG15 ubiquitin-like modifier	10.3436	11.1155	0.771142	1.70662	0.000216138
205251_at	PER2	period circadian clock 2	8.88271	7.96637	-0.913304	-1.88335	0.000217548
223267_at	TRMT10C	tRNA methyltransferase 10 homolog C (S. cerevisiae)	9.21434	9.95172	0.739538	1.66964	0.000217548
238756_at	GAS2L3	growth arrest-specific 2 like 3	9.79945	8.99263	-0.805424	-1.74766	0.000218786
219888_at	SPAG4	sperm associated antigen 4	7.26666	6.21028	-1.06086	-2.08617	0.000218786
202138_x_at	AIMP2	aminoacyl tRNA synthetase complex-interacting multifunctional protein 2	9.70397	10.5437	0.844096	1.79514	0.000218786
223035_s_at	FARSB	phenylalanyl-tRNA synthetase, beta subunit	9.84797	10.6992	0.855756	1.80971	0.000218786
223056_s_at	XPO5	exportin 5	8.62266	9.36138	0.740432	1.67068	0.000218786
203279_at	EDEM1	ER degradation enhancer, mannosidase alpha-like 1	8.01131	7.12274	-0.885449	-1.84734	0.000218786
219911_s_at	SLCO4A1	solute carrier organic anion transporter family, member 4A1	9.97724	9.16968	-0.804905	-1.74703	0.000218786
228600_x_at	FAM221A	family with sequence similarity 221, member A	7.20801	6.56781	-0.640334	-1.55869	0.000218786
218497_s_at	RNASEH1	ribonuclease H1	8.83965	9.51484	0.676197	1.59792	0.000218786
210512_s_at	VEGFA	vascular endothelial growth factor A	10.389	9.68814	-0.69934	-1.62376	0.000218786
223216_x_at	ZNF395	zinc finger protein 395	8.8482	8.18116	-0.666332	-1.58703	0.000218786
235226_at	CDK19	cyclin-dependent kinase 19	6.10907	5.31399	-0.797709	-1.73834	0.000218786
225575_at	LIFR	leukemia inhibitory factor receptor alpha	9.02244	8.19045	-0.832844	-1.78119	0.000218786
226390_at	STARD4	StAR-related lipid transfer (START) domain containing 4	10.8099	10.1604	-0.65015	-1.56933	0.00021881
205527_s_at	GEMIN4	gem (nuclear organelle) associated protein 4	8.69466	9.36059	0.665718	1.58636	0.00021881
224653_at	EIF4EBP2	eukaryotic translation initiation factor 4E binding protein 2	8.62048	9.33795	0.716132	1.64277	0.00021881
223310_x_at	PNPLA8	patatin-like phospholipase domain containing 8	9.56945	8.93718	-0.632044	-1.54976	0.0002189
213427_at	RPP40	ribonuclease P/MRP 40kDa subunit	8.79873	9.54219	0.745636	1.67671	0.0002189
226978_at	PPARA	peroxisome proliferator-activated receptor alpha	7.81128	7.05712	-0.752515	-1.68473	0.0002189
227474_at	LOC654433	uncharacterized LOC654433	8.8788	9.59718	0.718776	1.64579	0.000219082
225742_at	MDM4	Mdm4 p53 binding protein homolog (mouse)	7.43961	6.59253	-0.849145	-1.80143	0.000219923
1557487_at			4.69566	5.87409	1.1824	2.26954	0.000219923
210657_s_at	SEPT4	septin 4	6.02478	5.24561	-0.780048	-1.71719	0.000219923
236129_at	GALNT5	UDP-N-acetyl-alpha-D-galactosamine:polypeptide N-acetylgalactosaminyltransferase 5 (GalNAc-T5)	6.0145	6.88047	0.862328	1.81797	0.000219923
203574_at	NFIL3	nuclear factor, interleukin 3 regulated	10.7018	9.908	-0.790834	-1.73007	0.000219923
205661_s_at	FLAD1	flavin adenine dinucleotide synthetase 1	6.45671	7.39449	0.937926	1.91577	0.000219923
1552472_a_at	ACAP2	ArfGAP with coiled-coil, ankyrin repeat and PH domains 2	7.4754	6.61663	-0.862434	-1.8181	0.000219923
1557331_at	POLR1B	polymerase (RNA) I polypeptide B, 128kDa	7.12702	7.81031	0.684378	1.60701	0.000219923
230619_at	ARNT	aryl hydrocarbon receptor nuclear translocator	8.42171	7.80552	-0.616151	-1.53278	0.000219923
208828_at	POLE3	polymerase (DNA directed), epsilon 3, accessory subunit	9.43549	10.1917	0.757386	1.69042	0.000219923
1558152_at	LOC100131262	uncharacterized LOC100131262	7.50673	8.57103	1.07378	2.10494	0.000219923
206385_s_at	ANK3	ankyrin 3, node of Ranvier (ankyrin G)	8.49043	7.72665	-0.766588	-1.70124	0.000219923
235428_at			7.28948	6.63493	-0.654319	-1.57387	0.000219923
204404_at	SLC12A2	solute carrier family 12 (sodium/potassium/chloride transporters), member 2	7.74657	8.36601	0.619605	1.53645	0.000219923
243773_at	PDCD2	programmed cell death 2	5.85786	6.63775	0.779474	1.7165	0.000219923
230241_at			4.76815	5.81866	1.0557	2.07873	0.000219923
223403_s_at	POLR1B	polymerase (RNA) I polypeptide B, 128kDa	9.38693	10.158	0.771071	1.70654	0.000219923
226962_at	ZBTB41	zinc finger and BTB domain containing 41	10.0572	9.26947	-0.787763	-1.7264	0.000219923
1555772_a_at	CDC25A	cell division cycle 25A	4.52286	5.68689	1.17421	2.25669	0.000219923
228641_at	CARD8	caspase recruitment domain family, member 8	6.33561	5.66801	-0.667394	-1.5882	0.000219923
203851_at	IGFBP6	insulin-like growth factor binding protein 6	9.40377	10.0724	0.669197	1.59019	0.000219923
222646_s_at	ERO1L	ERO1-like (S. cerevisiae)	11.448	10.4311	-1.00985	-2.0137	0.000219923
229838_at	NUCB2	nucleobindin 2	7.457	6.75994	-0.698033	-1.62229	0.000219923
239169_at	RDM1	RAD52 motif 1	7.96065	7.25671	-0.704756	-1.62987	0.000219923
228618_at	PEAR1	platelet endothelial aggregation receptor 1	6.85538	6.01472	-0.838047	-1.78763	0.000220358
232899_at	RPL23AP82///FAM41C///RPL23AP7	ribosomal protein L23a pseudogene 82///family with sequence similarity 41, member C///ribosomal protein L23a pseudogene 7	6.57041	7.32088	0.753034	1.68533	0.000220358
218118_s_at	TIMM23	translocase of inner mitochondrial membrane 23 homolog (yeast)	8.82883	9.68835	0.86297	1.81878	0.000220358
225699_at	SNHG15	small nucleolar RNA host gene 15 (non-protein coding)	7.82076	8.50659	0.68664	1.60953	0.000220631
223156_at	MRPS23	mitochondrial ribosomal protein S23	11.0954	11.9326	0.841914	1.79243	0.000220631
224973_at	FAM46A	family with sequence similarity 46, member A	8.51484	7.64618	-0.86504	-1.82139	0.000220631
200862_at	DHCR24	24-dehydrocholesterol reductase	9.55504	10.4324	0.882719	1.84385	0.000220631
219427_at	FAT4	FAT atypical cadherin 4	6.66258	5.62109	-1.0342	-2.04798	0.000221715
202912_at	ADM	adrenomedullin	12.2741	11.4483	-0.821832	-1.76765	0.000221715
212905_at	CSTF2T	cleavage stimulation factor, 3' pre-RNA, subunit 2, 64kDa, tau variant	8.01177	8.67896	0.666242	1.58693	0.000224425
1556744_a_at			5.48582	4.8164	-0.669612	-1.59065	0.000224888
238476_at	CREBRF	CREB3 regulatory factor	7.11497	6.12494	-0.987605	-1.98289	0.000226783
219184_x_at	TIMM22	translocase of inner mitochondrial membrane 22 homolog (yeast)	6.3838	7.08751	0.705466	1.63067	0.000228656
209902_at	ATR	ataxia telangiectasia and Rad3 related	6.9474	7.8286	0.885837	1.84784	0.000229127
223982_s_at	PNPLA8	patatin-like phospholipase domain containing 8	9.06028	8.35625	-0.70224	-1.62703	0.000229127
242669_at	UFM1	ubiquitin-fold modifier 1	7.75007	6.72165	-1.019	-2.02652	0.000229127
222791_at	RSBN1	round spermatid basic protein 1	8.26352	7.46935	-0.791939	-1.7314	0.000229127
222863_at	ZBTB10	zinc finger and BTB domain containing 10	7.21762	6.36696	-0.850686	-1.80336	0.000229549
209076_s_at	WDR45B	WD repeat domain 45B	11.3076	10.5741	-0.732817	-1.66188	0.000230289
201531_at	ZFP36	ZFP36 ring finger protein	9.15262	8.37601	-0.773497	-1.70941	0.000230729
224702_at	TMEM167A	transmembrane protein 167A	9.46513	10.113	0.647577	1.56654	0.000230819
219515_at	PRDM10	PR domain containing 10	8.71146	8.04796	-0.663818	-1.58427	0.000230819
212424_at	PDCD11	programmed cell death 11	8.5078	9.15107	0.64276	1.56131	0.000230819
208424_s_at	CIAPIN1	cytokine induced apoptosis inhibitor 1	8.50999	9.30684	0.797109	1.73762	0.000230819
205708_s_at	TRPM2	transient receptor potential cation channel, subfamily M, member 2	6.93522	7.67057	0.734656	1.664	0.000230819
225140_at	KLF3	Kruppel-like factor 3 (basic)	7.42545	6.54457	-0.878328	-1.83824	0.000230819
201627_s_at	INSIG1	insulin induced gene 1	11.2622	10.4763	-0.782822	-1.72049	0.000231601
226939_at	CPEB2	cytoplasmic polyadenylation element binding protein 2	6.93098	6.00032	-0.938128	-1.91604	0.000231601
226140_s_at	OTUD1	OTU domain containing 1	8.40331	7.65062	-0.749971	-1.68176	0.000231635
243880_at	GOSR2	golgi SNAP receptor complex member 2	6.94402	5.7979	-1.14577	-2.21265	0.000232084
237435_at			7.22127	6.3573	-0.865854	-1.82242	0.000232084
34408_at	RTN2	reticulon 2	8.67049	7.96179	-0.707801	-1.63331	0.000232084
200881_s_at	DNAJA1	DnaJ (Hsp40) homolog, subfamily A, member 1	11.1526	11.8173	0.665748	1.58639	0.0002326
203200_s_at	MTRR	5-methyltetrahydrofolate-homocysteine methyltransferase reductase	8.01694	8.7989	0.783879	1.72175	0.0002326
227792_at	ITPRIPL2	inositol 1,4,5-trisphosphate receptor interacting protein-like 2	10.3028	10.9432	0.640269	1.55862	0.0002326
213234_at	KIAA1467	KIAA1467	7.75735	7.0734	-0.684854	-1.60754	0.000233768
202998_s_at	LOXL2	lysyl oxidase-like 2	9.33013	8.49138	-0.83427	-1.78295	0.000233905
227438_at	ALPK1	alpha-kinase 1	7.99596	7.21223	-0.781476	-1.71889	0.000234332
218886_at	PAK1IP1	PAK1 interacting protein 1	7.97585	9.06221	1.09775	2.1402	0.000234332
242335_at	SLC25A37	solute carrier family 25 (mitochondrial iron transporter), member 37	8.09794	7.23052	-0.864082	-1.82018	0.000234949
223414_s_at	LYAR	Ly1 antibody reactive	8.48755	9.13188	0.644501	1.5632	0.000236339
210811_s_at	DDX49	DEAD (Asp-Glu-Ala-Asp) box polypeptide 49	6.59978	7.41396	0.818545	1.76363	0.000236339
1554703_at	ARHGEF10	Rho guanine nucleotide exchange factor (GEF) 10	6.88635	6.08875	-0.801302	-1.74267	0.000236339
201625_s_at	INSIG1	insulin induced gene 1	8.81033	7.82765	-0.99211	-1.98909	0.000236339
204398_s_at	EML2	echinoderm microtubule associated protein like 2	9.41703	8.67303	-0.743089	-1.67376	0.000236457
242471_at	SRGAP2B	SLIT-ROBO Rho GTPase activating protein 2B (pseudogene)	5.04869	4.36752	-0.68002	-1.60216	0.000236457
222759_at	SUV420H1	suppressor of variegation 4-20 homolog 1 (Drosophila)	9.06564	8.45698	-0.60859	-1.52477	0.000236457
228841_at	LYRM7	LYR motif containing 7	8.20432	9.38496	1.19567	2.29052	0.000236513
211686_s_at	MAK16	MAK16 homolog (S. cerevisiae)	9.00338	9.68619	0.684348	1.60698	0.000236526
223200_s_at	LSG1	large subunit GTPase 1 homolog (S. cerevisiae)	7.70814	8.68601	0.978281	1.97012	0.000236526
222504_s_at	EMC8	ER membrane protein complex subunit 8	7.51734	8.38596	0.873912	1.83263	0.000237146
208687_x_at	HSPA8	heat shock 70kDa protein 8	12.6856	13.3223	0.637393	1.55552	0.000237846
211719_x_at	FN1	fibronectin 1	8.09082	6.99437	-1.10325	-2.14839	0.000238234
226736_at	CHURC1	churchill domain containing 1	6.90243	7.63066	0.73051	1.65923	0.000238531
227354_at	PAG1	phosphoprotein associated with glycosphingolipid microdomains 1	6.43265	5.31465	-1.12164	-2.17594	0.000240465
238440_at	CLYBL	citrate lyase beta like	8.25988	7.62376	-0.635895	-1.5539	0.000241675
219132_at	PELI2	pellino E3 ubiquitin protein ligase family member 2	6.19959	5.12799	-1.06997	-2.0994	0.000241675
201939_at	PLK2	polo-like kinase 2	9.7611	10.4207	0.6602	1.5803	0.000242337
200923_at	LGALS3BP	lectin, galactoside-binding, soluble, 3 binding protein	9.08309	9.7301	0.646007	1.56483	0.000242337
225834_at	FAM72A///FAM72D///FAM72B///FAM72C	family with sequence similarity 72, member A///family with sequence similarity 72, member D///family with sequence similarity 72, member B///family with sequence similarity 72, member C	11.158	10.4916	-0.666974	-1.58774	0.000242337
206141_at	MOCS3	molybdenum cofactor synthesis 3	5.81101	6.49058	0.680407	1.60259	0.00024236
209112_at	CDKN1B	cyclin-dependent kinase inhibitor 1B (p27, Kip1)	10.4436	9.55623	-0.882095	-1.84305	0.00024236
211814_s_at	CCNE2	cyclin E2	5.06532	6.83058	1.79721	3.47546	0.000242533
216392_s_at	SEC23IP	SEC23 interacting protein	8.98272	9.61825	0.636171	1.5542	0.000242656
204669_s_at	RNF24	ring finger protein 24	7.63578	6.87091	-0.761528	-1.69529	0.000242656
221879_at	CALML4	calmodulin-like 4	8.4243	7.78268	-0.641223	-1.55965	0.000242656
208968_s_at	CIAPIN1	cytokine induced apoptosis inhibitor 1	9.18926	9.95297	0.766805	1.7015	0.000242656
234469_at	OR51B4	olfactory receptor, family 51, subfamily B, member 4	7.15646	7.81372	0.656475	1.57623	0.000242809
204646_at	DPYD	dihydropyrimidine dehydrogenase	5.83275	4.87236	-0.961183	-1.94691	0.000243217
228908_s_at	LOC642852	uncharacterized LOC642852	6.75596	7.423	0.666807	1.58756	0.000243269
235168_at	PIGM	phosphatidylinositol glycan anchor biosynthesis, class M	4.85752	5.75886	0.900687	1.86696	0.000243269
227908_at	TBC1D24	TBC1 domain family, member 24	7.49973	8.34743	0.848888	1.80111	0.000243622
214753_at	N4BP2L2	NEDD4 binding protein 2-like 2	7.27545	6.5489	-0.72649	-1.65461	0.000243796
243529_at	MARS2	methionyl-tRNA synthetase 2, mitochondrial	6.91134	7.91206	1.0103	2.01432	0.000243821
225731_at	ANKRD50	ankyrin repeat domain 50	9.57648	8.94231	-0.633674	-1.55151	0.000244567
220104_at	ZC3HAV1	zinc finger CCCH-type, antiviral 1	5.91173	6.64514	0.734633	1.66397	0.000246379
219146_at	TEFM	transcription elongation factor, mitochondrial	7.81624	8.66144	0.848929	1.80116	0.000246615
225556_at	VMA21	VMA21 vacuolar H+-ATPase homolog (S. cerevisiae)	9.41603	10.4044	0.996337	1.99493	0.000247781
221761_at	ADSS	adenylosuccinate synthase	8.92269	9.58981	0.667148	1.58793	0.000248058
219032_x_at	OPN3	opsin 3	8.15272	7.25858	-0.890677	-1.85405	0.000250088
201573_s_at	ETF1	eukaryotic translation termination factor 1	10.1007	10.8487	0.751008	1.68297	0.000250241
235988_at	GPR110	G protein-coupled receptor 110	6.83748	7.49562	0.657339	1.57717	0.000251774
218069_at	DCTPP1	dCTP pyrophosphatase 1	10.1152	10.953	0.843252	1.79409	0.000251774
212345_s_at	CREB3L2	cAMP responsive element binding protein 3-like 2	9.73496	9.06916	-0.666081	-1.58676	0.000251774
202960_s_at	MUT	methylmalonyl CoA mutase	9.8682	9.21252	-0.655667	-1.57534	0.000251774
241816_at	MIS18BP1	MIS18 binding protein 1	6.21437	5.54959	-0.664062	-1.58454	0.00025233
238565_at			5.98178	6.6234	0.642012	1.5605	0.000254422
210320_s_at	DDX52	DEAD (Asp-Glu-Ala-Asp) box polypeptide 52	6.99235	7.7386	0.745858	1.67697	0.000254422
209189_at	FOS	FBJ murine osteosarcoma viral oncogene homolog	7.68357	6.41398	-1.26412	-2.40181	0.000254422
202497_x_at	SLC2A3	solute carrier family 2 (facilitated glucose transporter), member 3	8.29705	7.24934	-1.03645	-2.05117	0.000254422
223220_s_at	PARP9	poly (ADP-ribose) polymerase family, member 9	7.69377	8.33999	0.645498	1.56428	0.000254422
202903_at	LSM5	LSM5 homolog, U6 small nuclear RNA associated (S. cerevisiae)	6.37786	7.13878	0.760677	1.69429	0.000254422
235693_at			6.09899	4.9369	-1.17516	-2.25818	0.000254422
204908_s_at	BCL3	B-cell CLL/lymphoma 3	7.25535	6.44941	-0.803777	-1.74567	0.000254422
209332_s_at	MAX	MYC associated factor X	9.12914	9.75192	0.622956	1.54003	0.000254422
205135_s_at	NUFIP1	nuclear fragile X mental retardation protein interacting protein 1	8.14865	8.77357	0.625246	1.54247	0.000254422
235432_at	NPHP3	nephronophthisis 3 (adolescent)	6.57309	5.62994	-0.9474	-1.92839	0.000257185
218605_at	TFB2M	transcription factor B2, mitochondrial	9.8357	10.5044	0.670249	1.59135	0.000258357
238593_at	C11orf80	chromosome 11 open reading frame 80	5.73987	5.005	-0.733648	-1.66284	0.000259112
217752_s_at	CNDP2	CNDP dipeptidase 2 (metallopeptidase M20 family)	8.27439	8.93459	0.660689	1.58084	0.000259584
200987_x_at	PSME3	proteasome (prosome, macropain) activator subunit 3 (PA28 gamma; Ki)	7.96824	8.94031	0.980483	1.97313	0.000259715
209556_at	NCDN	neurochondrin	6.04977	6.93568	0.891416	1.855	0.000261022
210135_s_at	SHOX2	short stature homeobox 2	8.45544	7.77614	-0.680806	-1.60303	0.000261022
200800_s_at	HSPA1B///HSPA1A	heat shock 70kDa protein 1B///heat shock 70kDa protein 1A	10.3	10.9919	0.693832	1.61757	0.000261297
210732_s_at	LGALS8	lectin, galactoside-binding, soluble, 8	6.64003	7.31529	0.676187	1.59791	0.000261661
224314_s_at	EGLN1	egl nine homolog 1 (C. elegans)	8.97496	8.14979	-0.821745	-1.76754	0.000261763
201953_at	CIB1	calcium and integrin binding 1 (calmyrin)	10.3835	9.71938	-0.663059	-1.58344	0.000262198
222768_s_at	TRMT6	tRNA methyltransferase 6 homolog (S. cerevisiae)	7.33242	8.00436	0.672918	1.59429	0.000262451
220643_s_at	FAIM	Fas apoptotic inhibitory molecule	8.02553	8.90446	0.881469	1.84225	0.000263824
214617_at	PRF1	perforin 1 (pore forming protein)	8.02114	8.85716	0.835705	1.78473	0.000263824
228760_at	SRSF8	serine/arginine-rich splicing factor 8	7.75923	8.58327	0.828786	1.77619	0.00026436
218194_at	REXO2	RNA exonuclease 2	10.5972	11.2674	0.671997	1.59328	0.00026436
203031_s_at	UROS	uroporphyrinogen III synthase	7.91955	8.6387	0.720805	1.6481	0.000265609
227518_at	SLC35E1	solute carrier family 35, member E1	9.64163	9.00373	-0.637012	-1.55511	0.000266436
218120_s_at	HMOX2	heme oxygenase (decycling) 2	8.3345	9.02135	0.688075	1.61113	0.000267019
222872_x_at	NABP1	nucleic acid binding protein 1	7.72145	8.56502	0.846505	1.79814	0.000267019
225780_at	DDI2	DNA-damage inducible 1 homolog 2 (S. cerevisiae)	8.17537	8.85142	0.676014	1.59772	0.000267019
222589_at	NLK	nemo-like kinase	7.17979	7.8397	0.661093	1.58128	0.000267019
226702_at	CMPK2	cytidine monophosphate (UMP-CMP) kinase 2, mitochondrial	5.70625	6.64001	0.927527	1.90201	0.000267019
1555039_a_at	ABCC4	ATP-binding cassette, sub-family C (CFTR/MRP), member 4	4.23821	4.91184	0.673046	1.59444	0.000267019
202620_s_at	PLOD2	procollagen-lysine, 2-oxoglutarate 5-dioxygenase 2	11.3518	10.5321	-0.816865	-1.76157	0.000267019
231856_at	KIAA1244	KIAA1244	6.51694	5.70785	-0.804695	-1.74678	0.00026771
219022_at	C12orf43	chromosome 12 open reading frame 43	7.18387	7.90214	0.720337	1.64757	0.00026771
218313_s_at	GALNT7	UDP-N-acetyl-alpha-D-galactosamine:polypeptide N-acetylgalactosaminyltransferase 7 (GalNAc-T7)	9.709	10.3847	0.67455	1.5961	0.000268237
226388_at	TCEA3	transcription elongation factor A (SII), 3	6.88636	6.1914	-0.695607	-1.61957	0.000268724
217890_s_at	PARVA	parvin, alpha	7.35075	8.05483	0.705705	1.63094	0.000269704
225182_at	TMEM50B	transmembrane protein 50B	8.27104	9.00967	0.73855	1.6685	0.000269704
208025_s_at	HMGA2	high mobility group AT-hook 2	11.2446	11.9523	0.705583	1.6308	0.000272718
224785_at	UBALD2	UBA-like domain containing 2	7.58157	6.75104	-0.829461	-1.77702	0.000272718
223275_at	PRMT6	protein arginine methyltransferase 6	6.40169	7.43858	1.04071	2.05723	0.000273166
233970_s_at	TRMT6	tRNA methyltransferase 6 homolog (S. cerevisiae)	7.20311	7.91719	0.71453	1.64095	0.000273508
222946_s_at	AUNIP	aurora kinase A and ninein interacting protein	6.2449	7.29345	1.05667	2.08013	0.000273563
219987_at	ERVMER34-1	endogenous retrovirus group MER34, member 1	7.24911	8.10991	0.865745	1.82228	0.000275834
228909_at	LOC642852	uncharacterized LOC642852	6.72062	7.33685	0.61587	1.53248	0.000276748
225153_at	GFM1	G elongation factor, mitochondrial 1	9.01746	9.75434	0.739879	1.67004	0.000277411
212928_at	TSPYL4	TSPY-like 4	7.34835	7.94986	0.601608	1.51741	0.000277575
212706_at	RASA4	RAS p21 protein activator 4	6.27752	5.38137	-0.895964	-1.86085	0.000278213
203150_at	RABEPK	Rab9 effector protein with kelch motifs	8.86391	9.49891	0.635888	1.55389	0.000278213
214746_s_at	ZNF467	zinc finger protein 467	7.541	6.84782	-0.694439	-1.61825	0.000278213
203199_s_at	MTRR	5-methyltetrahydrofolate-homocysteine methyltransferase reductase	6.82571	7.6076	0.779084	1.71604	0.000278213
239913_at	SLC10A4	solute carrier family 10 (sodium/bile acid cotransporter family), member 4	7.60286	8.31902	0.716403	1.64308	0.000278213
228742_at			7.05554	5.96434	-1.10042	-2.14417	0.000278213
203153_at	IFIT1	interferon-induced protein with tetratricopeptide repeats 1	7.03835	7.80014	0.760922	1.69457	0.000278213
224990_at	SMIM14	small integral membrane protein 14	9.13431	8.37324	-0.758031	-1.69118	0.000278213
227143_s_at	BID	BH3 interacting domain death agonist	8.25066	9.01754	0.766894	1.7016	0.000278213
225750_at	ERO1L	ERO1-like (S. cerevisiae)	11.371	10.7157	-0.655541	-1.57521	0.000278213
200874_s_at	NOP56	NOP56 ribonucleoprotein	7.84269	8.56213	0.717075	1.64385	0.000278213
212791_at	C1orf216	chromosome 1 open reading frame 216	6.95231	7.78615	0.839266	1.78914	0.000278213
202353_s_at	PSMD12	proteasome (prosome, macropain) 26S subunit, non-ATPase, 12	9.26732	10.2174	0.959734	1.94495	0.000278213
210896_s_at	ASPH	aspartate beta-hydroxylase	12.1454	11.4796	-0.665763	-1.58641	0.000278213
227240_at	NGEF	neuronal guanine nucleotide exchange factor	8.19724	7.52717	-0.669493	-1.59051	0.000278792
230398_at	TNS4	tensin 4	6.67864	7.39819	0.716787	1.64352	0.000278792
229255_x_at			6.42836	7.45357	1.01559	2.02173	0.000278792
217938_s_at	KCMF1	potassium channel modulatory factor 1	12.2591	11.5991	-0.659421	-1.57945	0.000278792
225740_x_at	MDM4	Mdm4 p53 binding protein homolog (mouse)	9.82624	9.22379	-0.602285	-1.51812	0.000278792
205259_at	NR3C2	nuclear receptor subfamily 3, group C, member 2	6.81672	6.06777	-0.750067	-1.68187	0.000278792
228571_at	RBAK	RB-associated KRAB zinc finger	10.1431	9.54191	-0.601103	-1.51688	0.000279559
221766_s_at	FAM46A	family with sequence similarity 46, member A	10.0178	9.31432	-0.702	-1.62676	0.000279559
207431_s_at	DEGS1	delta(4)-desaturase, sphingolipid 1	8.30128	8.99717	0.695451	1.61939	0.000279887
206108_s_at	SRSF6	serine/arginine-rich splicing factor 6	10.4641	11.131	0.668309	1.58921	0.000280345
226169_at	SBF2	SET binding factor 2	9.74362	9.13862	-0.604768	-1.52073	0.000280345
202778_s_at	ZMYM2	zinc finger, MYM-type 2	8.97276	8.29247	-0.6797	-1.60181	0.000280345
221752_at	SSH1	slingshot protein phosphatase 1	9.82408	9.20996	-0.613782	-1.53027	0.000280345
229455_at			5.838	5.00097	-0.832955	-1.78133	0.000280345
218322_s_at	ACSL5	acyl-CoA synthetase long-chain family member 5	9.79885	10.4304	0.631824	1.54952	0.000281062
209566_at	INSIG2	insulin induced gene 2	10.8827	10.0701	-0.811043	-1.75448	0.000281062
223057_s_at	XPO5	exportin 5	7.02964	7.78733	0.761632	1.69541	0.000282369
225933_at	CCDC137	coiled-coil domain containing 137	7.66124	8.41749	0.760269	1.69381	0.00028318
239648_at	DCUN1D3	DCN1, defective in cullin neddylation 1, domain containing 3	7.46775	8.15643	0.689195	1.61238	0.000285187
218966_at	MYO5C	myosin VC	8.97755	9.73561	0.761076	1.69475	0.000285187
206976_s_at	HSPH1	heat shock 105kDa/110kDa protein 1	10.4971	11.2703	0.775317	1.71157	0.000285673
202619_s_at	PLOD2	procollagen-lysine, 2-oxoglutarate 5-dioxygenase 2	10.826	10.0493	-0.775221	-1.71145	0.000286
205538_at	CORO2A	coronin, actin binding protein, 2A	7.2967	6.64947	-0.646676	-1.56556	0.00028628
203427_at	ASF1A	anti-silencing function 1A histone chaperone	8.76854	9.41166	0.643435	1.56204	0.00028628
224315_at	DDX20	DEAD (Asp-Glu-Ala-Asp) box polypeptide 20	6.61593	7.37169	0.760018	1.69351	0.000286705
204982_at	GIT2	G protein-coupled receptor kinase interacting ArfGAP 2	7.67879	7.06345	-0.616306	-1.53294	0.00028677
226348_at			9.82844	9.09821	-0.728979	-1.65747	0.000287115
203749_s_at	RARA	retinoic acid receptor, alpha	5.78329	5.02618	-0.757164	-1.69016	0.000287414
227288_at	SREK1IP1	SREK1-interacting protein 1	7.65775	8.35596	0.696284	1.62033	0.000289937
202939_at	ZMPSTE24	zinc metallopeptidase STE24	9.99387	10.8184	0.830154	1.77787	0.000290385
217370_x_at	FUS	fused in sarcoma	7.69977	8.6445	0.952521	1.93525	0.000291006
229103_at	WNT3	wingless-type MMTV integration site family, member 3	6.16391	5.3911	-0.775077	-1.71128	0.000291006
235203_at			7.56835	8.17527	0.607296	1.5234	0.000291006
218726_at	HJURP	Holliday junction recognition protein	9.55847	8.96802	-0.590237	-1.50549	0.000291006
200875_s_at	NOP56	NOP56 ribonucleoprotein	11.0467	11.8642	0.82303	1.76912	0.000292101
203698_s_at	FRZB	frizzled-related protein	5.81123	4.84042	-0.961608	-1.94748	0.00029229
218866_s_at	POLR3K	polymerase (RNA) III (DNA directed) polypeptide K, 12.3 kDa	7.90839	8.95603	1.05811	2.0822	0.000292782
226729_at	USP37	ubiquitin specific peptidase 37	7.81317	7.21036	-0.603017	-1.51889	0.000292782
224187_x_at	HSPA8	heat shock 70kDa protein 8	13.1563	13.7438	0.587886	1.50304	0.000292782
227920_at	BEND3	BEN domain containing 3	6.58734	7.39422	0.808387	1.75125	0.000293642
225962_at	ZNRF1	zinc and ring finger 1, E3 ubiquitin protein ligase	5.92944	6.60041	0.672582	1.59392	0.000293642
232293_at	LCORL	ligand dependent nuclear receptor corepressor-like	8.03167	7.14019	-0.896876	-1.86203	0.000294331
209100_at	IFRD2	interferon-related developmental regulator 2	8.80746	9.49546	0.690583	1.61394	0.000294331
213805_at	ABHD5	abhydrolase domain containing 5	5.56263	6.26957	0.705114	1.63027	0.000294363
243887_at	MRPL30	mitochondrial ribosomal protein L30	7.11798	7.97104	0.859343	1.81421	0.000294363
225748_at	LTV1	LTV1 homolog (S. cerevisiae)	8.72313	9.56487	0.846479	1.79811	0.000294586
226762_at	PURB	purine-rich element binding protein B	7.22633	7.97444	0.745715	1.6768	0.000294808
227413_at	UBLCP1	ubiquitin-like domain containing CTD phosphatase 1	8.0695	8.87044	0.806303	1.74872	0.000294808
226763_at	SESTD1	SEC14 and spectrin domains 1	8.81678	8.08055	-0.733834	-1.66305	0.000295802
225574_at	RWDD4	RWD domain containing 4	8.30862	8.95003	0.641618	1.56008	0.000295802
224713_at	MKI67IP	MKI67 (FHA domain) interacting nucleolar phosphoprotein	9.12879	9.79652	0.669468	1.59049	0.00029659
1558021_at	RABEPK	Rab9 effector protein with kelch motifs	3.53602	4.44231	0.903918	1.87114	0.000296829
211951_at	NOLC1	nucleolar and coiled-body phosphoprotein 1	11.653	12.2918	0.640313	1.55867	0.000296884
225670_at	FAM173B	family with sequence similarity 173, member B	6.72194	7.5366	0.820679	1.76624	0.000296884
203423_at	RBP1	retinol binding protein 1, cellular	10.6749	11.3819	0.706257	1.63157	0.000296884
202657_s_at	SERTAD2	SERTA domain containing 2	11.4573	10.7023	-0.752721	-1.68497	0.000297352
209679_s_at	SMAGP	small cell adhesion glycoprotein	8.88663	9.49465	0.608276	1.52444	0.000297352
231786_at	HOXA13	homeobox A13	6.5516	5.80119	-0.750592	-1.68248	0.00029887
204739_at	CENPC1	centromere protein C 1	7.55806	6.96536	-0.592857	-1.50823	0.000299412
225358_at	DNAJC19	DnaJ (Hsp40) homolog, subfamily C, member 19	7.0631	7.78648	0.723503	1.65119	0.000301497
226363_at	ABCC5	ATP-binding cassette, sub-family C (CFTR/MRP), member 5	5.88488	6.52856	0.642603	1.56114	0.00030267
206752_s_at	DFFB	DNA fragmentation factor, 40kDa, beta polypeptide (caspase-activated DNase)	6.76552	7.44822	0.684852	1.60754	0.00030267
201586_s_at	SFPQ	splicing factor proline/glutamine-rich	10.5088	11.2536	0.748111	1.67959	0.000304565
228379_at	NUTF2	nuclear transport factor 2	8.0848	8.69475	0.610181	1.52645	0.000305284
213203_at	SNAPC5	small nuclear RNA activating complex, polypeptide 5, 19kDa	8.94716	9.72033	0.778026	1.71478	0.000305284
227771_at	LIFR	leukemia inhibitory factor receptor alpha	7.45991	6.58783	-0.877561	-1.83727	0.000305284
218735_s_at	ZNF544	zinc finger protein 544	7.92014	8.71318	0.798219	1.73895	0.000306615
220688_s_at	MRTO4	mRNA turnover 4 homolog (S. cerevisiae)	9.20843	10.0675	0.864871	1.82118	0.000307015
225535_s_at	TIMM23	translocase of inner mitochondrial membrane 23 homolog (yeast)	10.5004	11.2362	0.738827	1.66882	0.00030804
201076_at	NHP2L1	NHP2 non-histone chromosome protein 2-like 1 (S. cerevisiae)	9.66421	10.3901	0.729604	1.65818	0.00030804
238017_at	SDR16C5	short chain dehydrogenase/reductase family 16C, member 5	7.66862	6.99272	-0.673986	-1.59547	0.00030804
203964_at	NMI	N-myc (and STAT) interactor	8.23871	8.84627	0.606684	1.52276	0.00030804
213075_at	OLFML2A	olfactomedin-like 2A	7.64129	7.04667	-0.595099	-1.51058	0.00030804
226671_at	LAMP2	lysosomal-associated membrane protein 2	6.84347	7.61791	0.771509	1.70705	0.00030804
228057_at	DDIT4L	DNA-damage-inducible transcript 4-like	9.20641	8.45723	-0.745571	-1.67664	0.00030804
220016_at	AHNAK	AHNAK nucleoprotein	7.77375	6.91253	-0.858535	-1.8132	0.000311474
222551_s_at	C8orf33	chromosome 8 open reading frame 33	7.77084	8.40835	0.638479	1.55669	0.000311543
220865_s_at	PDSS1	prenyl (decaprenyl) diphosphate synthase, subunit 1	7.91317	8.85812	0.954862	1.93839	0.000311543
201849_at	BNIP3	BCL2/adenovirus E1B 19kDa interacting protein 3	12.8729	12.2125	-0.659233	-1.57924	0.000311847
210237_at	ARTN	artemin	7.56973	6.95621	-0.613506	-1.52997	0.000312612
225391_at	LOC93622	Morf4 family associated protein 1-like 1 pseudogene	8.29626	8.944	0.647346	1.56628	0.000313663
1559062_at			4.63688	5.37157	0.731066	1.65987	0.000316253
AFFX-HUMISGF3A/M97935_3_at	STAT1	signal transducer and activator of transcription 1, 91kDa	8.79607	9.41532	0.619944	1.53682	0.000317418
218603_at	HECA	headcase homolog (Drosophila)	9.33168	8.70697	-0.624447	-1.54162	0.000318143
204446_s_at	ALOX5	arachidonate 5-lipoxygenase	6.42222	5.39224	-1.04378	-2.06162	0.00031952
217845_x_at	HIGD1A	HIG1 hypoxia inducible domain family, member 1A	10.599	11.2881	0.691005	1.61441	0.000322225
228846_at	MXD1	MAX dimerization protein 1	7.06802	5.75174	-1.31981	-2.49633	0.000323696
225045_at	CCDC88A	coiled-coil domain containing 88A	6.78661	5.93842	-0.854805	-1.80851	0.000324282
229610_at	CKAP2L	cytoskeleton associated protein 2-like	8.5984	8.00515	-0.593862	-1.50928	0.000324568
226284_at	ZBTB2	zinc finger and BTB domain containing 2	6.58847	7.37074	0.782678	1.72032	0.0003253
202236_s_at	SLC16A1	solute carrier family 16, member 1 (monocarboxylic acid transporter 1)	10.1224	10.7755	0.653825	1.57333	0.000326803
204621_s_at	NR4A2	nuclear receptor subfamily 4, group A, member 2	8.1764	7.31595	-0.853134	-1.80642	0.000326867
210827_s_at	ELF3	E74-like factor 3 (ets domain transcription factor, epithelial-specific )	10.1611	9.40743	-0.749416	-1.68111	0.000326867
205992_s_at	IL15	interleukin 15	7.45534	6.79407	-0.660146	-1.58024	0.000326867
210257_x_at	CUL4B	cullin 4B	9.15973	8.39877	-0.757023	-1.69	0.000327234
223843_at	SCARA3	scavenger receptor class A, member 3	6.05689	5.17884	-0.873758	-1.83243	0.000327234
220178_at	MFSD12	major facilitator superfamily domain containing 12	7.37263	8.00699	0.633891	1.55174	0.000327234
222242_s_at	KLK5	kallikrein-related peptidase 5	5.59954	6.93091	1.34969	2.54857	0.000327234
228812_at			8.38937	7.52029	-0.8622	-1.81781	0.000327234
225647_s_at	CTSC	cathepsin C	7.69951	8.30025	0.600847	1.51661	0.000327327
226242_at	C1orf131	chromosome 1 open reading frame 131	9.04201	9.80466	0.766483	1.70112	0.000328814
232290_at			6.98836	6.34057	-0.645945	-1.56476	0.000329867
206683_at	ZNF165	zinc finger protein 165	8.64288	8.00427	-0.638403	-1.55661	0.000329867
228008_at			7.78677	7.15283	-0.633894	-1.55175	0.000329867
223076_s_at	NSUN2	NOP2/Sun RNA methyltransferase family, member 2	8.98734	9.85922	0.877067	1.83664	0.000330373
201846_s_at	RYBP	RING1 and YY1 binding protein	8.83319	8.14322	-0.689302	-1.6125	0.000330373
238504_at	C6orf57	chromosome 6 open reading frame 57	7.71097	7.09527	-0.615772	-1.53238	0.000330471
239906_at			5.89035	5.09312	-0.797096	-1.7376	0.000333444
233085_s_at	NABP1	nucleic acid binding protein 1	6.78817	7.56207	0.778169	1.71495	0.000333501
204641_at	NEK2	NIMA-related kinase 2	10.6224	9.90909	-0.714173	-1.64054	0.000334818
203596_s_at	IFIT5	interferon-induced protein with tetratricopeptide repeats 5	7.19049	8.05865	0.861911	1.81744	0.000334818
224953_at	YIPF5	Yip1 domain family, member 5	9.42368	8.68037	-0.739548	-1.66965	0.000334818
208863_s_at	SRSF1	serine/arginine-rich splicing factor 1	9.91774	10.8007	0.887749	1.85029	0.000334818
238480_at	TTC39C	tetratricopeptide repeat domain 39C	8.16059	8.75603	0.596239	1.51177	0.000335104
223270_at	CTDSPL2	CTD (carboxy-terminal domain, RNA polymerase II, polypeptide A) small phosphatase like 2	9.19244	8.59257	-0.600905	-1.51667	0.000335104
1559883_s_at	SAMHD1	SAM domain and HD domain 1	4.56304	5.27156	0.711559	1.63757	0.00033581
241388_at			5.70205	4.9138	-0.786493	-1.72488	0.00033791
221973_at	LOC100506123///LOC100506076	uncharacterized LOC100506123///uncharacterized LOC100506076	4.94872	5.78514	0.831348	1.77935	0.00033791
225904_at	CCSAP	centriole, cilia and spindle-associated protein	10.0139	9.36801	-0.645306	-1.56407	0.00033791
235333_at	B4GALT6	UDP-Gal:betaGlcNAc beta 1,4- galactosyltransferase, polypeptide 6	9.21539	8.596	-0.619091	-1.53591	0.00033791
203543_s_at	KLF9	Kruppel-like factor 9	7.07747	6.10925	-0.960264	-1.94567	0.000338477
200959_at	FUS	fused in sarcoma	9.4809	10.5257	1.05708	2.08071	0.00033949
210260_s_at	TNFAIP8	tumor necrosis factor, alpha-induced protein 8	10.0726	9.3021	-0.770298	-1.70562	0.000341641
218631_at	AVPI1	arginine vasopressin-induced 1	8.81124	8.1456	-0.665118	-1.5857	0.000342072
212289_at	ANKRD12	ankyrin repeat domain 12	8.10543	7.41287	-0.691466	-1.61492	0.000342072
200754_x_at	SRSF2	serine/arginine-rich splicing factor 2	10.9946	11.9443	0.960327	1.94575	0.000343447
202130_at	RIOK3	RIO kinase 3	11.4992	10.7937	-0.703606	-1.62857	0.000343601
220007_at	METTL8	methyltransferase like 8	6.35561	7.00144	0.648031	1.56703	0.000343847
218149_s_at	ZNF395	zinc finger protein 395	9.82584	9.19567	-0.629715	-1.54726	0.000343847
227680_at	ZNF326	zinc finger protein 326	7.91872	8.73104	0.817486	1.76233	0.000343847
220318_at	EPN3	epsin 3	6.9325	7.73806	0.811057	1.7545	0.000344451
205565_s_at	FXN	frataxin	7.65281	8.28288	0.631807	1.54951	0.000344558
227808_at	DNAJC15	DnaJ (Hsp40) homolog, subfamily C, member 15	6.22939	6.93109	0.700056	1.62457	0.000344558
201906_s_at	CTDSPL	CTD (carboxy-terminal domain, RNA polymerase II, polypeptide A) small phosphatase-like	8.01668	8.6924	0.678281	1.60023	0.000344558
217785_s_at	YKT6	YKT6 v-SNARE homolog (S. cerevisiae)	6.8457	7.45462	0.610118	1.52638	0.000344558
225652_at			7.98589	8.78495	0.805185	1.74737	0.000346226
201692_at	SIGMAR1	sigma non-opioid intracellular receptor 1	7.74575	8.409	0.665822	1.58647	0.000348732
204502_at	SAMHD1	SAM domain and HD domain 1	6.386	7.09663	0.707801	1.63331	0.000348732
223433_at	YAE1D1	Yae1 domain containing 1	7.92351	8.53434	0.609957	1.52621	0.00034945
205513_at	TCN1	transcobalamin I (vitamin B12 binding protein, R binder family)	6.58049	7.66843	1.09064	2.12968	0.00034998
243386_at	CASZ1	castor zinc finger 1	6.50467	5.79629	-0.709454	-1.63518	0.000350811
202934_at	HK2	hexokinase 2	11.5063	10.8319	-0.673352	-1.59477	0.000350811
202684_s_at	RNMT	RNA (guanine-7-) methyltransferase	7.56157	6.8939	-0.666044	-1.58672	0.000350862
205836_s_at	YTHDC2	YTH domain containing 2	6.25847	7.07451	0.813896	1.75795	0.000350862
1553743_at	METTL21A	methyltransferase like 21A	8.38686	7.62563	-0.761575	-1.69534	0.000350862
240861_at			7.88709	6.96069	-0.930909	-1.90648	0.000351192
221589_s_at			8.83215	7.9697	-0.856447	-1.81057	0.00035217
213206_at	GOSR2	golgi SNAP receptor complex member 2	5.01185	5.99438	0.992383	1.98947	0.00035217
202578_s_at	DDX19A	DEAD (Asp-Glu-Ala-Asp) box polypeptide 19A	7.30568	8.28182	0.984584	1.97874	0.000354259
212368_at	ZNF292	zinc finger protein 292	9.5427	8.6631	-0.876116	-1.83543	0.000354259
212246_at	MCFD2	multiple coagulation factor deficiency 2	7.81105	8.45506	0.643051	1.56163	0.000354259
206307_s_at	FOXD1	forkhead box D1	10.4408	9.74968	-0.693267	-1.61694	0.000356418
219006_at	NDUFAF4	NADH dehydrogenase (ubiquinone) complex I, assembly factor 4	9.29217	10.0167	0.728714	1.65716	0.000357939
35436_at	GOLGA2	golgin A2	9.42261	8.69564	-0.727502	-1.65577	0.000357939
206205_at	MPHOSPH9	M-phase phosphoprotein 9	8.08737	7.4965	-0.589916	-1.50516	0.000357939
201426_s_at	VIM	vimentin	7.5221	6.89395	-0.629079	-1.54658	0.000358263
1557149_at			6.30346	5.19096	-1.11876	-2.1716	0.000358781
235382_at	AQPEP	laeverin	5.16049	4.1701	-0.978021	-1.96976	0.000360074
219038_at	MORC4	MORC family CW-type zinc finger 4	8.47529	9.07311	0.598123	1.51375	0.000362007
212037_at	PNN	pinin, desmosome associated protein	9.03248	9.68714	0.656517	1.57627	0.000362007
1558750_a_at	LOC100288693	hypothetical protein LOC100288693	6.79221	6.14275	-0.648042	-1.56704	0.000365099
235258_at	DCP2	decapping mRNA 2	7.15671	6.31983	-0.830895	-1.77879	0.00036595
204720_s_at	DNAJC6	DnaJ (Hsp40) homolog, subfamily C, member 6	8.97482	8.31298	-0.662613	-1.58295	0.00036595
228245_s_at	OVOS2	ovostatin 2	9.15997	8.47357	-0.689687	-1.61293	0.000366434
205264_at	CD3EAP	CD3e molecule, epsilon associated protein	7.98396	8.60203	0.619178	1.536	0.000367355
225646_at	CTSC	cathepsin C	7.37668	8.0874	0.710306	1.63615	0.000367788
205763_s_at	DDX18	DEAD (Asp-Glu-Ala-Asp) box polypeptide 18	8.64397	9.34873	0.707671	1.63317	0.000367976
219166_at	DNAAF2	dynein, axonemal, assembly factor 2	9.0537	9.66964	0.614866	1.53142	0.000368136
203712_at	KIAA0020	KIAA0020	8.64527	9.3026	0.658862	1.57884	0.000368136
214882_s_at	SRSF2	serine/arginine-rich splicing factor 2	10.8324	11.7813	0.958083	1.94273	0.000368136
226153_s_at	CNOT6L	CCR4-NOT transcription complex, subunit 6-like	9.9495	9.31232	-0.63569	-1.55368	0.000369948
209592_s_at	DCAF7	DDB1 and CUL4 associated factor 7	8.9283	8.2846	-0.641493	-1.55994	0.000371726
204695_at	CDC25A	cell division cycle 25A	6.83651	7.86087	1.02472	2.03457	0.000373074
200984_s_at	CD59	CD59 molecule, complement regulatory protein	9.62001	10.2089	0.587818	1.50297	0.000375129
201169_s_at	BHLHE40	basic helix-loop-helix family, member e40	7.30701	6.51269	-0.799993	-1.74109	0.000375129
200997_at	RBM14///RBM4	RNA binding motif protein 14///RNA binding motif protein 4	10.0556	10.6702	0.616308	1.53295	0.000375477
234980_at	TMEM56	transmembrane protein 56	8.64073	8.00628	-0.634503	-1.5524	0.000376633
206036_s_at	REL	v-rel reticuloendotheliosis viral oncogene homolog (avian)	6.26445	5.67447	-0.588879	-1.50408	0.000376633
205335_s_at	SRP19	signal recognition particle 19kDa	10.3767	11.066	0.690212	1.61352	0.000378524
208152_s_at	DDX21	DEAD (Asp-Glu-Ala-Asp) box helicase 21	11.3023	11.932	0.631597	1.54928	0.000378524
212041_at	ATP6V0D1	ATPase, H+ transporting, lysosomal 38kDa, V0 subunit d1	8.63535	9.34066	0.704102	1.62913	0.000378524
217766_s_at	TMEM50A	transmembrane protein 50A	8.66417	9.29361	0.630239	1.54782	0.000378524
228987_at	FAM49B	family with sequence similarity 49, member B	6.25901	7.47132	1.23235	2.3495	0.000378524
229312_s_at	GKAP1	G kinase anchoring protein 1	8.01684	7.3569	-0.659525	-1.57956	0.000378524
229758_at	TIGD5	tigger transposable element derived 5	6.77852	7.42839	0.651344	1.57063	0.000379116
201190_s_at	PITPNA	phosphatidylinositol transfer protein, alpha	8.98308	9.59981	0.616873	1.53355	0.000379217
201848_s_at	BNIP3	BCL2/adenovirus E1B 19kDa interacting protein 3	11.328	10.561	-0.765123	-1.69952	0.000380245
209276_s_at	GLRX	glutaredoxin (thioltransferase)	10.3877	9.70492	-0.68002	-1.60216	0.00038039
210495_x_at	FN1	fibronectin 1	8.31917	7.54878	-0.770677	-1.70607	0.000381264
238933_at			7.11254	7.86544	0.756662	1.68958	0.000381264
227335_at	DIDO1	death inducer-obliterator 1	7.43612	8.13938	0.7051	1.63026	0.000381329
225197_at			7.9388	8.57055	0.633488	1.55131	0.00038271
205461_at	RAB35	RAB35, member RAS oncogene family	5.50977	6.26166	0.756597	1.6895	0.00038271
230426_at	DLD	dihydrolipoamide dehydrogenase	6.29809	7.10404	0.80957	1.75269	0.000385634
225188_at	RAPH1	Ras association (RalGDS/AF-6) and pleckstrin homology domains 1	8.64415	7.83598	-0.803373	-1.74518	0.000387245
218319_at	PELI1	pellino E3 ubiquitin protein ligase 1	7.1704	6.49725	-0.673578	-1.59502	0.000388385
209008_x_at	KRT8	keratin 8	11.4985	12.0884	0.589645	1.50488	0.000389594
243857_at	MORF4L2	mortality factor 4 like 2	6.62941	5.92577	-0.704167	-1.6292	0.000389594
58696_at	EXOSC4	exosome component 4	8.82421	9.70415	0.887727	1.85026	0.000390554
235392_at			8.37147	9.1239	0.753601	1.686	0.000390554
AFFX-HUMISGF3A/M97935_MB_at	STAT1	signal transducer and activator of transcription 1, 91kDa	6.7898	7.42457	0.633972	1.55183	0.000391581
206414_s_at	ASAP2	ArfGAP with SH3 domain, ankyrin repeat and PH domain 2	9.63914	9.02368	-0.616009	-1.53263	0.000391845
222690_s_at	TMEM39A	transmembrane protein 39A	8.45712	7.80494	-0.650571	-1.56979	0.000391845
225798_at	JAZF1	JAZF zinc finger 1	7.46395	6.86969	-0.59435	-1.50979	0.000392659
220266_s_at	KLF4	Kruppel-like factor 4 (gut)	8.39959	7.57106	-0.821446	-1.76718	0.000395432
241344_at			5.80799	6.6365	0.833711	1.78226	0.000396319
203282_at	GBE1	glucan (1,4-alpha-), branching enzyme 1	11.4812	10.8625	-0.617157	-1.53385	0.000398279
213627_at	MAGED2	melanoma antigen family D, 2	7.82875	7.23818	-0.591579	-1.5069	0.000398279
239035_at	MTHFR	methylenetetrahydrofolate reductase (NAD(P)H)	7.59989	6.73704	-0.864285	-1.82044	0.000399467
201420_s_at	WDR77	WD repeat domain 77	7.60702	8.77555	1.18815	2.2786	0.000399632
218670_at	PUS1	pseudouridylate synthase 1	7.26517	7.99133	0.724405	1.65222	0.000399632
222499_at	MRPS16	mitochondrial ribosomal protein S16	7.81179	8.41999	0.609464	1.52569	0.000399632
224376_s_at	C20orf24	chromosome 20 open reading frame 24	10.3145	10.9825	0.67007	1.59115	0.000400284
218982_s_at	ZNF713///MRPS17	zinc finger protein 713///mitochondrial ribosomal protein S17	9.38409	10.024	0.642371	1.56089	0.000400284
212379_at	GART	phosphoribosylglycinamide formyltransferase, phosphoribosylglycinamide synthetase, phosphoribosylaminoimidazole synthetase	7.73647	8.34047	0.60484	1.52081	0.000402687
204897_at	PTGER4	prostaglandin E receptor 4 (subtype EP4)	7.82442	7.06324	-0.76529	-1.69971	0.00040362
1558738_at	NOL3	nucleolar protein 3 (apoptosis repressor with CARD domain)	6.25897	5.50143	-0.754743	-1.68733	0.000404034
203787_at	SSBP2	single-stranded DNA binding protein 2	6.3166	4.76339	-1.52178	-2.87146	0.000404858
226322_at	TMTC1	transmembrane and tetratricopeptide repeat containing 1	6.47687	5.49659	-0.992267	-1.98931	0.00040649
204900_x_at	SAP30	Sin3A-associated protein, 30kDa	9.54811	8.80828	-0.739426	-1.66951	0.000407707
221820_s_at	KAT8	K(lysine) acetyltransferase 8	9.28656	8.6593	-0.628272	-1.54571	0.000408276
225843_at	ZFYVE19	zinc finger, FYVE domain containing 19	7.67731	7.06517	-0.612358	-1.52876	0.00040886
223044_at	SLC40A1	solute carrier family 40 (iron-regulated transporter), member 1	4.82665	4.17689	-0.648681	-1.56773	0.00041123
228408_s_at	SDAD1	SDA1 domain containing 1	9.41502	10.0268	0.613548	1.53002	0.000414095
203454_s_at	ATOX1	antioxidant 1 copper chaperone	9.86202	10.5199	0.660327	1.58044	0.000414095
214823_at	ZNF204P	zinc finger protein 204, pseudogene	7.18072	6.42346	-0.757889	-1.69101	0.00041424
223221_at	SCO1	SCO1 cytochrome c oxidase assembly protein	8.34624	9.06308	0.720033	1.64722	0.00041424
231882_at	FLJ39632	uncharacterized LOC642477	6.96209	7.64967	0.690423	1.61376	0.00041424
203359_s_at	MYCBP	c-myc binding protein	9.19218	10.0338	0.849277	1.8016	0.00041424
222622_at	PGP	phosphoglycolate phosphatase	8.42221	9.29305	0.879806	1.84013	0.000414339
225136_at	PLEKHA2	pleckstrin homology domain containing, family A (phosphoinositide binding specific) member 2	9.9503	9.33686	-0.614259	-1.53077	0.000414339
206197_at	NME5	NME/NM23 family member 5	6.34772	7.03907	0.690406	1.61374	0.000415842
244261_at	IFNLR1	interferon, lambda receptor 1	8.45635	7.82501	-0.632161	-1.54988	0.000415842
201422_at	IFI30	interferon, gamma-inducible protein 30	9.23296	9.89906	0.667012	1.58778	0.000415842
240432_x_at	KLF7	Kruppel-like factor 7 (ubiquitous)	6.34942	5.33541	-1.01465	-2.02042	0.000415842
204017_at	KDELR3	KDEL (Lys-Asp-Glu-Leu) endoplasmic reticulum protein retention receptor 3	10.7881	10.2013	-0.587309	-1.50244	0.000415842
201607_at	PWP1	PWP1 homolog (S. cerevisiae)	8.26791	8.86093	0.59365	1.50906	0.000415842
224209_s_at	GDA	guanine deaminase	10.6563	11.2594	0.604694	1.52066	0.000417255
201323_at	EBNA1BP2	EBNA1 binding protein 2	9.33338	10.0715	0.742163	1.67268	0.000418523
232693_s_at	FBXO16///ZNF395	F-box protein 16///zinc finger protein 395	8.72546	8.07001	-0.655323	-1.57497	0.000418722
236105_at	ZBTB10	zinc finger and BTB domain containing 10	6.16658	5.52776	-0.640028	-1.55836	0.000418722
223085_at	RNF19A	ring finger protein 19A, E3 ubiquitin protein ligase	8.70242	8.0771	-0.624732	-1.54192	0.000418722
219750_at	TMEM144	transmembrane protein 144	7.70336	6.86379	-0.834703	-1.78349	0.000418838
227960_s_at	FAHD1	fumarylacetoacetate hydrolase domain containing 1	9.23019	9.8366	0.605941	1.52197	0.000423707
217735_s_at	EIF2AK1	eukaryotic translation initiation factor 2-alpha kinase 1	6.13348	6.82924	0.692762	1.61637	0.000423887
223367_at	DNAJC30	DnaJ (Hsp40) homolog, subfamily C, member 30	6.96808	7.67319	0.706316	1.63163	0.00042413
205428_s_at	CALB2	calbindin 2	6.78805	5.92757	-0.861752	-1.81724	0.000425567
223397_s_at	NIP7	NIP7, nucleolar pre-rRNA processing protein	8.81637	9.50715	0.689111	1.61229	0.000425575
221622_s_at	TMEM126B	transmembrane protein 126B	10.6223	11.3028	0.684226	1.60684	0.000426095
231319_x_at	KIF9	kinesin family member 9	8.63375	9.39619	0.764735	1.69906	0.000426095
204476_s_at	PC	pyruvate carboxylase	6.98781	6.27461	-0.710465	-1.63633	0.00043067
243252_at			7.77095	7.12919	-0.642469	-1.561	0.000432078
235783_at	MRTO4	mRNA turnover 4 homolog (S. cerevisiae)	7.62129	8.47782	0.862728	1.81847	0.000433762
225557_at	CSRNP1	cysteine-serine-rich nuclear protein 1	7.03668	6.36403	-0.66959	-1.59062	0.000433762
209498_at	CEACAM1	carcinoembryonic antigen-related cell adhesion molecule 1 (biliary glycoprotein)	5.07791	6.27435	1.1799	2.26561	0.000433762
211974_x_at	RBPJ	recombination signal binding protein for immunoglobulin kappa J region	11.472	10.8647	-0.606445	-1.5225	0.000433762
209845_at	MKRN1	makorin ring finger protein 1	8.46943	7.72634	-0.744753	-1.67569	0.00043453
203140_at	BCL6	B-cell CLL/lymphoma 6	9.961	9.28618	-0.673197	-1.5946	0.00043453
202208_s_at	ARL4C	ADP-ribosylation factor-like 4C	7.85908	7.26888	-0.589572	-1.5048	0.00043453
209682_at	CBLB	Cbl proto-oncogene, E3 ubiquitin protein ligase B	8.14499	7.52212	-0.621288	-1.53825	0.00043453
216550_x_at	ANKRD12	ankyrin repeat domain 12	8.28272	7.55274	-0.733182	-1.6623	0.00043453
225227_at	SKIL	SKI-like oncogene	8.3756	7.67154	-0.700368	-1.62492	0.000434744
203361_s_at	MYCBP	c-myc binding protein	6.96995	7.63943	0.670536	1.59166	0.000435657
207574_s_at	GADD45B	growth arrest and DNA-damage-inducible, beta	8.79254	8.13693	-0.655897	-1.57559	0.000435657
224331_s_at	MRPL36	mitochondrial ribosomal protein L36	10.7688	11.4353	0.668643	1.58958	0.000435657
222369_at	NAA40	N(alpha)-acetyltransferase 40, NatD catalytic subunit, homolog (S. cerevisiae)	7.28681	7.96943	0.685329	1.60807	0.000436385
204855_at	SERPINB5	serpin peptidase inhibitor, clade B (ovalbumin), member 5	8.86998	9.46812	0.598317	1.51395	0.000436385
235795_at	PAX6	paired box 6	5.71839	5.04015	-0.679351	-1.60142	0.000436385
224173_s_at	MRPL30	mitochondrial ribosomal protein L30	5.98657	6.72564	0.742567	1.67315	0.000436385
222754_at	TRNT1	tRNA nucleotidyl transferase, CCA-adding, 1	8.12721	9.10282	0.987232	1.98238	0.000436385
230656_s_at	CIRH1A	cirrhosis, autosomal recessive 1A (cirhin)	9.76179	10.4052	0.646293	1.56514	0.000436385
1553734_at	AK7	adenylate kinase 7	5.71578	4.70785	-1.00482	-2.00669	0.000436385
214427_at	NOP2	NOP2 nucleolar protein	7.62555	8.34931	0.727927	1.65626	0.000436797
218119_at	TIMM23///TIMM23B	translocase of inner mitochondrial membrane 23 homolog (yeast)///translocase of inner mitochondrial membrane 23 homolog B (yeast)	8.68547	9.44876	0.769192	1.70432	0.000438075
209406_at	BAG2	BCL2-associated athanogene 2	9.24126	9.87494	0.636482	1.55453	0.000439969
205136_s_at	NUFIP1	nuclear fragile X mental retardation protein interacting protein 1	6.88313	7.54845	0.667903	1.58876	0.000440388
200813_s_at	PAFAH1B1	platelet-activating factor acetylhydrolase 1b, regulatory subunit 1 (45kDa)	7.38501	7.9817	0.59598	1.5115	0.00044331
226412_at	PNISR	PNN-interacting serine/arginine-rich protein	8.10319	7.41498	-0.687618	-1.61062	0.000445003
1554479_a_at	CARD8	caspase recruitment domain family, member 8	7.72326	7.1268	-0.597485	-1.51308	0.000445003
227882_at	FKRP	fukutin related protein	6.37321	7.06664	0.690094	1.61339	0.000445003
203737_s_at	PPRC1	peroxisome proliferator-activated receptor gamma, coactivator-related 1	8.62182	9.20706	0.586154	1.50124	0.000445003
205486_at	TESK2	testis-specific kinase 2	7.92111	7.31397	-0.607437	-1.52355	0.000445003
214446_at	ELL2	elongation factor, RNA polymerase II, 2	6.64324	5.93399	-0.707877	-1.6334	0.000445003
225732_at	KLHL42	kelch-like family member 42	8.09331	8.76966	0.679632	1.60173	0.000445003
216236_s_at	SLC2A14///SLC2A3	solute carrier family 2 (facilitated glucose transporter), member 14///solute carrier family 2 (facilitated glucose transporter), member 3	7.2847	6.3997	-0.881056	-1.84172	0.000445026
205167_s_at	CDC25C	cell division cycle 25C	8.07815	7.49051	-0.587004	-1.50212	0.000445026
238482_at	KLF7	Kruppel-like factor 7 (ubiquitous)	6.0256	5.42071	-0.606682	-1.52275	0.000445026
202769_at	CCNG2	cyclin G2	11.6108	10.866	-0.747121	-1.67844	0.000445095
213180_s_at	GOSR2	golgi SNAP receptor complex member 2	6.62122	7.44469	0.830115	1.77783	0.000445095
222788_s_at	RSBN1	round spermatid basic protein 1	7.63482	6.99619	-0.636535	-1.55459	0.000445095
226321_at	LYSMD3	LysM, putative peptidoglycan-binding, domain containing 3	10.4402	9.61895	-0.814162	-1.75828	0.000445095
222455_s_at	PARVA	parvin, alpha	6.16305	6.8436	0.67701	1.59882	0.000445887
1555673_at	KRTAP2-3	keratin associated protein 2-3	8.58968	9.39931	0.802183	1.74374	0.000447427
229809_at	POU6F1	POU class 6 homeobox 1	5.17443	4.55044	-0.625118	-1.54234	0.000447427
203705_s_at	FZD7	frizzled family receptor 7	8.59875	7.89037	-0.710529	-1.6364	0.000450004
213131_at	OLFM1	olfactomedin 1	6.17927	5.33071	-0.851465	-1.80433	0.000450004
209025_s_at	SYNCRIP	synaptotagmin binding, cytoplasmic RNA interacting protein	10.6171	11.2291	0.614042	1.53054	0.000451339
202455_at	HDAC5	histone deacetylase 5	8.28024	7.44734	-0.832246	-1.78045	0.000451339
219786_at	MTL5	metallothionein-like 5, testis-specific (tesmin)	6.92907	6.0174	-0.903911	-1.87113	0.000451339
228274_at	SDSL	serine dehydratase-like	7.38225	8.12614	0.746866	1.67814	0.000451391
202126_at	PRPF4B	PRP4 pre-mRNA processing factor 4 homolog B (yeast)	9.38634	9.97861	0.591332	1.50664	0.000452796
224851_at	CDK6	cyclin-dependent kinase 6	8.22586	6.57604	-1.68494	-3.21528	0.000453445
206233_at	B4GALT6	UDP-Gal:betaGlcNAc beta 1,4- galactosyltransferase, polypeptide 6	8.36207	7.72208	-0.637307	-1.55542	0.000453803
210538_s_at	BIRC3	baculoviral IAP repeat containing 3	8.26222	7.38932	-0.867832	-1.82492	0.000453803
213093_at	PRKCA	protein kinase C, alpha	9.05491	8.37728	-0.679098	-1.60114	0.000454253
211559_s_at	CCNG2	cyclin G2	9.76647	8.87842	-0.882742	-1.84388	0.000454253
209527_at	EXOSC2	exosome component 2	7.79828	8.48617	0.691616	1.61509	0.000454253
213605_s_at	LOC728093	putative POM121-like protein 1-like	8.09088	7.2071	-0.886387	-1.84854	0.000455369
204957_at	ORC5	origin recognition complex, subunit 5	8.67708	9.61114	0.945976	1.92649	0.0004568
227471_at	HACE1	HECT domain and ankyrin repeat containing E3 ubiquitin protein ligase 1	8.60926	7.77239	-0.831668	-1.77974	0.0004568
233058_at	GPSM2	G-protein signaling modulator 2	6.80875	6.20502	-0.604841	-1.52081	0.0004568
227055_at	METTL7B	methyltransferase like 7B	6.37153	7.14236	0.773634	1.70957	0.000457902
202609_at	EPS8	epidermal growth factor receptor pathway substrate 8	11.3344	10.7171	-0.61563	-1.53223	0.000457902
222881_at	HPSE	heparanase	7.40301	6.75832	-0.646927	-1.56583	0.000457965
205034_at	CCNE2	cyclin E2	7.60686	9.10096	1.52973	2.88732	0.000458548
224908_s_at	TTL	tubulin tyrosine ligase	7.78451	8.49051	0.701721	1.62644	0.00045861
202140_s_at	CLK3	CDC-like kinase 3	9.46599	8.86954	-0.594702	-1.51016	0.00045861
217835_x_at	C20orf24	chromosome 20 open reading frame 24	11.4233	12.0183	0.596722	1.51228	0.00045959
238571_at			7.09475	6.2763	-0.823001	-1.76908	0.000459696
225593_at	LSM10	LSM10, U7 small nuclear RNA associated	7.85025	8.66635	0.819315	1.76457	0.000459696
209520_s_at	NCBP1	nuclear cap binding protein subunit 1, 80kDa	8.49846	9.11163	0.615225	1.5318	0.000461274
224860_at	C9orf123	chromosome 9 open reading frame 123	5.05044	5.71811	0.671644	1.59289	0.000461274
233595_at	USP34	ubiquitin specific peptidase 34	7.52616	6.66544	-0.851892	-1.80487	0.000461274
202762_at	ROCK2	Rho-associated, coiled-coil containing protein kinase 2	9.75206	10.3649	0.614197	1.53071	0.000461274
216442_x_at	FN1	fibronectin 1	7.89421	7.2532	-0.63884	-1.55708	0.000461401
1568619_s_at	ITPRIPL2	inositol 1,4,5-trisphosphate receptor interacting protein-like 2	8.5444	9.16164	0.618073	1.53482	0.000461401
221896_s_at	HIGD1A	HIG1 hypoxia inducible domain family, member 1A	10.3959	11.2047	0.816401	1.76101	0.000461401
221877_at	IRGQ	immunity-related GTPase family, Q	7.81917	8.40885	0.589751	1.50499	0.000461401
244353_s_at	SLC2A12	solute carrier family 2 (facilitated glucose transporter), member 12	7.87061	7.24724	-0.621207	-1.53816	0.000461401
228754_at	SLC6A6	solute carrier family 6 (neurotransmitter transporter, taurine), member 6	10.2444	9.50897	-0.73117	-1.65999	0.000461401
229333_at			7.13934	7.9832	0.852835	1.80605	0.000461401
225957_at	CREBRF	CREB3 regulatory factor	7.51969	6.52927	-0.990941	-1.98748	0.000461767
211518_s_at	BMP4	bone morphogenetic protein 4	10.6373	11.253	0.616137	1.53277	0.000465326
226423_at	PAQR8	progestin and adipoQ receptor family member VIII	7.92072	7.30243	-0.616125	-1.53275	0.000465326
204760_s_at	NR1D1///THRA	nuclear receptor subfamily 1, group D, member 1///thyroid hormone receptor, alpha	7.59311	6.82295	-0.76954	-1.70473	0.000465326
238477_at	KIF1C	kinesin family member 1C	7.94868	8.57913	0.628308	1.54575	0.000465326
201540_at	FHL1	four and a half LIM domains 1	10.341	9.68901	-0.65001	-1.56918	0.000466269
204331_s_at	MRPS12	mitochondrial ribosomal protein S12	10.491	11.1807	0.691301	1.61474	0.000466692
217427_s_at	HIRA	histone cell cycle regulator	9.03768	9.71238	0.678733	1.60073	0.000467279
212906_at	GRAMD1B	GRAM domain containing 1B	8.03681	7.40012	-0.634815	-1.55274	0.000468602
223490_s_at	EXOSC3	exosome component 3	8.87794	9.48915	0.610896	1.52721	0.000469307
223087_at	ECHDC1	enoyl CoA hydratase domain containing 1	10.0026	10.6537	0.654439	1.574	0.000472217
229139_at	JPH1	junctophilin 1	8.1936	8.92435	0.732835	1.6619	0.000473183
219771_at	TBC1D8B	TBC1 domain family, member 8B (with GRAM domain)	8.39424	7.80748	-0.585525	-1.50058	0.00047328
40446_at	PHF1	PHD finger protein 1	9.88863	9.28998	-0.59956	-1.51525	0.000474681
201845_s_at	RYBP	RING1 and YY1 binding protein	10.6897	10.0462	-0.641415	-1.55986	0.000479522
223808_s_at	PTPMT1	protein tyrosine phosphatase, mitochondrial 1	8.69878	9.38937	0.694519	1.61834	0.000479632
223413_s_at	LYAR	Ly1 antibody reactive	9.61187	10.2532	0.644098	1.56276	0.000479648
223125_s_at	C1orf21	chromosome 1 open reading frame 21	7.70022	7.08368	-0.618871	-1.53567	0.000479648
227188_at	EVA1C	eva-1 homolog C (C. elegans)	7.25825	7.90696	0.651923	1.57126	0.000479648
201574_at	ETF1	eukaryotic translation termination factor 1	10.5376	11.1768	0.641785	1.56026	0.000479751
215997_s_at	CUL4B	cullin 4B	8.30205	7.60254	-0.694739	-1.61859	0.000479751
238637_at			5.56653	6.2942	0.722735	1.65031	0.000480458
1568865_at	FNTB	farnesyltransferase, CAAX box, beta	6.65336	5.6256	-1.04024	-2.05657	0.000482296
204839_at	POP5	processing of precursor 5, ribonuclease P/MRP subunit (S. cerevisiae)	9.53691	10.3967	0.869618	1.82718	0.000482657
218527_at	APTX	aprataxin	8.47111	9.14108	0.671472	1.5927	0.000482657
220966_x_at	ARPC5L	actin related protein 2/3 complex, subunit 5-like	10.0473	10.708	0.664217	1.58471	0.000482657
218984_at	PUS7	pseudouridylate synthase 7 homolog (S. cerevisiae)	9.70047	10.3066	0.608537	1.52471	0.000483494
224569_s_at	IRF2BP2	interferon regulatory factor 2 binding protein 2	10.8774	10.189	-0.683971	-1.60656	0.000487658
244242_at			6.93286	6.23128	-0.704236	-1.62928	0.000487658
208985_s_at	EIF3J	eukaryotic translation initiation factor 3, subunit J	8.96116	9.57767	0.615177	1.53175	0.00048833
223743_s_at	MRPL4	mitochondrial ribosomal protein L4	7.04115	7.74767	0.710053	1.63586	0.00048906
201725_at	CDC123	cell division cycle 123	10.0819	10.6706	0.590577	1.50585	0.00048906
221988_at	SMIM7	small integral membrane protein 7	8.24299	7.53761	-0.700661	-1.62525	0.00048906
201836_s_at	SUPT7L	suppressor of Ty 7 (S. cerevisiae)-like	5.28128	6.01032	0.732023	1.66097	0.00048906
221016_s_at	TCF7L1	transcription factor 7-like 1 (T-cell specific, HMG-box)	7.49043	6.81697	-0.675514	-1.59717	0.00048906
226747_at	TXNDC16	thioredoxin domain containing 16	7.45318	6.81658	-0.639985	-1.55831	0.000491108
230263_s_at	DOCK5	dedicator of cytokinesis 5	9.16045	9.76677	0.606589	1.52266	0.000492292
225783_at	UBE2F	ubiquitin-conjugating enzyme E2F (putative)	8.14762	8.80577	0.661006	1.58118	0.000493751
223576_at	C6orf203	chromosome 6 open reading frame 203	7.27319	7.90802	0.634445	1.55234	0.000493751
208873_s_at	REEP5	receptor accessory protein 5	9.83685	10.4525	0.615613	1.53221	0.000493864
215165_x_at	UMPS	uridine monophosphate synthetase	8.85024	9.59616	0.749264	1.68094	0.000494596
238929_at	SRSF8	serine/arginine-rich splicing factor 8	5.62159	6.33278	0.709257	1.63496	0.0004975
226938_at	DCAF4	DDB1 and CUL4 associated factor 4	6.88422	7.47571	0.59124	1.50654	0.000498646
205700_at	HSD17B6	hydroxysteroid (17-beta) dehydrogenase 6	6.20885	5.48328	-0.728965	-1.65745	0.000498646
227224_at	RALGPS2	Ral GEF with PH domain and SH3 binding motif 2	9.1301	8.51897	-0.610387	-1.52667	0.000500809
213152_s_at	SRSF8	serine/arginine-rich splicing factor 8	7.81224	8.41852	0.608287	1.52445	0.000501736
228700_at	CXorf38	chromosome X open reading frame 38	7.94883	7.32831	-0.619714	-1.53657	0.000502376
204053_x_at	PTEN	phosphatase and tensin homolog	10.4266	9.75814	-0.66545	-1.58606	0.000502376
227809_at	ZC3H6	zinc finger CCCH-type containing 6	8.08861	7.19098	-0.88968	-1.85276	0.000503705
213320_at	PRMT3	protein arginine methyltransferase 3	8.18824	8.794	0.607522	1.52364	0.000503731
226059_at	TOMM40L	translocase of outer mitochondrial membrane 40 homolog (yeast)-like	7.16482	8.076	0.921919	1.89463	0.000506743
222613_at	C12orf4	chromosome 12 open reading frame 4	7.20319	7.90315	0.704136	1.62917	0.000506743
227932_at	ARIH2	ariadne homolog 2 (Drosophila)	6.13762	6.82329	0.687486	1.61047	0.000506743
209171_at	ITPA	inosine triphosphatase (nucleoside triphosphate pyrophosphatase)	9.50835	10.162	0.653498	1.57298	0.000506743
224869_s_at	MRPS25	mitochondrial ribosomal protein S25	8.3403	8.92892	0.589753	1.50499	0.000507343
201067_at	PSMC2	proteasome (prosome, macropain) 26S subunit, ATPase, 2	7.79996	8.51834	0.723313	1.65097	0.000510788
239138_at	NAA50	N(alpha)-acetyltransferase 50, NatE catalytic subunit	5.15547	6.22758	1.08466	2.12088	0.000510788
218769_s_at	ANKRA2	ankyrin repeat, family A (RFXANK-like), 2	9.31022	8.54826	-0.762225	-1.6961	0.000512156
226115_at	AHCTF1	AT hook containing transcription factor 1	8.4345	9.03444	0.602249	1.51808	0.000517482
201491_at	AHSA1	AHA1, activator of heat shock 90kDa protein ATPase homolog 1 (yeast)	10.7261	11.3463	0.623044	1.54012	0.00051756
219563_at	LINC00341	long intergenic non-protein coding RNA 341	7.5028	6.63492	-0.863236	-1.81911	0.00051756
223482_at	TMEM120A	transmembrane protein 120A	8.51513	7.91108	-0.604181	-1.52012	0.00051756
216248_s_at	NR4A2	nuclear receptor subfamily 4, group A, member 2	9.37851	8.44313	-0.933789	-1.91029	0.000517853
208308_s_at	GPI	glucose-6-phosphate isomerase	12.4827	11.8492	-0.630349	-1.54794	0.000517853
213847_at	PRPH	peripherin	8.19668	7.60695	-0.588721	-1.50391	0.000519252
217492_s_at	PTENP1///PTEN	phosphatase and tensin homolog pseudogene 1///phosphatase and tensin homolog	10.5057	9.85714	-0.645161	-1.56391	0.000520404
232151_at	MACC1	metastasis associated in colon cancer 1	6.77927	7.8849	1.12352	2.17878	0.000520841
202597_at	IRF6	interferon regulatory factor 6	9.22679	8.62799	-0.598625	-1.51427	0.000524442
202706_s_at	UMPS	uridine monophosphate synthetase	7.91379	8.69138	0.782115	1.71965	0.000524452
223318_s_at	ALKBH7	alkB, alkylation repair homolog 7 (E. coli)	9.43659	8.81041	-0.62679	-1.54413	0.000524577
222006_at	LETM1	leucine zipper-EF-hand containing transmembrane protein 1	7.62262	8.54823	0.929802	1.90501	0.000525157
225842_at	PHLDA1	pleckstrin homology-like domain, family A, member 1	11.2481	10.623	-0.622446	-1.53948	0.00052573
209123_at	QDPR	quinoid dihydropteridine reductase	9.79772	10.4502	0.656013	1.57572	0.00052573
211080_s_at	NEK2	NIMA-related kinase 2	8.60532	7.89035	-0.718472	-1.64544	0.000527343
221479_s_at	BNIP3L	BCL2/adenovirus E1B 19kDa interacting protein 3-like	11.3113	10.6565	-0.653743	-1.57324	0.000527683
226550_at	SLC9A7///SLC9A1	solute carrier family 9, subfamily A (NHE7, cation proton antiporter 7), member 7///solute carrier family 9, subfamily A (NHE1, cation proton antiporter 1), member 1	9.26575	8.5803	-0.683408	-1.60593	0.000527759
223109_at	TRUB2	TruB pseudouridine (psi) synthase homolog 2 (E. coli)	7.98207	8.57806	0.597313	1.5129	0.000528378
212764_at	ZEB1	zinc finger E-box binding homeobox 1	5.35226	4.63689	-0.714413	-1.64081	0.000528378
226116_at	DFFA	DNA fragmentation factor, 45kDa, alpha polypeptide	9.57143	10.1645	0.595436	1.51093	0.000528378
226021_at	RDH10	retinol dehydrogenase 10 (all-trans)	7.92938	8.88103	0.966506	1.9541	0.000528378
209505_at	NR2F1	nuclear receptor subfamily 2, group F, member 1	11.0017	9.93646	-1.06302	-2.0893	0.000528378
226625_at	TGFBR3	transforming growth factor, beta receptor III	8.02621	7.42854	-0.596709	-1.51226	0.000528378
224688_at	TMEM248	transmembrane protein 248	8.08079	8.68999	0.609201	1.52541	0.000528378
220012_at	ERO1LB	ERO1-like beta (S. cerevisiae)	6.17437	5.35318	-0.813764	-1.75779	0.000529407
204984_at	GPC4	glypican 4	8.25043	7.638	-0.612527	-1.52893	0.000529407
210589_s_at	GBAP1	glucosidase, beta, acid pseudogene 1	6.33437	6.99698	0.667024	1.58779	0.000529407
228351_at	HEATR1	HEAT repeat containing 1	7.25153	8.0822	0.831551	1.7796	0.000530477
226132_s_at	MANEAL	mannosidase, endo-alpha-like	6.80488	7.67858	0.885119	1.84692	0.000531439
209658_at	CDC16	cell division cycle 16	9.06616	9.72984	0.667367	1.58817	0.000532553
215193_x_at	HLA-DRB4///HLA-DRB3///HLA-DRB1	major histocompatibility complex, class II, DR beta 4///major histocompatibility complex, class II, DR beta 3///major histocompatibility complex, class II, DR beta 1	6.1523	6.81225	0.663774	1.58422	0.000535503
230277_at	LOC100289187	transmembrane protein 225-like	7.6071	6.70369	-0.909044	-1.8778	0.000535987
214331_at	TSFM	Ts translation elongation factor, mitochondrial	5.7122	6.43966	0.728898	1.65737	0.000535987
230002_at	GPSM2	G-protein signaling modulator 2	7.89097	7.25571	-0.632148	-1.54987	0.000535987
225036_at	TOMM5	translocase of outer mitochondrial membrane 5 homolog (yeast)	11.1209	11.762	0.644867	1.56359	0.000536261
227117_at			8.65708	9.37946	0.726149	1.65422	0.000536649
205241_at	SCO2	SCO2 cytochrome c oxidase assembly protein	8.8022	9.46732	0.667545	1.58837	0.000536941
201514_s_at	G3BP1	GTPase activating protein (SH3 domain) binding protein 1	9.47129	10.0897	0.619249	1.53608	0.000537688
238551_at	FUT11	fucosyltransferase 11 (alpha (1,3) fucosyltransferase)	8.57132	7.85703	-0.710235	-1.63607	0.000538865
214507_s_at	EXOSC2	exosome component 2	7.68536	8.43968	0.759427	1.69282	0.000539412
227322_s_at	BCCIP	BRCA2 and CDKN1A interacting protein	10.6333	11.2218	0.590684	1.50596	0.000540545
228440_at			7.49434	6.2968	-1.17832	-2.26313	0.000541224
206404_at	FGF9	fibroblast growth factor 9 (glia-activating factor)	7.27107	7.87113	0.599333	1.51502	0.000542861
226730_s_at	USP37	ubiquitin specific peptidase 37	8.56526	7.88379	-0.681371	-1.60366	0.000543698
1559006_at			5.9573	6.76276	0.810513	1.75384	0.000543843
200737_at	PGK1	phosphoglycerate kinase 1	12.2307	11.5568	-0.670283	-1.59139	0.000543843
212464_s_at	FN1	fibronectin 1	7.86447	7.1446	-0.716294	-1.64296	0.000544868
1555882_at	SPIN3	spindlin family, member 3	5.46155	6.271	0.811535	1.75508	0.000545465
236915_at	C4orf47	chromosome 4 open reading frame 47	7.83001	6.83808	-0.977316	-1.9688	0.000545465
224865_at	FAR1	fatty acyl CoA reductase 1	8.23214	9.19619	0.974222	1.96458	0.000551773
213715_s_at	KANK3	KN motif and ankyrin repeat domains 3	6.85118	6.18757	-0.66758	-1.58841	0.000551773
209020_at	OSER1	oxidative stress responsive serine-rich 1	8.55655	7.90985	-0.645722	-1.56452	0.000551773
213063_at	ZC3H14	zinc finger CCCH-type containing 14	8.01581	8.72851	0.710305	1.63615	0.000552199
204748_at	PTGS2	prostaglandin-endoperoxide synthase 2 (prostaglandin G/H synthase and cyclooxygenase)	5.06273	4.15477	-0.914458	-1.88486	0.000552199
230009_at	FAM118B	family with sequence similarity 118, member B	5.56106	6.34555	0.780932	1.71824	0.000552363
1553978_at	MEF2BNB	MEF2B neighbor	5.42381	6.71434	1.27546	2.42077	0.000552363
239835_at	KBTBD8	kelch repeat and BTB (POZ) domain containing 8	4.70899	5.51448	0.808369	1.75123	0.000552363
235242_at			7.93371	7.33055	-0.603104	-1.51898	0.000552363
227929_at			6.04193	4.96338	-1.07075	-2.10052	0.000552579
219179_at	DACT1	dishevelled-binding antagonist of beta-catenin 1	6.53477	5.83162	-0.706895	-1.63229	0.000554887
235722_at	SYNJ2BP	synaptojanin 2 binding protein	6.68239	7.48295	0.810171	1.75342	0.000555904
209708_at	MOXD1	monooxygenase, DBH-like 1	6.00391	5.3562	-0.644	-1.56266	0.000565648
225956_at	CREBRF	CREB3 regulatory factor	7.84525	7.01501	-0.823157	-1.76927	0.000568221
201563_at	SORD	sorbitol dehydrogenase	10.4004	11.0207	0.623219	1.54031	0.00056904
223294_at	PBDC1	polysaccharide biosynthesis domain containing 1	8.82616	9.41896	0.595424	1.51092	0.00056904
205090_s_at	NAGPA	N-acetylglucosamine-1-phosphodiester alpha-N-acetylglucosaminidase	7.07914	7.69511	0.615874	1.53249	0.000569408
1552670_a_at	PPP1R3B	protein phosphatase 1, regulatory subunit 3B	6.13159	5.07629	-1.05113	-2.07215	0.000572345
205642_at	CNTRL	centriolin	6.42354	5.79257	-0.632437	-1.55018	0.000574934
224022_x_at	WNT16	wingless-type MMTV integration site family, member 16	10.4833	9.74418	-0.737706	-1.66752	0.00057641
239431_at	TMED7-TICAM2///TICAM2	TMED7-TICAM2 readthrough///toll-like receptor adaptor molecule 2	8.54875	7.77924	-0.770309	-1.70564	0.000576527
218459_at	TOR3A	torsin family 3, member A	8.06267	8.73413	0.67535	1.59698	0.000577291
203986_at	FAM47E///STBD1	family with sequence similarity 47, member E///starch binding domain 1	7.05495	6.44803	-0.604841	-1.52081	0.000577291
211774_s_at	MMACHC	methylmalonic aciduria (cobalamin deficiency) cblC type, with homocystinuria	6.97615	7.59197	0.616043	1.53267	0.000577291
226347_at			10.0619	9.42626	-0.632087	-1.54981	0.000577797
211558_s_at	DHPS	deoxyhypusine synthase	8.81152	8.1934	-0.619581	-1.53643	0.000580154
226189_at	ITGB8	integrin, beta 8	8.23902	8.91432	0.675148	1.59676	0.000582116
243010_at	MSI2	musashi RNA-binding protein 2	5.48971	6.42877	0.953591	1.93669	0.000582116
230449_x_at			8.07418	7.47997	-0.594824	-1.51029	0.000582116
224896_s_at	TTL	tubulin tyrosine ligase	8.78638	9.37968	0.595935	1.51145	0.000582934
223333_s_at	ANGPTL4	angiopoietin-like 4	8.54387	7.53799	-1.00465	-2.00645	0.000582934
211949_s_at	NOLC1	nucleolar and coiled-body phosphoprotein 1	7.51489	8.26107	0.739483	1.66958	0.000582934
200887_s_at	STAT1	signal transducer and activator of transcription 1, 91kDa	10.1378	10.7774	0.641466	1.55991	0.000586229
1554678_s_at	HNRNPDL	heterogeneous nuclear ribonucleoprotein D-like	8.82702	9.51431	0.682812	1.60527	0.000586229
218103_at	FTSJ3	FtsJ homolog 3 (E. coli)	8.38638	9.29004	0.915067	1.88566	0.000586872
208814_at	HSPA4	heat shock 70kDa protein 4	8.29595	9.19305	0.907965	1.8764	0.000591354
204977_at	DDX10	DEAD (Asp-Glu-Ala-Asp) box polypeptide 10	9.63641	10.2417	0.607911	1.52405	0.000591354
204807_at	TMEM5	transmembrane protein 5	6.24542	7.05984	0.821398	1.76712	0.000591969
225878_at	KIF1B	kinesin family member 1B	7.6096	8.25881	0.648725	1.56778	0.000592017
36936_at	TSTA3	tissue specific transplantation antigen P35B	8.59143	9.19558	0.604759	1.52072	0.000593697
232002_at			6.33002	5.46009	-0.860517	-1.81569	0.000595256
222875_at	DHX33	DEAH (Asp-Glu-Ala-His) box polypeptide 33	8.98047	9.65292	0.674752	1.59632	0.000595453
206675_s_at	SKIL	SKI-like oncogene	4.41055	3.69561	-0.710417	-1.63628	0.000595453
1552619_a_at	ANLN	anillin, actin binding protein	10.8435	10.235	-0.608363	-1.52453	0.000595453
1552319_a_at	KLK8	kallikrein-related peptidase 8	5.32508	6.21952	0.889484	1.85251	0.000595453
202330_s_at	UNG	uracil-DNA glycosylase	9.52205	10.2319	0.714807	1.64126	0.000595453
201018_at	EIF1AX	eukaryotic translation initiation factor 1A, X-linked	9.15972	9.82564	0.669725	1.59077	0.000595453
211343_s_at	COL13A1	collagen, type XIII, alpha 1	10.2218	9.55221	-0.667898	-1.58876	0.000596829
226262_at	DHX33	DEAH (Asp-Glu-Ala-His) box polypeptide 33	9.02724	9.73406	0.712726	1.6389	0.000596829
235964_x_at	SAMHD1	SAM domain and HD domain 1	8.10556	8.73281	0.630861	1.54849	0.00059896
211784_s_at	SRSF1	serine/arginine-rich splicing factor 1	11.4091	12.1775	0.776199	1.71261	0.000600895
215209_at	SEC24D	SEC24 family, member D (S. cerevisiae)	4.5405	3.76611	-0.77956	-1.71661	0.000602755
217499_x_at			6.65707	7.24899	0.590104	1.50536	0.000603456
235301_at	KIAA1324L	KIAA1324-like	8.35325	7.73315	-0.619127	-1.53595	0.000603456
208165_s_at	PRSS16	protease, serine, 16 (thymus)	7.35039	6.7472	-0.600247	-1.51598	0.000603456
230350_at			7.16432	8.00408	0.850927	1.80366	0.000603456
214493_s_at	INADL	InaD-like (Drosophila)	6.3032	5.59989	-0.703895	-1.6289	0.000603456
209067_s_at	HNRNPDL	heterogeneous nuclear ribonucleoprotein D-like	9.87682	10.5352	0.659392	1.57942	0.000603456
206440_at	LIN7A	lin-7 homolog A (C. elegans)	5.69702	4.87609	-0.813646	-1.75765	0.000603456
209903_s_at	ATR	ataxia telangiectasia and Rad3 related	8.2586	9.03192	0.781279	1.71865	0.000603456
223613_at	UQCR11	ubiquinol-cytochrome c reductase, complex III subunit XI	7.10551	7.76698	0.66478	1.58533	0.000603456
231365_at	HOXA-AS4	HOXA cluster antisense RNA 4	6.01909	6.77869	0.759503	1.69291	0.000608161
218465_at	TMEM33	transmembrane protein 33	8.67726	9.4137	0.743201	1.67389	0.000608161
224467_s_at	PDCD2L	programmed cell death 2-like	8.8034	9.43409	0.634605	1.55251	0.000609659
229535_at	PTPMT1	protein tyrosine phosphatase, mitochondrial 1	6.34212	7.05539	0.7104	1.63626	0.000610617
211576_s_at	SLC19A1	solute carrier family 19 (folate transporter), member 1	7.06585	8.0573	0.998719	1.99823	0.000611003
202129_s_at	RIOK3	RIO kinase 3	8.55146	7.807	-0.737279	-1.66703	0.0006121
242473_at	TRAF4	TNF receptor-associated factor 4	6.18929	6.88067	0.693397	1.61709	0.000614382
242283_at	DNAH14	dynein, axonemal, heavy chain 14	7.7622	7.07462	-0.687682	-1.61069	0.000614382
219317_at	POLI	polymerase (DNA directed) iota	8.29599	7.63599	-0.658453	-1.57839	0.000614382
222790_s_at	RSBN1	round spermatid basic protein 1	7.56419	6.86097	-0.703797	-1.62879	0.000616673
201059_at	CTTN	cortactin	9.93154	10.5567	0.627961	1.54538	0.000616673
201614_s_at	RUVBL1	RuvB-like 1 (E. coli)	9.56353	10.2742	0.716905	1.64365	0.000618385
230440_at	ZNF469	zinc finger protein 469	7.18057	7.79522	0.613737	1.53022	0.000618385
227719_at	SMAD9	SMAD family member 9	8.04823	7.41566	-0.631353	-1.54902	0.000619766
202242_at	TSPAN7	tetraspanin 7	6.54537	5.9479	-0.597574	-1.51317	0.000619766
203717_at	DPP4	dipeptidyl-peptidase 4	6.6024	5.95571	-0.643883	-1.56253	0.000621061
204080_at	TOE1	target of EGR1, member 1 (nuclear)	7.22625	7.83142	0.608391	1.52456	0.000622537
225626_at	PAG1	phosphoprotein associated with glycosphingolipid microdomains 1	6.78611	5.71908	-1.07389	-2.10511	0.000623361
202459_s_at	LPIN2	lipin 2	6.80615	6.07602	-0.730006	-1.65865	0.000624257
230479_at			5.69796	6.34927	0.651867	1.5712	0.000626297
222824_at	NUDT5	nudix (nucleoside diphosphate linked moiety X)-type motif 5	8.89384	9.53702	0.647171	1.56609	0.000626898
227477_at	ZMYND19	zinc finger, MYND-type containing 19	8.71111	9.30508	0.596029	1.51155	0.000631899
200790_at	ODC1	ornithine decarboxylase 1	12.0369	12.7466	0.71583	1.64243	0.000632291
226915_s_at	ARPC5L	actin related protein 2/3 complex, subunit 5-like	8.81293	9.40867	0.596735	1.51229	0.000632291
225291_at	PNPT1	polyribonucleotide nucleotidyltransferase 1	9.40219	10.0812	0.684321	1.60695	0.0006337
214624_at	UPK1A	uroplakin 1A	7.92335	7.2271	-0.696344	-1.62039	0.000633817
209762_x_at	SP110	SP110 nuclear body protein	6.83055	7.65072	0.822264	1.76818	0.000638793
229614_at	ZNF320	zinc finger protein 320	6.7285	7.40165	0.678703	1.6007	0.000639325
225769_at	COG6	component of oligomeric golgi complex 6	9.71727	9.01231	-0.703401	-1.62834	0.000642191
202282_at	HSD17B10	hydroxysteroid (17-beta) dehydrogenase 10	9.46544	10.0804	0.618165	1.53492	0.000642988
209185_s_at	IRS2	insulin receptor substrate 2	10.7291	10.067	-0.660825	-1.58099	0.000642988
220526_s_at	MRPL20	mitochondrial ribosomal protein L20	10.6634	11.331	0.672179	1.59348	0.000643764
211475_s_at	BAG1	BCL2-associated athanogene	8.12148	8.74941	0.629676	1.54722	0.000644757
218493_at	SNRNP25	small nuclear ribonucleoprotein 25kDa (U11/U12)	8.64928	9.31259	0.66758	1.58841	0.000646353
1552660_a_at	C5orf22	chromosome 5 open reading frame 22	5.81061	6.41802	0.605015	1.52099	0.000646676
215425_at	BTG3	BTG family, member 3	6.48756	5.66971	-0.82128	-1.76697	0.000647925
204514_at	DPH2	DPH2 homolog (S. cerevisiae)	7.83649	8.54298	0.711192	1.63716	0.000651705
231839_at	PDE12	phosphodiesterase 12	9.44305	10.031	0.590755	1.50603	0.000652317
221986_s_at	KLHL24	kelch-like family member 24	7.39971	6.38333	-1.00664	-2.00923	0.000653292
232181_at	PPARGC1B	peroxisome proliferator-activated receptor gamma, coactivator 1 beta	7.33903	8.19839	0.871307	1.82932	0.000653835
235470_at	NAA38	N(alpha)-acetyltransferase 38, NatC auxiliary subunit	5.95907	6.62737	0.673046	1.59444	0.000654664
211355_x_at	LEPR	leptin receptor	6.16545	5.50156	-0.661087	-1.58127	0.000656149
212558_at	SPRY1	sprouty homolog 1, antagonist of FGF signaling (Drosophila)	7.99706	7.25678	-0.73672	-1.66638	0.000657516
225161_at	GFM1	G elongation factor, mitochondrial 1	8.18325	8.79444	0.613464	1.52993	0.000658568
226914_at	ARPC5L	actin related protein 2/3 complex, subunit 5-like	8.1291	8.74796	0.621293	1.53825	0.000661799
213338_at	TMEM158	transmembrane protein 158 (gene/pseudogene)	10.4212	9.70562	-0.718021	-1.64492	0.000662182
218651_s_at	LARP6	La ribonucleoprotein domain family, member 6	8.43793	7.80936	-0.626362	-1.54367	0.000662182
228242_at	N4BP2	NEDD4 binding protein 2	7.60167	6.85318	-0.744162	-1.675	0.000664565
226180_at	WDR36	WD repeat domain 36	8.56245	9.34333	0.788903	1.72776	0.000664921
1556346_at			6.72386	7.44036	0.720432	1.64768	0.000665544
228031_at	TTPAL	tocopherol (alpha) transfer protein-like	7.80245	8.40193	0.601264	1.51705	0.000667318
212129_at	NIPA2	non imprinted in Prader-Willi/Angelman syndrome 2	9.74126	10.3486	0.61097	1.52729	0.000673609
223880_x_at	C20orf24	chromosome 20 open reading frame 24	10.9919	11.6294	0.641268	1.5597	0.000673609
1560318_at	ARHGAP29	Rho GTPase activating protein 29	5.9753	6.57978	0.607227	1.52333	0.000677259
203137_at	WTAP	Wilms tumor 1 associated protein	9.98971	10.5953	0.608143	1.5243	0.000677791
230710_at	MIR210HG	MIR210 host gene (non-protein coding)	7.61976	7.00295	-0.617587	-1.53431	0.000679867
202843_at	DNAJB9	DnaJ (Hsp40) homolog, subfamily B, member 9	8.19379	7.46812	-0.725059	-1.65297	0.00068021
218722_s_at	CCDC51	coiled-coil domain containing 51	8.82372	9.43358	0.610927	1.52724	0.00068021
235092_at			7.04161	7.72507	0.689699	1.61295	0.00068021
229390_at	FAM26F	family with sequence similarity 26, member F	5.67971	4.85766	-0.814392	-1.75856	0.00068021
231840_x_at	LYRM7	LYR motif containing 7	6.96575	7.7627	0.804815	1.74692	0.00068021
227013_at	LATS2	large tumor suppressor kinase 2	9.46019	8.82159	-0.638736	-1.55696	0.000680311
229415_at	CYCS	cytochrome c, somatic	5.20297	5.94525	0.741647	1.67208	0.000680371
242725_at			7.36406	6.66079	-0.709539	-1.63528	0.000680953
220651_s_at	MCM10	minichromosome maintenance complex component 10	7.26583	8.35648	1.11435	2.16498	0.000680953
227164_at	SRSF1	serine/arginine-rich splicing factor 1	7.32771	8.35661	1.04801	2.06767	0.000681012
1557545_s_at	RNF165	ring finger protein 165	6.73805	5.9613	-0.768802	-1.70385	0.00068225
242140_at			6.87159	7.59854	0.724832	1.65271	0.000682356
213132_s_at	MCAT	malonyl CoA:ACP acyltransferase (mitochondrial)	8.22843	8.91427	0.691191	1.61462	0.000682753
1555847_a_at	LOC284454	uncharacterized LOC284454	7.69116	6.92912	-0.762282	-1.69617	0.000682753
222841_s_at	TIMM22	translocase of inner mitochondrial membrane 22 homolog (yeast)	7.22119	7.82965	0.608751	1.52494	0.000682753
209852_x_at	PSME3	proteasome (prosome, macropain) activator subunit 3 (PA28 gamma; Ki)	7.31625	8.23714	0.933712	1.91018	0.000683314
238554_at	CYB5B	cytochrome b5 type B (outer mitochondrial membrane)	8.3156	8.97616	0.664282	1.58478	0.000683685
212286_at	ANKRD12	ankyrin repeat domain 12	8.36065	7.67347	-0.687121	-1.61007	0.000684873
31637_s_at	NR1D1///THRA	nuclear receptor subfamily 1, group D, member 1///thyroid hormone receptor, alpha	10.0014	9.40497	-0.598855	-1.51451	0.000685548
203725_at	GADD45A	growth arrest and DNA-damage-inducible, alpha	11.3958	10.7935	-0.598798	-1.51445	0.000685548
209969_s_at	STAT1	signal transducer and activator of transcription 1, 91kDa	7.86238	8.51298	0.652985	1.57242	0.000686458
233746_x_at	HYPK///SERF2	huntingtin interacting protein K///small EDRK-rich factor 2	9.46048	10.0571	0.598379	1.51401	0.000686924
208673_s_at	SRSF3	serine/arginine-rich splicing factor 3	9.71329	10.4394	0.73213	1.66109	0.000686924
212693_at	MDN1	MDN1, midasin homolog (yeast)	8.6041	9.23922	0.63877	1.557	0.000691391
1555419_a_at	ASAH1	N-acylsphingosine amidohydrolase (acid ceramidase) 1	8.95573	9.5745	0.619973	1.53685	0.000691748
223331_s_at	DDX20	DEAD (Asp-Glu-Ala-Asp) box polypeptide 20	7.80562	8.41946	0.617495	1.53421	0.000691748
226889_at	WDR35	WD repeat domain 35	6.72936	7.32811	0.60151	1.5173	0.000692206
237626_at			5.44696	4.71626	-0.727825	-1.65614	0.000692206
225375_at	TMEM199	transmembrane protein 199	7.1953	7.91688	0.729117	1.65762	0.000692206
229366_at			6.05761	6.93699	0.884186	1.84572	0.000692208
202246_s_at	CDK4	cyclin-dependent kinase 4	10.2103	9.525	-0.685201	-1.60793	0.000693996
221575_at	SCLY	selenocysteine lyase	6.848	7.54016	0.694367	1.61817	0.000693996
230256_at	RUSC1-AS1	RUSC1 antisense RNA 1	7.85151	7.01084	-0.835116	-1.784	0.000695105
216399_s_at	SCAPER	S-phase cyclin A-associated protein in the ER	6.84797	6.23291	-0.617438	-1.53415	0.000695489
218349_s_at	ZWILCH	zwilch kinetochore protein	7.73819	8.32476	0.587932	1.50309	0.000695489
1559840_s_at	TBX18	T-box 18	5.23788	4.25603	-0.990765	-1.98724	0.000696834
203147_s_at	TRIM14	tripartite motif containing 14	7.48351	8.31909	0.825035	1.77158	0.000697357
225961_at	KLHL42	kelch-like family member 42	7.44137	8.08383	0.639628	1.55793	0.000698587
212109_at	HN1L	hematological and neurological expressed 1-like	7.79147	8.40126	0.613743	1.53022	0.000698587
221920_s_at	SLC25A37	solute carrier family 25 (mitochondrial iron transporter), member 37	8.0518	7.41622	-0.633711	-1.55155	0.000699088
225492_at	TMEM33	transmembrane protein 33	9.52863	10.1807	0.655849	1.57554	0.000699088
209331_s_at	MAX	MYC associated factor X	7.05393	7.76259	0.714075	1.64043	0.000703075
212470_at	SPAG9	sperm associated antigen 9	10.0622	9.46125	-0.598399	-1.51404	0.000703223
201700_at	CCND3	cyclin D3	7.55344	8.303	0.757978	1.69112	0.000705236
212984_at	ATF2	activating transcription factor 2	9.65141	9.04452	-0.606983	-1.52307	0.000707361
201110_s_at	THBS1	thrombospondin 1	6.63506	7.23372	0.597648	1.51325	0.000709269
227309_at	YOD1	YOD1 deubiquitinase	9.34674	8.65812	-0.684267	-1.60689	0.000709269
200629_at	WARS	tryptophanyl-tRNA synthetase	8.36716	9.10662	0.7477	1.67911	0.000711209
218914_at	RRNAD1	ribosomal RNA adenine dimethylase domain containing 1	6.75789	6.16335	-0.597284	-1.51287	0.000711209
228217_s_at	PSMG4	proteasome (prosome, macropain) assembly chaperone 4	9.32407	9.92463	0.59836	1.51399	0.000715786
202191_s_at	GAS7	growth arrest-specific 7	7.57867	6.8167	-0.768405	-1.70339	0.000716388
1557965_at	MTERFD2	MTERF domain containing 2	6.64338	7.2373	0.594192	1.50963	0.00071878
230934_at	LOC100506057///STK32C	uncharacterized LOC100506057///serine/threonine kinase 32C	7.08544	6.29474	-0.799814	-1.74088	0.00071878
207558_s_at	PITX2	paired-like homeodomain 2	6.6847	6.0981	-0.585134	-1.50018	0.00071878
204805_s_at	H1FX	H1 histone family, member X	8.95653	8.31918	-0.639757	-1.55807	0.000719689
229428_at	TIMM23	translocase of inner mitochondrial membrane 23 homolog (yeast)	6.87639	7.82604	0.962485	1.94866	0.000724031
226825_s_at	TMEM165	transmembrane protein 165	8.63171	9.24334	0.612032	1.52841	0.00072447
226350_at	CHML	choroideremia-like (Rab escort protein 2)	7.95156	8.56254	0.614895	1.53145	0.000727077
1554915_a_at	PDE12	phosphodiesterase 12	6.97728	7.57064	0.595516	1.51101	0.000727975
235579_at	SCAF11	SR-related CTD-associated factor 11	6.61652	7.37528	0.76542	1.69986	0.000730352
218680_x_at	HYPK///SERF2	huntingtin interacting protein K///small EDRK-rich factor 2	10.0726	10.7125	0.641619	1.56008	0.000730397
229200_at	LOC729810	uncharacterized LOC729810	6.14971	6.77678	0.631063	1.54871	0.000731307
209233_at	EMG1	EMG1 N1-specific pseudouridine methyltransferase	9.95398	10.77	0.82754	1.77466	0.000731307
215128_at			5.07274	5.85798	0.792112	1.73161	0.000732188
1560738_at			3.96936	3.37375	-0.596191	-1.51172	0.000735306
221478_at	BNIP3L	BCL2/adenovirus E1B 19kDa interacting protein 3-like	12.278	11.6668	-0.609923	-1.52618	0.000735758
223819_x_at	COMMD5	COMM domain containing 5	7.82443	8.62419	0.803243	1.74502	0.000735758
222500_at	PPIL1	peptidylprolyl isomerase (cyclophilin)-like 1	9.44748	10.0397	0.594738	1.5102	0.000736092
207797_s_at	LRP2BP	LRP2 binding protein	7.27866	6.4182	-0.854298	-1.80788	0.000737901
236503_at			3.84366	4.48392	0.636798	1.55487	0.000737973
227696_at	EXOSC6	exosome component 6	7.50366	8.17543	0.66754	1.58836	0.000742045
231332_at			5.23508	4.41815	-0.82422	-1.77058	0.000749783
229618_at	SNX16	sorting nexin 16	8.26455	7.65873	-0.602245	-1.51808	0.000752311
218408_at	TIMM10	translocase of inner mitochondrial membrane 10 homolog (yeast)	8.43935	9.02954	0.593752	1.50917	0.000753535
226775_at	ENY2	enhancer of yellow 2 homolog (Drosophila)	6.53951	7.56968	1.05051	2.07126	0.000756342
223570_at	MCM10	minichromosome maintenance complex component 10	7.3849	8.17217	0.79378	1.73361	0.00075744
209246_at	ABCF2	ATP-binding cassette, sub-family F (GCN20), member 2	6.93173	7.60227	0.66488	1.58544	0.000758701
225158_at	GFM1	G elongation factor, mitochondrial 1	8.14036	8.85847	0.716174	1.64282	0.00076383
205583_s_at	ALG13	ALG13, UDP-N-acetylglucosaminyltransferase subunit	8.55622	7.94261	-0.614096	-1.5306	0.000763976
219850_s_at	EHF	ets homologous factor	6.21086	6.93456	0.72903	1.65752	0.000766714
236313_at	CDKN2B	cyclin-dependent kinase inhibitor 2B (p15, inhibits CDK4)	6.12194	5.5129	-0.606044	-1.52208	0.000769099
212647_at	RRAS	related RAS viral (r-ras) oncogene homolog	8.86017	8.25207	-0.607124	-1.52322	0.000769099
205660_at	OASL	2'-5'-oligoadenylate synthetase-like	6.43584	7.11987	0.689786	1.61304	0.000769099
215331_at	MYH15	myosin, heavy chain 15	5.97741	5.23612	-0.743538	-1.67428	0.000769099
222703_s_at	YRDC	yrdC domain containing (E. coli)	9.11342	9.71142	0.601036	1.51681	0.000769985
204128_s_at	RFC3	replication factor C (activator 1) 3, 38kDa	7.60148	8.21754	0.612121	1.5285	0.000771924
213212_x_at	GOLGA6L9///GOLGA6L5	golgin A6 family-like 9///golgin A6 family-like 5 (pseudogene)	8.69165	8.02088	-0.675685	-1.59735	0.000772745
219232_s_at	EGLN3	egl nine homolog 3 (C. elegans)	6.96158	6.27043	-0.689411	-1.61263	0.000773209
228043_at	UTP15	UTP15, U3 small nucleolar ribonucleoprotein, homolog (S. cerevisiae)	4.70891	5.85589	1.15304	2.22382	0.000775476
231714_s_at	AP4B1	adaptor-related protein complex 4, beta 1 subunit	6.68537	7.33106	0.646536	1.56541	0.000775878
212510_at	GPD1L	glycerol-3-phosphate dehydrogenase 1-like	8.70242	9.31201	0.613729	1.53021	0.000775878
215071_s_at	HIST1H2AC	histone cluster 1, H2ac	7.29185	8.16095	0.873452	1.83204	0.000776703
226757_at	IFIT2	interferon-induced protein with tetratricopeptide repeats 2	6.40966	6.99958	0.588997	1.5042	0.000780414
229132_at	MINA	MYC induced nuclear antigen	6.15828	6.76978	0.609931	1.52619	0.000781595
202460_s_at	LPIN2	lipin 2	8.40788	7.57499	-0.828458	-1.77579	0.000781595
217905_at	MCMBP	minichromosome maintenance complex binding protein	7.84377	8.59161	0.753751	1.68617	0.000785385
218865_at	MARC1	mitochondrial amidoxime reducing component 1	8.14015	8.89514	0.763076	1.69711	0.000787967
201191_at	PITPNA	phosphatidylinositol transfer protein, alpha	7.78879	8.37631	0.591345	1.50665	0.00078891
203968_s_at	CDC6	cell division cycle 6	8.18572	8.8506	0.66625	1.58694	0.000788917
218613_at	PSD3	pleckstrin and Sec7 domain containing 3	9.62812	9.03228	-0.59268	-1.50805	0.000788917
233341_s_at	POLR1B	polymerase (RNA) I polypeptide B, 128kDa	7.80936	8.4241	0.617955	1.5347	0.000788917
226013_at	TRAK1	trafficking protein, kinesin binding 1	6.39204	7.02883	0.636314	1.55435	0.000788917
36566_at	CTNS	cystinosin, lysosomal cystine transporter	5.63112	6.32504	0.697535	1.62173	0.000788917
203405_at	PSMG1	proteasome (prosome, macropain) assembly chaperone 1	9.73636	10.5122	0.785291	1.72344	0.000788971
225374_at	TMEM199	transmembrane protein 199	7.41616	8.0439	0.632068	1.54979	0.000788971
202558_s_at	HSPA13	heat shock protein 70kDa family, member 13	8.59865	7.95309	-0.648852	-1.56792	0.000788971
203455_s_at	SAT1	spermidine/spermine N1-acetyltransferase 1	13.41	12.7841	-0.62364	-1.54076	0.000791829
221497_x_at	EGLN1	egl nine homolog 1 (C. elegans)	10.1209	9.50473	-0.613278	-1.52973	0.000791829
218357_s_at	TIMM8B	translocase of inner mitochondrial membrane 8 homolog B (yeast)	10.9414	11.5645	0.626168	1.54346	0.000792169
204147_s_at	TFDP1	transcription factor Dp-1	7.88945	8.48628	0.599183	1.51486	0.000793833
217912_at	DUS1L	dihydrouridine synthase 1-like (S. cerevisiae)	8.53209	9.1694	0.639335	1.55761	0.00079493
206928_at	ZNF124	zinc finger protein 124	5.87675	6.76199	0.891033	1.8545	0.000795801
227685_at	TMF1	TATA element modulatory factor 1	8.83332	8.1865	-0.643261	-1.56186	0.000795801
226979_at	MAP3K2	mitogen-activated protein kinase kinase kinase 2	9.07636	8.39787	-0.674421	-1.59596	0.000796544
222825_at	OTUD6B	OTU domain containing 6B	8.5752	9.3355	0.752912	1.68519	0.000796544
223355_at	ALG1	ALG1, chitobiosyldiphosphodolichol beta-mannosyltransferase	6.10026	6.74347	0.641426	1.55987	0.000796668
204698_at	ISG20	interferon stimulated exonuclease gene 20kDa	7.37742	6.71082	-0.669229	-1.59022	0.000797515
228334_x_at	CEP44	centrosomal protein 44kDa	8.05058	7.41121	-0.638933	-1.55718	0.000798414
1555167_s_at	NAMPT	nicotinamide phosphoribosyltransferase	8.9072	8.28112	-0.622468	-1.53951	0.000800483
203612_at	BYSL	bystin-like	7.95567	8.56985	0.616072	1.5327	0.00080101
226742_at	SAR1B	SAR1 homolog B (S. cerevisiae)	8.38409	9.02311	0.643425	1.56203	0.000801443
219693_at	AGPAT4	1-acylglycerol-3-phosphate O-acyltransferase 4	7.69591	6.93959	-0.750752	-1.68267	0.00080431
209238_at	STX3	syntaxin 3	8.18699	8.86221	0.677435	1.59929	0.00080431
226275_at	MXD1	MAX dimerization protein 1	7.31884	6.50627	-0.818017	-1.76298	0.000804589
210286_s_at	SLC4A7	solute carrier family 4, sodium bicarbonate cotransporter, member 7	6.20171	5.35731	-0.834744	-1.78354	0.000805148
222408_s_at	YPEL5	yippee-like 5 (Drosophila)	9.91951	9.30952	-0.605914	-1.52194	0.000806563
224232_s_at	PRELID1	PRELI domain containing 1	8.43072	9.04844	0.620685	1.5376	0.000808652
220892_s_at	PSAT1	phosphoserine aminotransferase 1	7.56714	8.30412	0.741955	1.67244	0.00081031
209193_at	PIM1	pim-1 oncogene	7.86982	7.05544	-0.81494	-1.75922	0.000813548
214789_x_at	SRSF8	serine/arginine-rich splicing factor 8	9.72866	10.3404	0.615043	1.5316	0.00081624
214960_at	API5	apoptosis inhibitor 5	6.49286	7.1325	0.641011	1.55942	0.000817556
205123_s_at	TMEFF1	transmembrane protein with EGF-like and two follistatin-like domains 1	7.57064	6.96584	-0.603648	-1.51955	0.000818053
202859_x_at	IL8	interleukin 8	6.74078	5.94915	-0.785416	-1.72359	0.000821307
204067_at	SUOX	sulfite oxidase	6.73164	7.34688	0.615189	1.53176	0.000821307
238013_at	PLEKHA2	pleckstrin homology domain containing, family A (phosphoinositide binding specific) member 2	6.0795	5.21955	-0.860326	-1.81545	0.000828368
226209_at	NDUFV3	NADH dehydrogenase (ubiquinone) flavoprotein 3, 10kDa	6.69833	7.29996	0.602075	1.5179	0.000829376
241394_at			7.00203	6.2004	-0.795395	-1.73555	0.000830513
211471_s_at	RAB36	RAB36, member RAS oncogene family	5.58333	6.23076	0.651783	1.57111	0.000836003
238131_at	PHC2	polyhomeotic homolog 2 (Drosophila)	6.87984	6.04382	-0.835448	-1.78441	0.000836902
210277_at	AP4S1	adaptor-related protein complex 4, sigma 1 subunit	6.12821	6.89753	0.765755	1.70026	0.000841336
231835_at	FAM213B	family with sequence similarity 213, member B	7.0837	7.8399	0.754044	1.68651	0.000843705
202382_s_at	GNPDA1	glucosamine-6-phosphate deaminase 1	8.5956	9.20934	0.618532	1.53531	0.000848101
1554462_a_at	DNAJB9	DnaJ (Hsp40) homolog, subfamily B, member 9	8.8287	8.23718	-0.588883	-1.50408	0.000850464
224889_at	FOXO3	forkhead box O3	8.75989	8.16145	-0.597918	-1.51353	0.000851451
232063_x_at	FARSB	phenylalanyl-tRNA synthetase, beta subunit	4.94444	5.56726	0.627428	1.54481	0.000864117
222275_at			7.61292	8.26776	0.660442	1.58057	0.000864117
212061_at	U2SURP	U2 snRNP-associated SURP domain containing	7.89714	8.53974	0.648381	1.56741	0.000865939
221123_x_at	ZNF395	zinc finger protein 395	8.81145	8.21448	-0.600852	-1.51661	0.000867328
228603_at	ACTR3	ARP3 actin-related protein 3 homolog (yeast)	6.88446	7.49403	0.612563	1.52897	0.000867486
241370_at	LOC286052	uncharacterized LOC286052	7.80515	7.21133	-0.595607	-1.51111	0.000867486
227737_at	SRPRB	signal recognition particle receptor, B subunit	7.16642	7.77989	0.614938	1.53149	0.000867486
213024_at	TMF1	TATA element modulatory factor 1	9.02777	8.38039	-0.642085	-1.56058	0.000867486
1555427_s_at	SYNCRIP	synaptotagmin binding, cytoplasmic RNA interacting protein	8.42357	9.07912	0.660741	1.58089	0.000869336
214866_at	PLAUR	plasminogen activator, urokinase receptor	8.64264	7.98885	-0.653223	-1.57268	0.000872082
220066_at	NOD2	nucleotide-binding oligomerization domain containing 2	7.22203	6.54781	-0.67152	-1.59275	0.000872395
228045_at			7.24076	8.09091	0.864646	1.82089	0.000874409
222206_s_at	NCLN	nicalin	7.19348	7.78075	0.590225	1.50548	0.00088033
212646_at	RFTN1	raftlin, lipid raft linker 1	7.3596	8.03207	0.679088	1.60113	0.000882114
233899_x_at	ZBTB10	zinc finger and BTB domain containing 10	8.29802	7.47329	-0.817855	-1.76278	0.000882167
225600_at	TRIQK	triple QxxK/R motif containing	8.3992	7.73346	-0.665317	-1.58592	0.000884997
224370_s_at	CAPS2	calcyphosine 2	6.56618	5.85423	-0.70593	-1.6312	0.000892248
225586_at	WDR85	WD repeat domain 85	7.24692	7.87792	0.632045	1.54976	0.00089643
236350_at			5.91754	6.51109	0.591243	1.50654	0.00089643
202770_s_at	CCNG2	cyclin G2	10.4214	9.63976	-0.78089	-1.71819	0.000897422
227246_at	PLRG1	pleiotropic regulator 1	7.7727	8.38293	0.614936	1.53149	0.000897422
219933_at	GLRX2	glutaredoxin 2	8.71308	9.30556	0.594569	1.51002	0.00089992
205865_at	ARID3A	AT rich interactive domain 3A (BRIGHT-like)	7.46535	6.7782	-0.689637	-1.61288	0.000901453
214978_s_at	PPFIA4	protein tyrosine phosphatase, receptor type, f polypeptide (PTPRF), interacting protein (liprin), alpha 4	6.48315	5.65564	-0.833846	-1.78243	0.000901916
209412_at	TRAPPC10	trafficking protein particle complex 10	7.02539	7.60959	0.58552	1.50058	0.000906641
239846_at	LOC100506245	uncharacterized LOC100506245	4.50975	3.73828	-0.767091	-1.70183	0.000910912
1557954_at	TXLNG	taxilin gamma	7.95596	8.54449	0.592	1.50733	0.000923511
218796_at	FERMT1	fermitin family member 1	8.83215	9.53556	0.71011	1.63593	0.000923522
213119_at	SLC36A1	solute carrier family 36 (proton/amino acid symporter), member 1	7.07148	7.68124	0.611225	1.52756	0.00092736
228762_at	LFNG	LFNG O-fucosylpeptide 3-beta-N-acetylglucosaminyltransferase	6.79739	7.38627	0.588141	1.50331	0.000933466
218924_s_at	CTBS	chitobiase, di-N-acetyl-	8.68227	8.03055	-0.647555	-1.56651	0.000936685
219131_at	UBIAD1	UbiA prenyltransferase domain containing 1	6.13873	6.80385	0.663984	1.58445	0.000936984
227921_at			6.93194	7.75121	0.83027	1.77802	0.000938389
222305_at	HK2	hexokinase 2	4.69881	5.4075	0.717411	1.64423	0.000938389
237246_at			5.83922	5.1129	-0.735032	-1.66443	0.000943173
1557257_at	BCL10	B-cell CLL/lymphoma 10	6.25371	5.48147	-0.76216	-1.69603	0.000944469
230209_at	ZXDC	ZXD family zinc finger C	7.25751	6.61652	-0.64116	-1.55958	0.000944664
220148_at	ALDH8A1	aldehyde dehydrogenase 8 family, member A1	5.64323	4.77884	-0.855107	-1.80889	0.000945671
230178_s_at	ELP2	elongator acetyltransferase complex subunit 2	6.87436	7.52059	0.652607	1.57201	0.000954579
204488_at	DOLK	dolichol kinase	6.4688	7.08501	0.610993	1.52731	0.000955877
213725_x_at	XYLT1	xylosyltransferase I	7.27409	6.51059	-0.761714	-1.6955	0.000959102
209231_s_at	DCTN5	dynactin 5 (p25)	6.68486	7.38171	0.699086	1.62348	0.000960123
209200_at	MEF2C	myocyte enhancer factor 2C	7.85693	7.25249	-0.600026	-1.51574	0.000969781
219313_at	GRAMD1C	GRAM domain containing 1C	7.93297	7.05945	-0.873843	-1.83254	0.000971831
205027_s_at	MAP3K8	mitogen-activated protein kinase kinase kinase 8	5.19497	4.32767	-0.862678	-1.81841	0.000974946
209859_at	TRIM9	tripartite motif containing 9	7.03223	5.96582	-1.08377	-2.11957	0.00097677
218696_at	EIF2AK3	eukaryotic translation initiation factor 2-alpha kinase 3	9.26051	8.65572	-0.602423	-1.51826	0.000979856
201344_at	UBE2D2	ubiquitin-conjugating enzyme E2D 2	5.41784	6.1616	0.754448	1.68699	0.000982598
210008_s_at	MRPS12	mitochondrial ribosomal protein S12	6.97439	7.58542	0.61103	1.52735	0.000983296
225514_at	NOP9	NOP9 nucleolar protein	7.11652	7.71559	0.598381	1.51402	0.000983524
222642_s_at	TMEM33	transmembrane protein 33	8.94143	9.57991	0.635918	1.55393	0.000997079
238821_at	CSTF2	cleavage stimulation factor, 3' pre-RNA, subunit 2, 64kDa	5.80354	6.52197	0.715162	1.64167	0.0009975
218948_at	QRSL1	glutaminyl-tRNA synthase (glutamine-hydrolyzing)-like 1	6.02728	6.73388	0.7067	1.63207	0.0009975
223381_at	NUF2	NUF2, NDC80 kinetochore complex component, homolog (S. cerevisiae)	9.63014	8.94825	-0.689549	-1.61278	0.000998456
204178_s_at	RBM14	RNA binding motif protein 14	8.18855	8.87255	0.684956	1.60765	0.000998666
235117_at	CHAC2	ChaC, cation transport regulator homolog 2 (E. coli)	8.24192	9.15035	0.92647	1.90062	0.000998666
231251_at	WIPF2	WAS/WASL interacting protein family, member 2	6.30651	5.54446	-0.760812	-1.69444	0.00100182
223470_at	PIGM	phosphatidylinositol glycan anchor biosynthesis, class M	7.21684	7.94587	0.736552	1.66619	0.00100196
230255_at	GABRD	gamma-aminobutyric acid (GABA) A receptor, delta	6.96976	6.26814	-0.709754	-1.63552	0.00100631
211354_s_at	LEPR	leptin receptor	6.33184	5.67391	-0.657318	-1.57715	0.00100631
227102_at	TRIM35	tripartite motif containing 35	6.40412	7.08811	0.68236	1.60476	0.00100631
228259_s_at	EPB41L4A	erythrocyte membrane protein band 4.1 like 4A	6.15479	6.83282	0.685915	1.60872	0.00100631
243816_at	ZNF70	zinc finger protein 70	5.28198	6.01158	0.727513	1.65578	0.00100631
214414_x_at	HBA2///HBA1	hemoglobin, alpha 2///hemoglobin, alpha 1	5.5246	4.72182	-0.792079	-1.73157	0.00101081
223723_at	MFI2	antigen p97 (melanoma associated) identified by monoclonal antibodies 133.2 and 96.5	6.72885	7.32272	0.597646	1.51325	0.00101216
238519_at	DDI2	DNA-damage inducible 1 homolog 2 (S. cerevisiae)	6.83394	7.4354	0.603482	1.51938	0.00101227
219237_s_at	DNAJB14	DnaJ (Hsp40) homolog, subfamily B, member 14	8.05889	7.44071	-0.617507	-1.53422	0.0010135
223814_at	TRNT1	tRNA nucleotidyl transferase, CCA-adding, 1	4.36146	5.19172	0.830108	1.77782	0.00101692
1556034_s_at	MTMR11	myotubularin related protein 11	6.84215	6.18741	-0.649876	-1.56903	0.00101692
225311_at	IVD	isovaleryl-CoA dehydrogenase	7.7933	8.39134	0.600237	1.51597	0.00101833
238829_at			5.29084	6.10771	0.811253	1.75473	0.00102286
227148_at	PLEKHH2	pleckstrin homology domain containing, family H (with MyTH4 domain) member 2	6.89184	6.20365	-0.688159	-1.61123	0.00102286
218901_at	PLSCR4	phospholipid scramblase 4	7.13119	6.32497	-0.796495	-1.73688	0.00102298
230389_at	FNBP1	formin binding protein 1	6.5833	5.86092	-0.719608	-1.64673	0.00102298
223096_at	NOP58	NOP58 ribonucleoprotein	10.7939	11.4226	0.629872	1.54743	0.00102941
206343_s_at	NRG1	neuregulin 1	4.68362	5.61639	0.913429	1.88352	0.00102941
205040_at	ORM1	orosomucoid 1	5.21053	5.8489	0.632044	1.54976	0.00103057
226560_at			6.76352	6.0781	-0.68563	-1.6084	0.00103216
227062_at	NEAT1	nuclear paraspeckle assembly transcript 1 (non-protein coding)	5.97904	5.38195	-0.597865	-1.51348	0.00103271
226451_at	FDX1L	ferredoxin 1-like	6.65734	7.45104	0.791563	1.73095	0.00103544
236207_at	SSFA2	sperm specific antigen 2	10.3539	9.70997	-0.647836	-1.56682	0.00103617
235529_x_at	SAMHD1	SAM domain and HD domain 1	8.2974	8.89537	0.601202	1.51698	0.00104437
238996_x_at	ALDOA	aldolase A, fructose-bisphosphate	10.6744	9.96904	-0.699939	-1.62444	0.00104447
207785_s_at	RBPJ	recombination signal binding protein for immunoglobulin kappa J region	11.0058	10.3643	-0.638752	-1.55698	0.00104447
212996_s_at	URB1	URB1 ribosome biogenesis 1 homolog (S. cerevisiae)	7.09758	7.93988	0.857514	1.81191	0.00104447
1558906_a_at			5.36007	4.67115	-0.690503	-1.61385	0.00104638
220141_at	C11orf63	chromosome 11 open reading frame 63	7.28688	6.65585	-0.636411	-1.55446	0.00104638
201632_at	EIF2B1	eukaryotic translation initiation factor 2B, subunit 1 alpha, 26kDa	8.81443	9.458	0.650152	1.56933	0.00104803
210664_s_at	TFPI	tissue factor pathway inhibitor (lipoprotein-associated coagulation inhibitor)	8.97287	8.30894	-0.65655	-1.57631	0.00104909
226579_at			6.38528	6.98851	0.602898	1.51876	0.00105048
202163_s_at	CNOT8	CCR4-NOT transcription complex, subunit 8	9.43948	8.73408	-0.705221	-1.63039	0.00105142
229656_s_at	EML6	echinoderm microtubule associated protein like 6	6.12453	5.49601	-0.634077	-1.55194	0.00105142
201038_s_at	ANP32A	acidic (leucine-rich) nuclear phosphoprotein 32 family, member A	9.17706	9.78191	0.607064	1.52316	0.00105456
209741_x_at	SCAPER	S-phase cyclin A-associated protein in the ER	7.74019	7.06661	-0.674801	-1.59638	0.00106162
200924_s_at	SLC3A2	solute carrier family 3 (activators of dibasic and neutral amino acid transport), member 2	8.15049	8.73398	0.585519	1.50058	0.00106162
229267_at	ANAPC1	anaphase promoting complex subunit 1	7.99744	8.6214	0.626295	1.5436	0.00106525
1555785_a_at	XRN1	5'-3' exoribonuclease 1	6.18705	5.24031	-0.943605	-1.92333	0.00106787
208920_at	SRI	sorcin	7.47742	8.12131	0.649727	1.56887	0.00106789
219258_at	TIPIN	TIMELESS interacting protein	8.00524	8.76581	0.769829	1.70507	0.00106789
237817_at	SSR3	signal sequence receptor, gamma (translocon-associated protein gamma)	5.93068	6.56613	0.63556	1.55354	0.00107025
212083_at	TEX261	testis expressed 261	7.80069	8.53051	0.736056	1.66562	0.0010747
202055_at	KPNA1	karyopherin alpha 1 (importin alpha 5)	7.92268	8.54197	0.624091	1.54124	0.00107698
205830_at	CLGN	calmegin	5.54856	4.90056	-0.645063	-1.56381	0.00107698
202411_at	IFI27	interferon, alpha-inducible protein 27	5.74395	6.62954	0.875506	1.83465	0.00107698
230177_at	GTF2H2B	general transcription factor IIH, polypeptide 2B (pseudogene)	7.1736	7.91866	0.75496	1.68758	0.00107737
218880_at	FOSL2	FOS-like antigen 2	6.66375	5.87004	-0.78585	-1.72411	0.00108587
235739_at			5.84462	5.25891	-0.588897	-1.5041	0.001098
223347_at	MUM1	melanoma associated antigen (mutated) 1	6.90566	7.56567	0.667611	1.58844	0.00109877
210676_x_at	RGPD6///RGPD8///RGPD5	RANBP2-like and GRIP domain containing 6///RANBP2-like and GRIP domain containing 8///RANBP2-like and GRIP domain containing 5	8.29875	7.62997	-0.666248	-1.58694	0.00109877
203360_s_at	MYCBP	c-myc binding protein	8.67786	9.28683	0.614472	1.531	0.00109877
202643_s_at	TNFAIP3	tumor necrosis factor, alpha-induced protein 3	6.11974	5.3067	-0.82009	-1.76552	0.00110396
208925_at	CLDND1	claudin domain containing 1	11.7982	11.2088	-0.589156	-1.50437	0.00110529
218719_s_at	GINS3	GINS complex subunit 3 (Psf3 homolog)	7.23193	7.89141	0.663803	1.58425	0.00111293
210233_at	IL1RAP	interleukin 1 receptor accessory protein	5.83499	4.54728	-1.25913	-2.39351	0.00111481
212407_at	METTL13	methyltransferase like 13	7.38004	7.96675	0.587344	1.50248	0.00111481
209442_x_at	ANK3	ankyrin 3, node of Ranvier (ankyrin G)	7.33527	6.70441	-0.634072	-1.55194	0.00111481
241679_at			6.67807	6.05732	-0.624919	-1.54212	0.00111481
208744_x_at	HSPH1	heat shock 105kDa/110kDa protein 1	9.50061	10.3579	0.849243	1.80156	0.00112126
238965_at	C21orf2	chromosome 21 open reading frame 2	5.55046	6.22863	0.67162	1.59286	0.00112126
219539_at	GEMIN6	gem (nuclear organelle) associated protein 6	8.63075	9.23053	0.603552	1.51945	0.00112283
34764_at	LARS2	leucyl-tRNA synthetase 2, mitochondrial	8.3157	8.94196	0.632616	1.55037	0.0011243
202886_s_at	PPP2R1B	protein phosphatase 2, regulatory subunit A, beta	7.04368	7.66386	0.626228	1.54352	0.00112699
202331_at	BCKDHA	branched chain keto acid dehydrogenase E1, alpha polypeptide	8.9162	8.26117	-0.658425	-1.57836	0.00112699
229068_at	CCT5	chaperonin containing TCP1, subunit 5 (epsilon)	6.11198	6.95016	0.851818	1.80477	0.00112838
238228_at	COG3	component of oligomeric golgi complex 3	6.33109	5.71463	-0.611176	-1.5275	0.00112838
218374_s_at	C12orf4	chromosome 12 open reading frame 4	5.81152	6.65049	0.850471	1.80309	0.00112912
226223_at			9.13653	9.74173	0.610491	1.52678	0.00113181
222608_s_at	ANLN	anillin, actin binding protein	11.9618	11.3616	-0.603376	-1.51927	0.00113472
209068_at	HNRNPDL	heterogeneous nuclear ribonucleoprotein D-like	8.46129	9.1733	0.721178	1.64853	0.0011455
208300_at	PTPRH	protein tyrosine phosphatase, receptor type, H	6.85807	5.81277	-1.04393	-2.06184	0.00115096
201516_at	SRM	spermidine synthase	8.4776	9.32237	0.860188	1.81528	0.00115096
223786_at	CHST6	carbohydrate (N-acetylglucosamine 6-O) sulfotransferase 6	7.14175	6.4589	-0.691044	-1.61445	0.00115669
228977_at	LOC729680	uncharacterized LOC729680	7.11514	7.84035	0.734684	1.66403	0.00115967
202644_s_at	TNFAIP3	tumor necrosis factor, alpha-induced protein 3	7.07665	6.29227	-0.785706	-1.72394	0.00116266
225108_at	AGPS	alkylglycerone phosphate synthase	7.40142	8.14077	0.749942	1.68172	0.00116266
202286_s_at	TACSTD2	tumor-associated calcium signal transducer 2	10.1199	10.7593	0.6378	1.55595	0.00116266
225786_at	HNRNPU-AS1	HNRNPU antisense RNA 1	6.92666	6.27479	-0.653374	-1.57284	0.00116418
225717_at	KIAA1715	KIAA1715	8.36762	7.77724	-0.589908	-1.50515	0.00116618
215030_at	GRSF1	G-rich RNA sequence binding factor 1	7.48076	8.09473	0.620265	1.53716	0.00116618
1553288_a_at	NYAP1	neuronal tyrosine-phosphorylated phosphoinositide-3-kinase adaptor 1	7.6581	6.8665	-0.778722	-1.71561	0.00116618
228892_at	SH3RF2	SH3 domain containing ring finger 2	5.04865	5.70732	0.654421	1.57398	0.00116663
226811_at	FAM46C	family with sequence similarity 46, member C	6.95287	6.24276	-0.713052	-1.63927	0.00117215
236849_at	VTI1A	vesicle transport through interaction with t-SNAREs 1A	6.37976	7.04979	0.675298	1.59693	0.00117264
200988_s_at	PSME3	proteasome (prosome, macropain) activator subunit 3 (PA28 gamma; Ki)	5.73236	6.70738	0.995757	1.99413	0.00117744
201277_s_at	HNRNPAB	heterogeneous nuclear ribonucleoprotein A/B	11.3786	12.2042	0.839956	1.79	0.00117874
1567080_s_at	CLN6	ceroid-lipofuscinosis, neuronal 6, late infantile, variant	6.67551	7.27142	0.599823	1.51553	0.00117874
237215_s_at	TFRC	transferrin receptor (p90, CD71)	6.26355	6.87402	0.609707	1.52595	0.00118023
206183_s_at	HERC3	HECT and RLD domain containing E3 ubiquitin protein ligase 3	5.94908	5.16704	-0.783976	-1.72187	0.00118109
221280_s_at	PARD3	par-3 partitioning defective 3 homolog (C. elegans)	7.1821	6.58891	-0.588378	-1.50356	0.00118238
213000_at	MORC3	MORC family CW-type zinc finger 3	9.44928	8.83882	-0.606397	-1.52245	0.00118484
235050_at	SLC2A12	solute carrier family 2 (facilitated glucose transporter), member 12	6.47771	5.74742	-0.737562	-1.66736	0.00118628
203159_at	GLS	glutaminase	8.07768	8.67638	0.595541	1.51104	0.00118628
222584_at	MSTO1	misato homolog 1 (Drosophila)	7.10476	7.80192	0.698591	1.62292	0.00118819
231926_at	EPS15L1	epidermal growth factor receptor pathway substrate 15-like 1	5.09962	5.80533	0.704882	1.63001	0.00118819
206110_at	HIST1H3H	histone cluster 1, H3h	5.2472	5.94002	0.692038	1.61556	0.00118819
224571_at	IRF2BP2	interferon regulatory factor 2 binding protein 2	9.73527	9.11886	-0.610905	-1.52722	0.00118981
218057_x_at	EMC8	ER membrane protein complex subunit 8	10.303	10.8985	0.598983	1.51465	0.00119004
235363_at			6.63139	7.23704	0.609112	1.52532	0.00119004
243992_at			6.70468	5.98271	-0.714979	-1.64146	0.00119139
201295_s_at	WSB1	WD repeat and SOCS box containing 1	7.2882	6.48204	-0.79495	-1.73502	0.00119164
231784_s_at	DCAF13	DDB1 and CUL4 associated factor 13	9.43381	10.1291	0.704131	1.62916	0.00119257
227272_at	C15orf52	chromosome 15 open reading frame 52	6.18331	6.82803	0.646686	1.56557	0.00119264
1555137_a_at	FGD6	FYVE, RhoGEF and PH domain containing 6	6.64302	5.99618	-0.643024	-1.5616	0.00120379
218590_at	C10orf2	chromosome 10 open reading frame 2	8.93445	9.59814	0.669614	1.59065	0.00120379
222775_s_at	MRPL35	mitochondrial ribosomal protein L35	7.45077	8.13397	0.692203	1.61575	0.00120379
230900_at	CCDC110	coiled-coil domain containing 110	6.22717	5.48769	-0.736127	-1.6657	0.00120621
235331_x_at	PCGF5	polycomb group ring finger 5	7.54492	6.74057	-0.792916	-1.73257	0.0012087
1569555_at	GDA	guanine deaminase	5.75987	6.62358	0.880647	1.8412	0.0012087
228578_at	RBM45	RNA binding motif protein 45	7.71733	8.41175	0.704101	1.62913	0.00120895
1564064_a_at	ATP11B	ATPase, class VI, type 11B	8.37258	7.6447	-0.718481	-1.64545	0.00121286
222276_at	METTL2B	methyltransferase like 2B	5.63278	6.2842	0.659019	1.57901	0.00121286
1554572_a_at	SUV39H2	suppressor of variegation 3-9 homolog 2 (Drosophila)	8.09559	8.71723	0.624258	1.54142	0.00122409
225599_s_at	TRIQK	triple QxxK/R motif containing	8.50348	7.65104	-0.839139	-1.78898	0.00122529
201041_s_at	DUSP1	dual specificity phosphatase 1	8.81931	8.13699	-0.674989	-1.59658	0.00122696
200020_at	TARDBP	TAR DNA binding protein	9.81346	10.3969	0.588804	1.504	0.00123644
209270_at	LAMB3	laminin, beta 3	8.7913	8.15902	-0.631604	-1.54929	0.00124029
227753_at	TMEM139	transmembrane protein 139	6.33837	7.07571	0.738245	1.66815	0.00124685
230057_at	LOC285178	uncharacterized LOC285178	6.36408	6.98991	0.62734	1.54471	0.00125327
219312_s_at	ZBTB10	zinc finger and BTB domain containing 10	8.62504	7.91124	-0.70647	-1.63181	0.00125901
227475_at	FOXQ1	forkhead box Q1	5.64727	6.39304	0.737745	1.66757	0.00125993
218566_s_at	CHORDC1	cysteine and histidine-rich domain (CHORD) containing 1	10.3942	10.9939	0.599642	1.51534	0.00126028
214705_at	INADL	InaD-like (Drosophila)	6.13648	5.45944	-0.671526	-1.59276	0.0012608
235216_at	ESCO1	establishment of sister chromatid cohesion N-acetyltransferase 1	7.85273	7.17308	-0.684202	-1.60681	0.0012841
228628_at	SRGAP2C	SLIT-ROBO Rho GTPase activating protein 2C	8.70773	8.1082	-0.601567	-1.51736	0.00128862
241937_s_at	WDR4	WD repeat domain 4	7.89605	8.71581	0.834468	1.7832	0.00128872
211527_x_at	VEGFA	vascular endothelial growth factor A	6.4889	5.8166	-0.672021	-1.5933	0.0012909
215905_s_at	SNRNP40	small nuclear ribonucleoprotein 40kDa (U5)	9.2467	9.91862	0.680888	1.60313	0.00129562
235436_at	DDX31	DEAD (Asp-Glu-Ala-Asp) box polypeptide 31	5.80172	6.52108	0.729367	1.65791	0.00129638
206533_at	CHRNA5	cholinergic receptor, nicotinic, alpha 5 (neuronal)	6.49173	7.31578	0.836142	1.78527	0.00129735
222088_s_at	SLC2A14///SLC2A3	solute carrier family 2 (facilitated glucose transporter), member 14///solute carrier family 2 (facilitated glucose transporter), member 3	8.64917	7.5813	-1.05234	-2.07389	0.00129735
210299_s_at	FHL1	four and a half LIM domains 1	7.24531	6.5346	-0.704412	-1.62948	0.00130163
213716_s_at	SECTM1	secreted and transmembrane 1	7.29932	8.04729	0.746792	1.67806	0.00130288
244688_at			4.97557	5.56599	0.58778	1.50293	0.00130415
231930_at	ELMOD1	ELMO/CED-12 domain containing 1	7.11942	6.49451	-0.631132	-1.54878	0.00130582
212563_at	BOP1	block of proliferation 1	8.60345	9.25302	0.65692	1.57671	0.00131068
227467_at	RDH10	retinol dehydrogenase 10 (all-trans)	6.62597	7.54044	0.924648	1.89822	0.00131163
223062_s_at	PSAT1	phosphoserine aminotransferase 1	10.0644	10.7641	0.710073	1.63589	0.00131243
202375_at	SEC24D	SEC24 family, member D (S. cerevisiae)	8.41691	7.46551	-0.94147	-1.92048	0.00131243
213088_s_at	DNAJC9	DnaJ (Hsp40) homolog, subfamily C, member 9	9.66211	10.3172	0.662739	1.58309	0.00131243
241421_at			5.52106	4.73678	-0.775757	-1.71209	0.00131967
226342_at	SPTBN1	spectrin, beta, non-erythrocytic 1	6.85356	7.63582	0.78622	1.72455	0.00131967
202498_s_at	SLC2A3	solute carrier family 2 (facilitated glucose transporter), member 3	7.98534	6.87287	-1.09547	-2.13683	0.00132744
217598_at			6.58258	7.18282	0.595386	1.51088	0.00132772
1554704_at	ATP8B3	ATPase, aminophospholipid transporter, class I, type 8B, member 3	8.53107	7.90418	-0.622904	-1.53997	0.00132864
207037_at	TNFRSF11A	tumor necrosis factor receptor superfamily, member 11a, NFKB activator	6.23336	5.62191	-0.610616	-1.52691	0.00133091
208711_s_at	CCND1	cyclin D1	9.69932	10.6356	0.921212	1.89371	0.00133221
204290_s_at	ALDH6A1	aldehyde dehydrogenase 6 family, member A1	7.7747	7.06753	-0.713738	-1.64005	0.00133283
204768_s_at	FEN1	flap structure-specific endonuclease 1	9.16324	9.93669	0.785986	1.72427	0.00133471
203967_at	CDC6	cell division cycle 6	7.84533	8.86724	1.04922	2.06942	0.00134585
228829_at	ATF7	activating transcription factor 7	7.39932	8.00117	0.604939	1.52091	0.00135612
223742_at	MRPL4	mitochondrial ribosomal protein L4	6.92913	7.6025	0.67962	1.60172	0.00135698
210573_s_at	POLR3C	polymerase (RNA) III (DNA directed) polypeptide C (62kD)	6.0821	6.66551	0.585736	1.5008	0.00136105
220091_at	SLC2A6	solute carrier family 2 (facilitated glucose transporter), member 6	6.51015	7.27467	0.760066	1.69357	0.00136609
223584_s_at	KBTBD2	kelch repeat and BTB (POZ) domain containing 2	7.83224	7.19918	-0.6344	-1.55229	0.00136635
233803_s_at	MYBBP1A	MYB binding protein (P160) 1a	6.24925	6.97552	0.736616	1.66626	0.00137363
234772_s_at	KRTAP2-2	keratin associated protein 2-2	5.15861	5.85999	0.70042	1.62498	0.00138671
235419_at			10.1337	9.32098	-0.806411	-1.74886	0.0013943
236265_at	SP4	Sp4 transcription factor	8.97	8.37154	-0.59457	-1.51002	0.00139545
202264_s_at	TOMM40	translocase of outer mitochondrial membrane 40 homolog (yeast)	7.45614	8.04188	0.58562	1.50068	0.0014033
212541_at	FLAD1	flavin adenine dinucleotide synthetase 1	6.97522	7.6809	0.715069	1.64156	0.00141515
226697_at	FAM114A1	family with sequence similarity 114, member A1	8.9037	7.97725	-0.928521	-1.90332	0.00141515
209184_s_at	IRS2	insulin receptor substrate 2	8.85594	8.26148	-0.591679	-1.507	0.0014183
203580_s_at	SLC7A6	solute carrier family 7 (amino acid transporter light chain, y+L system), member 6	7.7675	8.49595	0.738237	1.66814	0.00142283
216563_at	ANKRD12	ankyrin repeat domain 12	7.67816	7.09074	-0.591616	-1.50693	0.00142474
213413_at	STON1	stonin 1	6.19047	5.40608	-0.80048	-1.74168	0.0014352
241954_at	FDFT1	farnesyl-diphosphate farnesyltransferase 1	5.65492	5.06255	-0.598713	-1.51437	0.00143695
224826_at	GPCPD1	glycerophosphocholine phosphodiesterase GDE1 homolog (S. cerevisiae)	7.5544	8.13947	0.589033	1.50424	0.00144498
232095_at	LOC100509683	uncharacterized LOC100509683	8.26668	7.61883	-0.643951	-1.5626	0.00144556
226378_s_at	C19orf25	chromosome 19 open reading frame 25	7.26379	7.85547	0.592483	1.50784	0.00144666
222482_at	SSBP3	single stranded DNA binding protein 3	6.65407	7.26549	0.617752	1.53448	0.0014477
232038_at	C6orf170	chromosome 6 open reading frame 170	7.63705	6.97933	-0.655819	-1.57551	0.00144894
238704_at			6.27773	7.02026	0.750649	1.68255	0.00144894
242888_at			7.47653	8.16314	0.677885	1.59979	0.00145262
227363_s_at	EMC8	ER membrane protein complex subunit 8	10.5637	11.2037	0.645855	1.56467	0.00145734
1554110_at	CDCP1	CUB domain containing protein 1	6.72499	5.90367	-0.8111	-1.75455	0.00146651
219299_at	TRMT12	tRNA methyltransferase 12 homolog (S. cerevisiae)	8.04511	8.63553	0.596132	1.51166	0.00146651
206100_at	CPM	carboxypeptidase M	6.10435	5.20429	-0.916707	-1.8878	0.00147496
201822_at	TIMM17A	translocase of inner mitochondrial membrane 17 homolog A (yeast)	5.36601	6.18281	0.829531	1.77711	0.00147698
243735_at	ELP2	elongator acetyltransferase complex subunit 2	4.51974	5.2884	0.758624	1.69188	0.00147698
222681_at	POGLUT1	protein O-glucosyltransferase 1	6.89034	7.55762	0.668587	1.58952	0.00147984
220949_s_at	C7orf49	chromosome 7 open reading frame 49	7.76308	8.35025	0.593576	1.50898	0.00147995
222480_at	UBE2Q1	ubiquitin-conjugating enzyme E2Q family member 1	5.73526	6.39597	0.667308	1.58811	0.00149574
209853_s_at	PSME3	proteasome (prosome, macropain) activator subunit 3 (PA28 gamma; Ki)	7.9121	8.66819	0.769989	1.70526	0.00151203
201195_s_at	SLC7A5	solute carrier family 7 (amino acid transporter light chain, L system), member 5	9.86789	10.4686	0.60663	1.5227	0.00152487
225230_at	DRAM2	DNA-damage regulated autophagy modulator 2	9.30077	8.68675	-0.620405	-1.53731	0.00152514
220380_at	DNASE2B	deoxyribonuclease II beta	4.66593	4.07197	-0.590544	-1.50581	0.00152647
203976_s_at	CHAF1A	chromatin assembly factor 1, subunit A (p150)	6.52147	7.14793	0.631968	1.54968	0.00152838
234111_at			6.30941	6.99574	0.695431	1.61937	0.0015389
1552797_s_at	PROM2	prominin 2	5.99223	6.62102	0.635988	1.554	0.00154501
217967_s_at	FAM129A	family with sequence similarity 129, member A	6.40879	5.81684	-0.597932	-1.51355	0.00154591
1558250_s_at			5.84927	6.477	0.632848	1.55062	0.00155613
227054_at	N6AMT2	N-6 adenine-specific DNA methyltransferase 2 (putative)	7.50301	8.14932	0.650241	1.56943	0.00156175
236166_at	LOC285147	uncharacterized LOC285147	6.13473	5.54571	-0.589942	-1.50519	0.00156175
239672_at			4.78508	4.19045	-0.591139	-1.50644	0.00156175
235287_at	CDK6	cyclin-dependent kinase 6	5.23827	3.7967	-1.41323	-2.66333	0.00156366
228281_at	C11orf82	chromosome 11 open reading frame 82	7.79638	8.45887	0.668894	1.58985	0.00156759
213838_at	NOL7	nucleolar protein 7, 27kDa	7.64876	8.37563	0.73806	1.66793	0.00156971
219050_s_at	ZNHIT2	zinc finger, HIT-type containing 2	5.6285	6.40905	0.79294	1.7326	0.00159016
224233_s_at	MSTO2P///MSTO1	misato homolog 2 pseudogene///misato homolog 1 (Drosophila)	6.59609	7.24309	0.646009	1.56483	0.0015958
203579_s_at	SLC7A6	solute carrier family 7 (amino acid transporter light chain, y+L system), member 6	5.83815	6.63122	0.788678	1.72749	0.00160505
218579_s_at	DHX35	DEAH (Asp-Glu-Ala-His) box polypeptide 35	5.93265	6.60027	0.674414	1.59595	0.00160603
206924_at	IL11	interleukin 11	5.60019	5.00676	-0.590967	-1.50626	0.00162344
218884_s_at	GUF1	GUF1 GTPase homolog (S. cerevisiae)	6.13788	6.85862	0.726901	1.65508	0.00162513
219657_s_at	KLF3	Kruppel-like factor 3 (basic)	6.8191	6.20357	-0.623458	-1.54056	0.00162566
201316_at	PSMA2	proteasome (prosome, macropain) subunit, alpha type, 2	8.55472	9.17404	0.625447	1.54269	0.00163611
205134_s_at	NUFIP1	nuclear fragile X mental retardation protein interacting protein 1	7.52571	8.14686	0.626413	1.54372	0.00163786
1565951_s_at	CHML	choroideremia-like (Rab escort protein 2)	5.05611	5.72096	0.669343	1.59035	0.00163973
1552678_a_at	USP28	ubiquitin specific peptidase 28	6.69136	6.07114	-0.617661	-1.53439	0.00164275
238907_at	ZNF780A	zinc finger protein 780A	4.52967	5.15139	0.617298	1.534	0.00164595
212325_at	LIMCH1	LIM and calponin homology domains 1	7.19678	6.30097	-0.909551	-1.87846	0.00166464
1553392_at	EFCAB3	EF-hand calcium binding domain 3	5.69748	4.99848	-0.703343	-1.62827	0.00168157
209631_s_at	GPR37	G protein-coupled receptor 37 (endothelin receptor type B-like)	7.00272	6.08228	-0.945083	-1.9253	0.00168309
221985_at	KLHL24	kelch-like family member 24	8.69444	7.87259	-0.830925	-1.77883	0.00168525
241933_at	QRSL1	glutaminyl-tRNA synthase (glutamine-hydrolyzing)-like 1	5.63163	6.22157	0.588084	1.50325	0.00169595
218543_s_at	PARP12	poly (ADP-ribose) polymerase family, member 12	7.82417	8.46999	0.64653	1.5654	0.00170461
235566_at	TMF1	TATA element modulatory factor 1	7.609	7.01914	-0.586682	-1.50179	0.00170652
242255_at	LOC100130837	hypothetical LOC100130837	4.66677	4.06427	-0.596076	-1.5116	0.0017102
227712_at	LYRM2	LYR motif containing 2	7.13163	7.71839	0.590399	1.50566	0.00171722
226955_at	AFAP1L1	actin filament associated protein 1-like 1	7.25063	6.60061	-0.655854	-1.57555	0.00171722
205832_at	CPA4	carboxypeptidase A4	6.83626	8.11845	1.26292	2.39982	0.001719
228366_at			5.82441	6.45897	0.629323	1.54684	0.00174433
217712_at			3.93286	4.55502	0.629654	1.54719	0.0017585
226099_at	ELL2	elongation factor, RNA polymerase II, 2	9.66043	8.94436	-0.720237	-1.64745	0.00176381
229540_at	RBPJ	recombination signal binding protein for immunoglobulin kappa J region	5.22604	4.59213	-0.642227	-1.56074	0.00176381
1555943_at	PGAM5	phosphoglycerate mutase family member 5	6.90729	7.72974	0.835446	1.78441	0.00177499
241703_at	RUNDC3B	RUN domain containing 3B	8.95272	8.26	-0.683564	-1.6061	0.00180198
218496_at	RNASEH1	ribonuclease H1	8.50375	9.23789	0.748743	1.68033	0.00180911
236429_at	ZNF83	zinc finger protein 83	4.65327	5.34709	0.704609	1.6297	0.00182853
236884_at	RIMKLA	ribosomal modification protein rimK-like family member A	6.3489	5.72632	-0.622284	-1.53931	0.00183088
225399_at	TSEN15	tRNA splicing endonuclease 15 homolog (S. cerevisiae)	8.09435	8.74573	0.655544	1.57521	0.001837
205193_at	MAFF	v-maf musculoaponeurotic fibrosarcoma oncogene homolog F (avian)	7.96745	7.3874	-0.585372	-1.50043	0.00184781
226964_at			6.11355	5.48668	-0.634629	-1.55254	0.00184781
212141_at	MCM4	minichromosome maintenance complex component 4	8.3193	8.9519	0.641013	1.55942	0.00185719
218318_s_at	NLK	nemo-like kinase	6.29619	7.03489	0.727722	1.65602	0.00185719
239960_x_at	LYRM7	LYR motif containing 7	4.58883	5.34861	0.758231	1.69142	0.00187048
236356_at	NDUFS1	NADH dehydrogenase (ubiquinone) Fe-S protein 1, 75kDa (NADH-coenzyme Q reductase)	6.67153	7.3447	0.668205	1.58909	0.00189709
234991_at	ZXDC	ZXD family zinc finger C	7.2854	6.60472	-0.680151	-1.60231	0.00189709
1553227_s_at	BRWD1	bromodomain and WD repeat domain containing 1	7.60568	7.02408	-0.586797	-1.50191	0.00191592
222821_s_at	GEMIN7	gem (nuclear organelle) associated protein 7	7.70869	8.28952	0.585972	1.50105	0.00191772
1558365_at	PGK1	phosphoglycerate kinase 1	5.83562	5.03239	-0.788276	-1.72701	0.001934
222793_at	DDX58	DEAD (Asp-Glu-Ala-Asp) box polypeptide 58	6.69082	7.43441	0.753428	1.68579	0.00193475
214277_at	COX11	cytochrome c oxidase assembly homolog 11 (yeast)	5.75466	6.34297	0.593406	1.5088	0.00193554
201475_x_at	MARS	methionyl-tRNA synthetase	9.05274	9.71109	0.666121	1.5868	0.00194497
243492_at	THEM4	thioesterase superfamily member 4	5.90914	6.52087	0.605709	1.52173	0.00195667
213953_at	KRT20	keratin 20	5.55563	6.31645	0.746619	1.67786	0.00195987
1570253_a_at	RHEBL1	Ras homolog enriched in brain like 1	4.8152	4.21231	-0.603723	-1.51963	0.00196193
211919_s_at	CXCR4	chemokine (C-X-C motif) receptor 4	6.71444	6.06881	-0.643855	-1.5625	0.00196355
238549_at	CBFA2T2	core-binding factor, runt domain, alpha subunit 2; translocated to, 2	6.74744	5.79942	-0.926499	-1.90066	0.00196355
225857_s_at	SNHG17	small nucleolar RNA host gene 17 (non-protein coding)	7.87699	8.47425	0.602017	1.51784	0.00197629
232437_at	CPSF3L	cleavage and polyadenylation specific factor 3-like	6.27727	7.25669	0.995632	1.99395	0.00198471
236219_at	SLC35G1	solute carrier family 35, member G1	5.81779	6.83833	1.03677	2.05164	0.00199852
236834_at	SCFD2	sec1 family domain containing 2	4.97099	5.66926	0.709517	1.63526	0.00201341
210797_s_at	OASL	2'-5'-oligoadenylate synthetase-like	6.31452	6.92817	0.623074	1.54015	0.00202133
226018_at	C7orf41	chromosome 7 open reading frame 41	4.63361	5.30797	0.684434	1.60707	0.00202602
201969_at	NASP	nuclear autoantigenic sperm protein (histone-binding)	7.28342	8.08192	0.812669	1.75646	0.00202643
233346_at			4.49223	3.76847	-0.712857	-1.63905	0.00202664
205284_at	URB2	URB2 ribosome biogenesis 2 homolog (S. cerevisiae)	6.8696	7.62587	0.760812	1.69444	0.00203512
218923_at	CTBS	chitobiase, di-N-acetyl-	8.54269	7.76814	-0.7655	-1.69996	0.00206266
1558105_a_at	SLC9A1	solute carrier family 9, subfamily A (NHE1, cation proton antiporter 1), member 1	8.39079	7.63905	-0.738975	-1.66899	0.00206764
201111_at	CSE1L	CSE1 chromosome segregation 1-like (yeast)	10.0218	10.6343	0.619273	1.5361	0.00207643
235573_at			6.41183	7.3722	0.981499	1.97452	0.00210886
208425_s_at	TANC2	tetratricopeptide repeat, ankyrin repeat and coiled-coil containing 2	7.7639	7.04111	-0.738286	-1.66819	0.00211409
203542_s_at	KLF9	Kruppel-like factor 9	7.29382	6.62883	-0.663887	-1.58435	0.00211409
228955_at	LRP8	low density lipoprotein receptor-related protein 8, apolipoprotein e receptor	7.80084	8.38579	0.589822	1.50506	0.00212285
225047_at	NUPL1	nucleoporin like 1	8.74216	8.06646	-0.670797	-1.59195	0.00212693
241916_at			6.03775	5.34379	-0.700603	-1.62518	0.00213081
228002_at	IDI2///GTPBP4	isopentenyl-diphosphate delta isomerase 2///GTP binding protein 4	6.78829	7.45412	0.677034	1.59885	0.00215607
217951_s_at	PHF3	PHD finger protein 3	8.74468	8.15889	-0.588598	-1.50379	0.00218016
240616_at	LOC100507636	hypothetical LOC100507636	6.85736	7.5286	0.66776	1.5886	0.00218945
210665_at	TFPI	tissue factor pathway inhibitor (lipoprotein-associated coagulation inhibitor)	5.93099	5.26538	-0.669674	-1.59071	0.00220793
229431_at	RFXAP	regulatory factor X-associated protein	5.25393	5.86356	0.612836	1.52926	0.00220909
202323_s_at	ACBD3	acyl-CoA binding domain containing 3	8.79549	8.10848	-0.688997	-1.61216	0.00220995
244641_at	MALSU1	mitochondrial assembly of ribosomal large subunit 1	6.70195	7.35113	0.648139	1.56715	0.00221627
227985_at	LOC100506098	uncharacterized LOC100506098	6.91483	7.52892	0.607899	1.52404	0.00221627
208443_x_at	SHOX2	short stature homeobox 2	7.45408	6.62946	-0.833505	-1.78201	0.00221627
1553971_a_at	GATS	GATS, stromal antigen 3 opposite strand	5.62738	6.24588	0.616498	1.53315	0.00221683
221113_s_at	WNT16	wingless-type MMTV integration site family, member 16	9.49738	8.89851	-0.59076	-1.50604	0.00222235
205122_at	TMEFF1	transmembrane protein with EGF-like and two follistatin-like domains 1	8.77268	8.13427	-0.639019	-1.55727	0.00222283
205512_s_at	AIFM1	apoptosis-inducing factor, mitochondrion-associated, 1	8.61178	9.19781	0.592969	1.50835	0.00223239
232270_at	C9orf3	chromosome 9 open reading frame 3	5.48429	6.09182	0.603153	1.51903	0.00223848
204033_at	TRIP13	thyroid hormone receptor interactor 13	9.13004	9.78416	0.663928	1.58439	0.00224197
205115_s_at	RBM19	RNA binding motif protein 19	4.81382	5.53337	0.709102	1.63479	0.00226501
203785_s_at	DDX28	DEAD (Asp-Glu-Ala-Asp) box polypeptide 28	6.4552	7.12063	0.66786	1.58872	0.00228659
226929_at	MTHFR	methylenetetrahydrofolate reductase (NAD(P)H)	6.88626	6.25571	-0.636121	-1.55414	0.00229149
230185_at	THAP9	THAP domain containing 9	6.91494	6.28575	-0.626093	-1.54338	0.00229369
1555897_at	KDM1A	lysine (K)-specific demethylase 1A	5.60752	4.92358	-0.683558	-1.6061	0.00229508
228328_at	KLHL28	kelch-like family member 28	9.02051	8.3249	-0.689716	-1.61297	0.0023005
1554333_at	DNAJA4	DnaJ (Hsp40) homolog, subfamily A, member 4	4.95333	5.54985	0.593098	1.50848	0.0023005
213113_s_at	SLC43A3	solute carrier family 43, member 3	6.64241	7.50951	0.891432	1.85502	0.00231921
229641_at	CCBE1	collagen and calcium binding EGF domains 1	4.31814	3.73044	-0.586085	-1.50117	0.00232114
218585_s_at	DTL	denticleless E3 ubiquitin protein ligase homolog (Drosophila)	8.77684	9.54685	0.78703	1.72552	0.00234722
222889_at	DCLRE1B	DNA cross-link repair 1B	6.68569	7.35766	0.67593	1.59763	0.0023484
244391_at	TSEN2	tRNA splicing endonuclease 2 homolog (S. cerevisiae)	6.663	7.25695	0.592121	1.50746	0.00235248
207492_at	NGLY1	N-glycanase 1	6.74501	5.97791	-0.749995	-1.68179	0.00237318
219049_at	CSGALNACT1	chondroitin sulfate N-acetylgalactosaminyltransferase 1	4.72289	4.11237	-0.612495	-1.5289	0.00237829
202842_s_at	DNAJB9	DnaJ (Hsp40) homolog, subfamily B, member 9	9.69607	9.09994	-0.591458	-1.50677	0.00239079
225516_at	SLC7A2	solute carrier family 7 (cationic amino acid transporter, y+ system), member 2	7.48572	8.09783	0.619407	1.53624	0.00239718
222680_s_at	DTL	denticleless E3 ubiquitin protein ligase homolog (Drosophila)	7.6017	8.29754	0.708402	1.63399	0.0024016
228386_s_at	DDX59	DEAD (Asp-Glu-Ala-Asp) box polypeptide 59	7.15356	6.45335	-0.707136	-1.63256	0.00242124
228964_at	PRDM1	PR domain containing 1, with ZNF domain	5.92559	5.27424	-0.652569	-1.57196	0.00242124
218188_s_at	TIMM13	translocase of inner mitochondrial membrane 13 homolog (yeast)	9.74968	10.3387	0.596885	1.51245	0.00242124
220011_at	AUNIP	aurora kinase A and ninein interacting protein	7.06354	7.85917	0.809252	1.7523	0.00242124
205651_x_at	RAPGEF4	Rap guanine nucleotide exchange factor (GEF) 4	4.64451	3.87115	-0.767507	-1.70233	0.00242922
210102_at	VWA5A	von Willebrand factor A domain containing 5A	7.08861	6.40257	-0.69508	-1.61897	0.00242935
232560_at	UROS	uroporphyrinogen III synthase	5.37668	6.01169	0.640327	1.55868	0.00244667
212122_at	RHOQ	ras homolog family member Q	5.74993	6.35122	0.601313	1.5171	0.00248409
202767_at	ACP2	acid phosphatase 2, lysosomal	6.65438	7.33314	0.690034	1.61332	0.00248409
201555_at	MCM3	minichromosome maintenance complex component 3	9.76242	10.5119	0.763428	1.69752	0.00249273
219526_at	C14orf169	chromosome 14 open reading frame 169	7.01721	7.60622	0.598362	1.514	0.00249435
223984_s_at	NUPL1	nucleoporin like 1	8.5308	7.81648	-0.709759	-1.63553	0.00250698
232794_at	LOC153682	uncharacterized LOC153682	4.88209	4.28466	-0.592768	-1.50814	0.00252709
238030_at	ZNF268	zinc finger protein 268	5.84963	6.4297	0.584979	1.50002	0.00252712
222962_s_at	MCM10	minichromosome maintenance complex component 10	7.18928	8.04875	0.874957	1.83395	0.00253037
1554082_a_at	NOL9	nucleolar protein 9	7.02966	7.72754	0.711466	1.63747	0.00254727
242546_at	FLJ39632	uncharacterized LOC642477	6.79345	7.46293	0.676086	1.5978	0.00254727
225571_at	LIFR	leukemia inhibitory factor receptor alpha	6.80047	5.66671	-1.10284	-2.14777	0.00257392
210347_s_at	BCL11A	B-cell CLL/lymphoma 11A (zinc finger protein)	6.26141	5.65024	-0.603213	-1.5191	0.00257426
238067_at	TBC1D8B	TBC1 domain family, member 8B (with GRAM domain)	8.68935	7.93265	-0.73936	-1.66944	0.00257435
220663_at	IL1RAPL1	interleukin 1 receptor accessory protein-like 1	5.30599	4.68061	-0.636529	-1.55458	0.00258034
236462_at			5.93973	5.10473	-0.848586	-1.80074	0.0025944
219751_at	SETD6	SET domain containing 6	5.92086	6.51313	0.59783	1.51344	0.00260888
230815_at	LOC389765	kinesin family member 27 pseudogene	6.28972	5.66995	-0.623816	-1.54095	0.00265011
233413_at			6.91659	6.27538	-0.629711	-1.54726	0.00265609
230904_at	FSD1L	fibronectin type III and SPRY domain containing 1-like	4.92668	4.32533	-0.601793	-1.5176	0.00266334
212133_at	NIPA2	non imprinted in Prader-Willi/Angelman syndrome 2	7.12505	7.73502	0.612845	1.52927	0.00271724
215170_s_at	CEP152	centrosomal protein 152kDa	6.2354	5.61678	-0.611954	-1.52833	0.00272417
205909_at	POLE2	polymerase (DNA directed), epsilon 2, accessory subunit	8.56408	9.22099	0.669656	1.59069	0.00275387
212378_at	GART	phosphoribosylglycinamide formyltransferase, phosphoribosylglycinamide synthetase, phosphoribosylaminoimidazole synthetase	9.28377	9.86071	0.586198	1.50129	0.00276127
1558404_at	LINC00622	long intergenic non-protein coding RNA 622	4.7524	3.72111	-0.994658	-1.99261	0.00276127
45633_at	GINS3	GINS complex subunit 3 (Psf3 homolog)	6.76811	7.5076	0.756472	1.68935	0.00277103
201294_s_at	WSB1	WD repeat and SOCS box containing 1	7.78657	7.05045	-0.746798	-1.67806	0.00277444
236480_at			6.27455	5.61442	-0.660853	-1.58102	0.0027894
235456_at			7.09992	7.77192	0.683112	1.6056	0.00279066
206554_x_at	SETMAR	SET domain and mariner transposase fusion gene	5.52152	6.16289	0.649722	1.56887	0.00279997
201117_s_at	CPE	carboxypeptidase E	9.94328	9.24458	-0.689579	-1.61281	0.00281324
202131_s_at	RIOK3	RIO kinase 3	9.33009	8.70989	-0.610072	-1.52634	0.00282347
204127_at	RFC3	replication factor C (activator 1) 3, 38kDa	8.66427	9.29682	0.643769	1.56241	0.00286041
226158_at	KLHL24	kelch-like family member 24	8.09328	7.30363	-0.77386	-1.70984	0.00287218
224780_at	RBM17	RNA binding motif protein 17	7.97461	8.56454	0.598974	1.51464	0.00287242
1553813_s_at	TLE6	transducin-like enhancer of split 6 (E(sp1) homolog, Drosophila)	5.91718	5.28107	-0.640454	-1.55882	0.00288902
202743_at	PIK3R3	phosphoinositide-3-kinase, regulatory subunit 3 (gamma)	5.60774	6.38395	0.783413	1.7212	0.00289236
226404_at	RBM39	RNA binding motif protein 39	5.8553	5.06687	-0.784725	-1.72276	0.00289639
241782_at	NEBL	nebulette	3.70205	4.30297	0.603711	1.51962	0.00290279
1559007_s_at			4.71249	5.41377	0.686358	1.60922	0.00290546
219901_at	FGD6	FYVE, RhoGEF and PH domain containing 6	7.97131	7.30363	-0.655445	-1.5751	0.00299736
238977_at	MCM6	minichromosome maintenance complex component 6	5.37762	6.04135	0.672525	1.59386	0.00299736
214155_s_at	LARP4	La ribonucleoprotein domain family, member 4	7.13342	7.97507	0.818735	1.76386	0.0030232
209989_at	ZNF268	zinc finger protein 268	5.81656	6.58211	0.784874	1.72294	0.00302446
218972_at	TTC17	tetratricopeptide repeat domain 17	7.42792	6.84368	-0.594441	-1.50989	0.00303019
224428_s_at	CDCA7	cell division cycle associated 7	9.27562	9.96731	0.706112	1.6314	0.00306697
218681_s_at	SDF2L1	stromal cell-derived factor 2-like 1	9.12206	9.72222	0.603096	1.51897	0.00312932
226923_at	SCFD2	sec1 family domain containing 2	7.58401	8.21367	0.64112	1.55954	0.0031573
224725_at	MIB1	mindbomb E3 ubiquitin protein ligase 1	9.82856	9.13356	-0.687294	-1.61026	0.00319466
220690_s_at	DHRS7B	dehydrogenase/reductase (SDR family) member 7B	7.5289	8.17469	0.654704	1.57429	0.00319728
230139_at			6.81586	7.42151	0.612193	1.52858	0.00320939
231969_at	STOX2	storkhead box 2	7.70975	7.05857	-0.640089	-1.55843	0.00322621
218400_at	OAS3	2'-5'-oligoadenylate synthetase 3, 100kDa	7.55303	8.13981	0.592842	1.50821	0.00328738
240221_at			5.51564	4.87857	-0.63736	-1.55548	0.00328738
220159_at	ABCA11P	ATP-binding cassette, sub-family A (ABC1), member 11, pseudogene	6.34387	6.98931	0.649637	1.56877	0.0033074
238669_at	PTGS1	prostaglandin-endoperoxide synthase 1 (prostaglandin G/H synthase and cyclooxygenase)	6.68364	5.99713	-0.68683	-1.60974	0.00342845
203991_s_at	KDM6A	lysine (K)-specific demethylase 6A	6.63631	5.96363	-0.65951	-1.57955	0.00347902
202211_at	ARFGAP3	ADP-ribosylation factor GTPase activating protein 3	9.6766	9.03179	-0.631721	-1.54941	0.00349462
203975_s_at	CHAF1A	chromatin assembly factor 1, subunit A (p150)	7.20656	7.92527	0.72798	1.65632	0.00352092
215623_x_at	SMC4	structural maintenance of chromosomes 4	6.49985	5.89623	-0.596945	-1.51251	0.00358481
201930_at	MCM6	minichromosome maintenance complex component 6	10.451	11.0843	0.646347	1.5652	0.00360414
1553286_at	ZNF555	zinc finger protein 555	7.25764	6.6674	-0.588538	-1.50372	0.00361222
203117_s_at	PAN2	PAN2 poly(A) specific ribonuclease subunit homolog (S. cerevisiae)	7.55011	6.95014	-0.594652	-1.51011	0.00363618
228788_at	YPEL1	yippee-like 1 (Drosophila)	4.87073	4.13643	-0.716956	-1.64371	0.00363823
225655_at	UHRF1	ubiquitin-like with PHD and ring finger domains 1	10.3459	10.9455	0.611013	1.52733	0.00364681
205756_s_at	F8	coagulation factor VIII, procoagulant component	7.07506	6.47263	-0.605059	-1.52104	0.00367055
242722_at	LMO7	LIM domain 7	6.70607	6.07025	-0.642159	-1.56066	0.00374695
212142_at	MCM4	minichromosome maintenance complex component 4	6.64634	7.37279	0.737232	1.66697	0.00377659
244841_at	SEC24A	SEC24 family, member A (S. cerevisiae)	6.54913	5.93424	-0.604603	-1.52056	0.00378708
217897_at	FXYD6	FXYD domain containing ion transport regulator 6	7.44311	6.84807	-0.589948	-1.50519	0.00379754
235709_at	GAS2L3	growth arrest-specific 2 like 3	7.98796	7.22951	-0.769387	-1.70455	0.00381193
204925_at	CTNS	cystinosin, lysosomal cystine transporter	6.43373	7.18469	0.757622	1.6907	0.00383561
239771_at	CAND1	cullin-associated and neddylation-dissociated 1	5.31567	4.68137	-0.635447	-1.55342	0.00386253
1556588_at	C15orf37	chromosome 15 open reading frame 37	5.02167	5.66109	0.646518	1.56539	0.00386253
1553122_s_at	RBAK	RB-associated KRAB zinc finger	6.71156	6.09139	-0.630431	-1.54803	0.00390425
238722_x_at	NAPEPLD	N-acyl phosphatidylethanolamine phospholipase D	6.27036	6.90767	0.64981	1.56896	0.00391316
243683_at	MORF4L2	mortality factor 4 like 2	6.7919	6.15724	-0.646541	-1.56541	0.00396544
231041_at	POLR1E	polymerase (RNA) I polypeptide E, 53kDa	5.27224	5.86129	0.586695	1.5018	0.00397302
229720_at	BAG1	BCL2-associated athanogene	6.52458	7.14786	0.62365	1.54077	0.00402605
219180_s_at	PEX26	peroxisomal biogenesis factor 26	7.03601	7.62323	0.593495	1.5089	0.00405643
232296_s_at	GFM1	G elongation factor, mitochondrial 1	6.91373	7.5154	0.609284	1.5255	0.00411497
1555952_at	SLC19A1	solute carrier family 19 (folate transporter), member 1	5.64625	6.29836	0.648872	1.56794	0.00411821
203739_at	ZNF217	zinc finger protein 217	10.0785	9.46135	-0.604003	-1.51993	0.00415572
242239_at	ARL5B-AS1	ARL5B antisense RNA 1	6.83197	6.15804	-0.675927	-1.59762	0.00415742
236526_x_at	TRAPPC13	trafficking protein particle complex 13	4.9902	5.70145	0.725395	1.65335	0.00422325
226882_x_at	WDR4	WD repeat domain 4	6.43318	7.03346	0.600549	1.51629	0.00427344
239848_at			4.89253	5.50919	0.60341	1.5193	0.00434268
209247_s_at	ABCF2	ATP-binding cassette, sub-family F (GCN20), member 2	7.64793	8.28746	0.65228	1.57165	0.00443006
220840_s_at	C1orf112	chromosome 1 open reading frame 112	6.21424	6.81218	0.593888	1.50931	0.00444069
229011_at			7.29016	6.68542	-0.593653	-1.50906	0.00453739
223665_at	ACTRT3	actin-related protein T3	4.87895	5.57372	0.709483	1.63522	0.0046001
213737_x_at	GOLGA8H	golgin A8 family, member H	9.39106	8.78498	-0.615099	-1.53166	0.00463562
204794_at	DUSP2	dual specificity phosphatase 2	6.72395	7.42643	0.714535	1.64095	0.00463709
222895_s_at	BCL11B	B-cell CLL/lymphoma 11B (zinc finger protein)	5.81586	5.23413	-0.586253	-1.50134	0.00465283
200665_s_at	SPARC	secreted protein, acidic, cysteine-rich (osteonectin)	6.70534	7.32919	0.638062	1.55624	0.00468413
236037_at	KIAA1244	KIAA1244	5.43688	4.8615	-0.587477	-1.50262	0.00474746
207618_s_at	BCS1L	BC1 (ubiquinol-cytochrome c reductase) synthesis-like	7.49494	8.18666	0.711924	1.63799	0.00475391
244304_at	DIS3L2	DIS3 mitotic control homolog (S. cerevisiae)-like 2	4.83936	5.5985	0.776996	1.71356	0.00481067
207622_s_at	ABCF2	ATP-binding cassette, sub-family F (GCN20), member 2	7.10481	7.72038	0.628274	1.54572	0.00483171
210117_at	SPAG1	sperm associated antigen 1	7.01574	7.67198	0.670384	1.5915	0.00484444
235645_at	ESCO1	establishment of sister chromatid cohesion N-acetyltransferase 1	7.75185	7.10052	-0.643659	-1.56229	0.00491605
225577_at	HCG18	HLA complex group 18 (non-protein coding)	5.80098	6.51668	0.726205	1.65428	0.00503023
222037_at	MCM4	minichromosome maintenance complex component 4	8.34155	9.05363	0.729017	1.65751	0.00507441
221521_s_at	GINS2	GINS complex subunit 2 (Psf2 homolog)	9.06031	9.80554	0.76844	1.70343	0.00511808
204572_s_at	PIN4	protein (peptidylprolyl cis/trans isomerase) NIMA-interacting, 4 (parvulin)	5.42932	6.0577	0.633401	1.55122	0.00518486
229135_at	FASTKD2	FAST kinase domains 2	5.14647	5.77934	0.624211	1.54137	0.00534578
232369_at			7.89653	7.17799	-0.722913	-1.65051	0.00547132
214695_at	UBAP2L	ubiquitin associated protein 2-like	5.78916	6.4852	0.700998	1.62563	0.00555234
219262_at	SUV39H2	suppressor of variegation 3-9 homolog 2 (Drosophila)	5.41836	6.06826	0.648927	1.568	0.00557305
242476_at			5.40303	4.78529	-0.626967	-1.54431	0.0055775
210278_s_at	AP4S1	adaptor-related protein complex 4, sigma 1 subunit	5.42683	6.08912	0.666961	1.58773	0.00558055
220940_at	ANKRD36B	ankyrin repeat domain 36B	6.74423	7.37333	0.628099	1.54553	0.00560207
226665_at	AHSA2	AHA1, activator of heat shock 90kDa protein ATPase homolog 2 (yeast)	6.78481	6.10019	-0.667761	-1.58861	0.00571496
242539_at	DIS3L2	DIS3 mitotic control homolog (S. cerevisiae)-like 2	5.44272	6.25973	0.845832	1.7973	0.00571959
200857_s_at	NCOR1	nuclear receptor corepressor 1	7.31199	6.70914	-0.609537	-1.52577	0.00575636
231234_at	CTSC	cathepsin C	5.13366	5.75412	0.61474	1.53128	0.00609842
242814_at	SERPINB9	serpin peptidase inhibitor, clade B (ovalbumin), member 9	5.36208	4.6757	-0.670409	-1.59152	0.00620935
236816_at	NAA25	N(alpha)-acetyltransferase 25, NatB auxiliary subunit	5.75297	5.13565	-0.602085	-1.51791	0.00643635
42361_g_at	CCHCR1	coiled-coil alpha-helical rod protein 1	6.14855	5.50907	-0.656417	-1.57616	0.00667049
219284_at	HSPBAP1	HSPB (heat shock 27kDa) associated protein 1	6.20027	6.77134	0.585517	1.50058	0.00669622
232569_at			5.24857	5.89069	0.632599	1.55036	0.00677373
203293_s_at	LMAN1	lectin, mannose-binding, 1	6.79782	6.10063	-0.69889	-1.62326	0.00692698
208546_x_at	HIST1H2BH	histone cluster 1, H2bh	6.44602	7.03219	0.594786	1.51025	0.00694229
225622_at	PAG1	phosphoprotein associated with glycosphingolipid microdomains 1	6.5947	5.97949	-0.610721	-1.52702	0.00713659
235800_at			4.26257	4.88562	0.615086	1.53165	0.00741583
241775_at			6.26719	5.55115	-0.734054	-1.66331	0.00743484
228770_at	GPR146	G protein-coupled receptor 146	4.77686	4.153	-0.630525	-1.54813	0.00753584
233019_at	CNOT7	CCR4-NOT transcription complex, subunit 7	5.39868	4.73792	-0.667908	-1.58877	0.00777815
235011_at	MAP3K2	mitogen-activated protein kinase kinase kinase 2	6.27877	5.63584	-0.662531	-1.58286	0.0078433
230653_at			6.16122	5.46227	-0.703248	-1.62817	0.00785704
204767_s_at	FEN1	flap structure-specific endonuclease 1	10.511	11.1402	0.644858	1.56359	0.0084145
1558522_at			4.31499	4.93145	0.636726	1.5548	0.00857032
235924_at			7.36324	6.73685	-0.620679	-1.5376	0.00860461
244753_at			6.00379	5.36368	-0.650112	-1.56929	0.00886313
242418_at			4.94945	5.63153	0.66375	1.58419	0.00914125
238810_at	RFX3	regulatory factor X, 3 (influences HLA class II expression)	4.52491	3.83361	-0.669218	-1.59021	0.00915523
224509_s_at	RTN4IP1	reticulon 4 interacting protein 1	6.74404	7.35625	0.629046	1.54654	0.00915523
229926_at			5.3254	5.99114	0.690596	1.61395	0.00970588
221617_at	TAF9B	TAF9B RNA polymerase II, TATA box binding protein (TBP)-associated factor, 31kDa	6.81899	6.11921	-0.691979	-1.6155	0.00991801
209676_at	TFPI	tissue factor pathway inhibitor (lipoprotein-associated coagulation inhibitor)	5.54359	4.92708	-0.624833	-1.54203	0.00991801
235369_at	C14orf28	chromosome 14 open reading frame 28	6.1039	5.45931	-0.668496	-1.58942	0.0100186
222529_at	SLC25A37	solute carrier family 25 (mitochondrial iron transporter), member 37	8.97851	8.37532	-0.586805	-1.50192	0.0101286
228250_at	FNIP1	folliculin interacting protein 1	6.93188	6.3518	-0.586003	-1.50108	0.0101497
244803_at			5.12418	4.48304	-0.630873	-1.5485	0.0103709
221616_s_at	TAF9B	TAF9B RNA polymerase II, TATA box binding protein (TBP)-associated factor, 31kDa	5.59922	4.96708	-0.642925	-1.56149	0.0105024
228748_at	CD59	CD59 molecule, complement regulatory protein	4.56647	5.20716	0.664195	1.58468	0.010576
219387_at	CCDC88A	coiled-coil domain containing 88A	5.80816	5.23136	-0.591169	-1.50647	0.0108938
215167_at	MED14	mediator complex subunit 14	5.68492	4.84776	-0.821521	-1.76727	0.0113975
239002_at	ASPM	asp (abnormal spindle) homolog, microcephaly associated (Drosophila)	8.08918	7.38425	-0.713905	-1.64024	0.0118528
213359_at	HNRNPD	heterogeneous nuclear ribonucleoprotein D (AU-rich element RNA binding protein 1, 37kDa)	9.07824	8.46745	-0.599845	-1.51555	0.0120715
219797_at	MGAT4A	mannosyl (alpha-1,3-)-glycoprotein beta-1,4-N-acetylglucosaminyltransferase, isozyme A	4.78233	4.13698	-0.637692	-1.55584	0.012146
241754_at	SCAI	suppressor of cancer cell invasion	6.28532	5.48329	-0.850265	-1.80283	0.0125525
229305_at	MLF1IP	MLF1 interacting protein	5.00988	5.60204	0.613614	1.53009	0.0127318
222073_at	COL4A3	collagen, type IV, alpha 3 (Goodpasture antigen)	5.12025	4.27233	-0.823332	-1.76949	0.013972
244293_at	UQCRB	ubiquinol-cytochrome c reductase binding protein	4.61868	5.20624	0.595737	1.51124	0.0151768
1555890_at	OR2A9P///OR2A20P	olfactory receptor, family 2, subfamily A, member 9 pseudogene///olfactory receptor, family 2, subfamily A, member 20 pseudogene	4.64531	4.03936	-0.598781	-1.51444	0.0152721
229572_at	ATP6V0A2	ATPase, H+ transporting, lysosomal V0 subunit a2	6.36781	7.0273	0.688847	1.61199	0.015647
239503_at			4.82277	5.59875	0.789567	1.72856	0.0159965
203697_at	FRZB	frizzled-related protein	5.00253	4.41582	-0.595599	-1.5111	0.0162858
236595_at	LOC100507307	uncharacterized LOC100507307	6.00782	5.32199	-0.719329	-1.64642	0.0170134
219633_at	TTPAL	tocopherol (alpha) transfer protein-like	6.83646	7.47227	0.662703	1.58305	0.0170593
220493_at	DMRT1	doublesex and mab-3 related transcription factor 1	5.42026	6.09035	0.678283	1.60023	0.0173269
205594_at	ZNF652	zinc finger protein 652	5.98672	5.24263	-0.773649	-1.70959	0.0174403
1553812_at	TLE6	transducin-like enhancer of split 6 (E(sp1) homolog, Drosophila)	6.14519	5.57006	-0.600737	-1.51649	0.0180823
229399_at	C10orf118	chromosome 10 open reading frame 118	8.86167	8.27308	-0.591477	-1.50679	0.0215226
232094_at	KATNBL1	katanin p80 subunit B-like 1	4.72731	4.02151	-0.699402	-1.62383	0.0231463
212981_s_at	FAM115A	family with sequence similarity 115, member A	10.0712	9.47515	-0.596669	-1.51222	0.0232979
242458_at	RALGPS2	Ral GEF with PH domain and SH3 binding motif 2	6.14266	5.53445	-0.588897	-1.5041	0.0252513
228582_x_at	MALAT1	metastasis associated lung adenocarcinoma transcript 1 (non-protein coding)	7.97967	7.35226	-0.608394	-1.52456	0.0267819
224563_at	WASF2	WAS protein family, member 2	9.17989	8.48966	-0.703055	-1.62795	0.0375625
241769_at			5.10923	4.51874	-0.602914	-1.51878	0.0407553
239410_at			4.58849	5.18291	0.615057	1.53162	0.0409904
