# Supplementary material for: De novo MYC addiction as an adaptive response of cancer cells to CDK4/6 inhibition
Source: Mol Syst Biol. 2017 Oct 4;13(10):940. doi: 10.15252/msb.20167321 (PMC5658703; doi:10.15252/msb.20167321)
Supplement: Supplementary file 5 — Table EV3 [file MSB-13-940-s005.xlsx]

## Sheet: Legend
Table EV3. Gene Set Enrichment Analysis (GSEA)
Tab 1. General notes
Tab 2. Hallmark gene sets (HA) upregulated in CDK4/6-kd cells
Tab 3. Hallmark gene sets (HA) upregulated in Control cells
Tab 4. Curated gene sets (CU) upregulated in CDK4/6-kd cells
Tab 5. Curated gene sets (CU) upregulated in Control cells
Tab 6. GO gene sets (GO) upregulated in CDK4/6-kd cells
Tab 7. GO gene sets (GO) upregulated in Control cells
Tab 8. Oncogenic signatures (OS) upregulated in CDK4/6-kd cells
Tab 9. Oncogenic signatures (OS) upregulated in Control cells

## Sheet: notes
Gene Set Enrichment Analysis (GSEA) See instructions in http://www.broadinstitute.org/gsea/index.jsp for complete method description and interpretation of the results.
Gene sets upregulated in CDK4/6 knockdown cells (enriched in siRNA CDK4/6 phenotype) are represented with positive normalized enrichment score (NES) values, while negative NES values correspond to gene sets downregulated in CDK4/6 knockdown (enriched in siRNA Control phenotype).
Our analyses covered the following collections from the MSigDB: Hallmark gene sets (HA), Curated gene sets (CU), GO gene sets (GO) and Oncogenic signatures (OS). To generate hypotheses, the sole analysis of the hallmark gene sets collection, envisioned as a starting point of the GSEA analysis, is sufficient to suggest that CDK4/6 inhibition correlates with genes associated with several key regula…
	Data set collections	Filtered out gene sets (*)	Significant gene sets
			siRNA CDK4/6 phenotype		siRNA Control phenotype
			FDR < 5%	FWER < 1%	FDR < 5%	FWER < 1%
MSigDB v5.0	hallmark gene sets	0 / 50	8	4	19	6
	curated gene sets	1043 / 4530	293	49	412	56
	GO gene sets	462 / 1454	51	12	0	0
	oncogenic signatures	2 / 189	15	4	56	10
Gene set size filters (min=15, max=500) resulted in filtering out gene sets. The remaining gene sets were used in the analyses.
A number of gene sets come in pairs: i.e. there are reciprocal gene sets of up (_UP) and down (_DN) regulated genes for a given condition
Highlighted in red: gene sets associated with MYC, which revealed that response to CDK4/6 inhibition follows the same direction than response to MYC activity
Highlighted in green: gene sets associated with hypoxia, which revealed that the response to CDK4/6 inhibition follows the opposite direction to the response to hypoxia or HIF1α stabilization. Here, the comparison of pairs of gene sets that separately describe upregulated and downregulated genes provide a nice example of opposite direction. On the one hand, genes upregulated in CDK4/6-inhibited c…
Highlighted in orange: gene set associated with mTOR, which revealed that the response to CDK4/6 inhibition follows the opposite direction to the response to mTOR inhibition by rapamycin.
Highlighted in blue: gene sets associated with mitochondrial activity, which show that the response to CDK4/6 inhibition upregulates genes associated with oxidative phosphorylation and other mitochondrial components and processes.
Highlighted in violet: other gene sets that appear to be relevant in our analyses, which are those associated with glycolysis, glutamine and leucine deprivation, cell cycle, DNA repair and transcription, signaling, and so on.

## Sheet: HA - siRNA CDK4-6
Gene sets (Hallmark gene sets) upregulated in siRNA CDK4/6	Size	ES	NES	NOM p-val	FDR q-val	FWER p-val
HALLMARK_MYC_TARGETS_V2	47	0.769509	2.51775	0	0	0
HALLMARK_MYC_TARGETS_V1	173	0.595482	2.34966	0	0	0
HALLMARK_DNA_REPAIR	145	0.493664	1.89056	0	0.000816	0.005
HALLMARK_INTERFERON_ALPHA_RESPONSE	88	0.499589	1.78291	0	0.00101368	0.008
HALLMARK_E2F_TARGETS	173	0.436297	1.721	0	0.00179173	0.018
HALLMARK_OXIDATIVE_PHOSPHORYLATION	188	0.38846	1.55033	0.0034662	0.0107626	0.124
HALLMARK_INTERFERON_GAMMA_RESPONSE	187	0.390254	1.53985	0.00172712	0.00984662	0.133
HALLMARK_UNFOLDED_PROTEIN_RESPONSE	104	0.38627	1.41831	0.0184502	0.0295057	0.399
HALLMARK_MTORC1_SIGNALING	183	0.323056	1.28245	0.0369069	0.0966258	0.844
HALLMARK_G2M_CHECKPOINT	178	0.319229	1.26651	0.0482759	0.0988234	0.876
HALLMARK_PEROXISOME	98	0.340198	1.24371	0.105925	0.108769	0.92
HALLMARK_UV_RESPONSE_UP	150	0.317114	1.22504	0.0715564	0.116017	0.944
HALLMARK_REACTIVE_OXIGEN_SPECIES_PATHWAY	46	0.352592	1.1439	0.25	0.199856	0.996
HALLMARK_FATTY_ACID_METABOLISM	150	0.21526	0.83082	0.874545	0.857738	1

## Sheet: HA - siRNA Control
Gene sets (Hallmark gene sets) upregulated in siRNA Control	Size	ES	NES	NOM p-val	FDR q-val	FWER p-val
HALLMARK_HYPOXIA	188	-0.688021	-2.82648	0	0	0
HALLMARK_TNFA_SIGNALING_VIA_NFKB	185	-0.575877	-2.34883	0	0	0
HALLMARK_GLYCOLYSIS	186	-0.509779	-2.09022	0	0	0
HALLMARK_KRAS_SIGNALING_UP	192	-0.473814	-1.96023	0	0	0
HALLMARK_UV_RESPONSE_DN	135	-0.481363	-1.90823	0	0	0
HALLMARK_EPITHELIAL_MESENCHYMAL_TRANSITION	192	-0.431844	-1.80459	0	0.000261	0.001
HALLMARK_MITOTIC_SPINDLE	185	-0.415819	-1.71523	0	0.00271761	0.012
HALLMARK_ANDROGEN_RESPONSE	94	-0.454491	-1.67297	0	0.00504553	0.025
HALLMARK_IL2_STAT5_SIGNALING	182	-0.405189	-1.66066	0	0.00502322	0.028
HALLMARK_CHOLESTEROL_HOMEOSTASIS	71	-0.458537	-1.64401	0.0022779	0.00548872	0.033
HALLMARK_P53_PATHWAY	182	-0.393273	-1.59048	0	0.0102105	0.065
HALLMARK_TGF_BETA_SIGNALING	50	-0.476917	-1.57543	0.00863931	0.0114417	0.079
HALLMARK_HEME_METABOLISM	184	-0.383684	-1.56824	0	0.0109601	0.082
HALLMARK_COMPLEMENT	192	-0.359982	-1.49881	0	0.0188184	0.151
HALLMARK_SPERMATOGENESIS	124	-0.379181	-1.4684	0.00684931	0.0244115	0.203
HALLMARK_INFLAMMATORY_RESPONSE	189	-0.348628	-1.43705	0.00763359	0.0307154	0.259
HALLMARK_IL6_JAK_STAT3_SIGNALING	85	-0.391362	-1.43072	0.0114943	0.0311732	0.276
HALLMARK_ESTROGEN_RESPONSE_LATE	194	-0.339851	-1.41145	0	0.0351304	0.315
HALLMARK_PI3K_AKT_MTOR_SIGNALING	98	-0.368283	-1.37833	0.0348837	0.0453139	0.399
HALLMARK_MYOGENESIS	196	-0.327892	-1.35399	0.0144928	0.0547871	0.47
HALLMARK_BILE_ACID_METABOLISM	110	-0.344436	-1.32431	0.0389344	0.0676979	0.556
HALLMARK_APOPTOSIS	159	-0.324324	-1.31531	0.0316302	0.0698825	0.578
HALLMARK_HEDGEHOG_SIGNALING	35	-0.420828	-1.30745	0.119658	0.0709079	0.601
HALLMARK_ESTROGEN_RESPONSE_EARLY	183	-0.316001	-1.29042	0.0318907	0.079306	0.657
HALLMARK_WNT_BETA_CATENIN_SIGNALING	40	-0.402662	-1.28062	0.11804	0.0836154	0.694
HALLMARK_APICAL_JUNCTION	193	-0.298497	-1.22835	0.0572792	0.123306	0.849
HALLMARK_COAGULATION	133	-0.308497	-1.21044	0.107656	0.137683	0.896
HALLMARK_XENOBIOTIC_METABOLISM	194	-0.283221	-1.16792	0.110312	0.187342	0.963
HALLMARK_ANGIOGENESIS	34	-0.37872	-1.15982	0.24569	0.192914	0.97
HALLMARK_NOTCH_SIGNALING	29	-0.389804	-1.14892	0.263274	0.200932	0.978
HALLMARK_APICAL_SURFACE	42	-0.343544	-1.09883	0.296296	0.279447	0.998
HALLMARK_KRAS_SIGNALING_DN	188	-0.265152	-1.09463	0.216518	0.277966	0.998
HALLMARK_PROTEIN_SECRETION	88	-0.290623	-1.06781	0.289044	0.322343	0.999
HALLMARK_ADIPOGENESIS	184	-0.242873	-1.00333	0.445238	0.46499	1
HALLMARK_ALLOGRAFT_REJECTION	191	-0.18924	-0.778237	0.98063	0.969723	1
HALLMARK_PANCREAS_BETA_CELLS	36	-0.217204	-0.67603	0.955457	0.989106	1

## Sheet: CU - si RNA CDK4-6
Gene sets (Curated gene sets) upregulated in siRNA CDK4/6	Size	ES	NES	NOM p-val	FDR q-val	FWER p-val
MANALO_HYPOXIA_DN	239	0.742385	3.0385	0	0	0
GARY_CD5_TARGETS_DN	370	0.674772	2.88989	0	0	0
PENG_GLUTAMINE_DEPRIVATION_DN	285	0.655362	2.73483	0	0	0
ELVIDGE_HYPOXIA_DN	126	0.695372	2.63921	0	0	0
PENG_RAPAMYCIN_RESPONSE_DN	218	0.642884	2.60434	0	0	0
ELVIDGE_HIF1A_TARGETS_UP	56	0.769469	2.56151	0	0	0
TIEN_INTESTINE_PROBIOTICS_24HR_UP	486	0.566743	2.47297	0	0	0
SCHUHMACHER_MYC_TARGETS_UP	71	0.706895	2.45067	0	0	0
PENG_LEUCINE_DEPRIVATION_DN	164	0.620148	2.43036	0	0	0
REACTOME_M_G1_TRANSITION	69	0.682627	2.37951	0	0	0
MUELLER_PLURINET	257	0.576258	2.3711	0	0	0
ELVIDGE_HIF1A_AND_HIF2A_TARGETS_UP	37	0.781567	2.36836	0	0	0
OXFORD_RALA_OR_RALB_TARGETS_UP	42	0.747315	2.33349	0	0	0
REACTOME_PROCESSING_OF_CAPPED_INTRON_CONTAINING_PRE_MRNA	107	0.63947	2.32801	0	0	0
REACTOME_MRNA_PROCESSING	125	0.616278	2.32175	0	0	0
ELVIDGE_HYPOXIA_BY_DMOG_DN	51	0.696023	2.31933	0	0	0
GARCIA_TARGETS_OF_FLI1_AND_DAX1_DN	145	0.603076	2.30749	0	0	0
SCHLOSSER_MYC_TARGETS_AND_SERUM_RESPONSE_DN	43	0.734972	2.30473	0	0	0
REACTOME_ASSEMBLY_OF_THE_PRE_REPLICATIVE_COMPLEX	56	0.686133	2.27589	0	0	0
REACTOME_METABOLISM_OF_NON_CODING_RNA	43	0.715834	2.27312	0	0	0
REACTOME_S_PHASE	95	0.632433	2.27013	0	0	0
REACTOME_G1_S_TRANSITION	94	0.623774	2.26322	0	0	0
REACTOME_TRANSCRIPTION	178	0.578243	2.25881	0	0	0
SCHLOSSER_MYC_TARGETS_REPRESSED_BY_SERUM	132	0.592435	2.25535	0	0	0
DUTERTRE_ESTRADIOL_RESPONSE_6HR_UP	205	0.557896	2.23806	0	0	0
ONDER_CDH1_TARGETS_1_DN	145	0.580277	2.23564	0	0	0
REACTOME_MRNA_SPLICING	78	0.635763	2.22382	0	0	0
REACTOME_DNA_STRAND_ELONGATION	27	0.763801	2.22302	0	0	0
REACTOME_MITOCHONDRIAL_PROTEIN_IMPORT	44	0.711744	2.22212	0	0	0
KEGG_DNA_REPLICATION	34	0.735471	2.21981	0	0	0
REACTOME_SYNTHESIS_OF_DNA	80	0.627416	2.20238	0	0	0
REACTOME_RNA_POL_I_RNA_POL_III_AND_MITOCHONDRIAL_TRANSCRIPTION	103	0.606005	2.20014	0	0	0
BURTON_ADIPOGENESIS_PEAK_AT_16HR	38	0.727341	2.19649	0	0	0
SCHLOSSER_MYC_TARGETS_AND_SERUM_RESPONSE_UP	44	0.692547	2.1828	0	1.81558e-05	0.001
MONNIER_POSTRADIATION_TUMOR_ESCAPE_UP	321	0.516869	2.17468	0	1.76371e-05	0.001
RUIZ_TNC_TARGETS_DN	127	0.576135	2.16759	0	1.71471e-05	0.001
JUBAN_TARGETS_OF_SPI1_AND_FLI1_DN	75	0.616544	2.16121	0	1.66837e-05	0.001
REACTOME_DESTABILIZATION_OF_MRNA_BY_AUF1_HNRNP_D0	48	0.665769	2.15417	0	6.54691e-05	0.004
WELCSH_BRCA1_TARGETS_DN	118	0.571109	2.15415	0	6.37904e-05	0.004
REACTOME_TRANSPORT_OF_MATURE_TRANSCRIPT_TO_CYTOPLASM	44	0.682123	2.15375	0	6.21957e-05	0.004
KARLSSON_TGFB1_TARGETS_UP	102	0.589117	2.15219	0	6.06787e-05	0.004
REACTOME_METABOLISM_OF_RNA	235	0.522581	2.13859	0	5.9234e-05	0.004
REACTOME_HOST_INTERACTIONS_OF_HIV_FACTORS	118	0.567301	2.13446	0	5.78564e-05	0.004
REACTOME_RNA_POL_II_TRANSCRIPTION	90	0.587611	2.13257	0	5.65415e-05	0.004
KEGG_SPLICEOSOME	96	0.585814	2.12953	0	6.91681e-05	0.005
REACTOME_TELOMERE_MAINTENANCE	62	0.621722	2.12634	0	6.76645e-05	0.005
REACTOME_CDK_MEDIATED_PHOSPHORYLATION_AND_REMOVAL_OF_CDC6	45	0.659486	2.12497	0	6.62248e-05	0.005
REACTOME_CDT1_ASSOCIATION_WITH_THE_CDC6_ORC_ORIGIN_COMPLEX	47	0.650965	2.10706	0	0.000103729	0.008
REACTOME_REGULATION_OF_ORNITHINE_DECARBOXYLASE_ODC	47	0.639515	2.10451	0	0.000127049	0.01
REACTOME_P53_INDEPENDENT_G1_S_DNA_DAMAGE_CHECKPOINT	47	0.644516	2.0987	0	0.000162231	0.013
ZHANG_TLX_TARGETS_60HR_DN	234	0.511227	2.08711	0	0.000208377	0.017
ZHANG_ANTIVIRAL_RESPONSE_TO_RIBAVIRIN_UP	29	0.712529	2.08399	0	0.00020437	0.017
ACOSTA_PROLIFERATION_INDEPENDENT_MYC_TARGETS_UP	73	0.592177	2.08346	0	0.000200514	0.017
REACTOME_CELL_CYCLE_CHECKPOINTS	100	0.569778	2.08093	0	0.000208138	0.018
MENSSEN_MYC_TARGETS	47	0.635349	2.07742	0	0.000215612	0.019
DANG_MYC_TARGETS_UP	124	0.554948	2.07624	0	0.000211762	0.019
REACTOME_VIF_MEDIATED_DEGRADATION_OF_APOBEC3G	48	0.650697	2.07587	0	0.000208047	0.019
CAFFAREL_RESPONSE_TO_THC_DN	24	0.742182	2.07297	0	0.000225886	0.021
KEGG_PYRIMIDINE_METABOLISM	88	0.578126	2.07081	0	0.000243182	0.022
REACTOME_RNA_POL_I_TRANSCRIPTION	70	0.603737	2.06985	0	0.000239129	0.022
KEGG_PROTEASOME	42	0.656662	2.06908	0	0.000235209	0.022
WONG_EMBRYONIC_STEM_CELL_CORE	297	0.49359	2.0679	0	0.000231416	0.022
REACTOME_CYCLIN_E_ASSOCIATED_EVENTS_DURING_G1_S_TRANSITION_	60	0.611726	2.0658	0	0.000247613	0.024
REACTOME_TRANSPORT_OF_MATURE_MRNA_DERIVED_FROM_AN_INTRONLESS_TRANSCRIPT	33	0.67986	2.06336	0	0.000263126	0.026
REACTOME_ACTIVATION_OF_THE_PRE_REPLICATIVE_COMPLEX	22	0.746267	2.06097	0	0.000268459	0.027
REACTOME_RNA_POL_III_TRANSCRIPTION_TERMINATION	19	0.769144	2.05965	0	0.000264391	0.027
REACTOME_ANTIVIRAL_MECHANISM_BY_IFN_STIMULATED_GENES	62	0.604776	2.05099	0	0.000325549	0.034
GRAHAM_NORMAL_QUIESCENT_VS_NORMAL_DIVIDING_DN	78	0.572616	2.05079	0	0.000320762	0.034
YAO_TEMPORAL_RESPONSE_TO_PROGESTERONE_CLUSTER_11	85	0.570173	2.04957	0	0.000316113	0.034
HESS_TARGETS_OF_HOXA9_AND_MEIS1_UP	59	0.618171	2.04541	0	0.000372749	0.04
REACTOME_HIV_INFECTION	189	0.513101	2.04073	0	0.000376135	0.041
NAKAMURA_TUMOR_ZONE_PERIPHERAL_VS_CENTRAL_UP	235	0.498276	2.03927	0	0.000370911	0.041
REACTOME_AUTODEGRADATION_OF_CDH1_BY_CDH1_APC_C	54	0.6115	2.03653	0	0.000374424	0.042
DAUER_STAT3_TARGETS_DN	47	0.628322	2.03478	0	0.000369364	0.042
SONG_TARGETS_OF_IE86_CMV_PROTEIN	57	0.609312	2.03434	0	0.000364439	0.042
MOREAUX_B_LYMPHOCYTE_MATURATION_BY_TACI_DN	58	0.606451	2.03431	0	0.000359644	0.042
WANG_RESPONSE_TO_GSK3_INHIBITOR_SB216763_DN	302	0.479608	2.02189	0	0.000403742	0.048
REACTOME_SCF_BETA_TRCP_MEDIATED_DEGRADATION_OF_EMI1	47	0.624985	2.01887	0	0.000422494	0.051
STEIN_ESRRA_TARGETS_RESPONSIVE_TO_ESTROGEN_DN	39	0.65284	2.0157	0	0.00043288	0.053
REACTOME_CLEAVAGE_OF_GROWING_TRANSCRIPT_IN_THE_TERMINATION_REGION_	32	0.6851	2.01189	0	0.00046637	0.058
REACTOME_REGULATION_OF_MRNA_STABILITY_BY_PROTEINS_THAT_BIND_AU_RICH_ELEMENTS	78	0.563147	1.99983	0	0.000537235	0.068
REACTOME_ORC1_REMOVAL_FROM_CHROMATIN	58	0.596271	1.99556	0	0.000569103	0.073
BILD_MYC_ONCOGENIC_SIGNATURE	163	0.504285	1.99538	0	0.000562246	0.073
REACTOME_TRNA_AMINOACYLATION	33	0.664423	1.99514	0	0.000555553	0.073
REACTOME_MITOTIC_G1_G1_S_PHASES	115	0.529839	1.99313	0	0.000556253	0.074
REACTOME_MRNA_3_END_PROCESSING	23	0.722219	1.99036	0	0.000593295	0.08
BIOCARTA_PROTEASOME_PATHWAY	26	0.692755	1.98712	0	0.000601012	0.082
ZHANG_INTERFERON_RESPONSE	22	0.73984	1.98506	0	0.000622047	0.086
REACTOME_AUTODEGRADATION_OF_THE_E3_UBIQUITIN_LIGASE_COP1	46	0.622366	1.98453	0	0.000615058	0.086
REACTOME_MRNA_SPLICING_MINOR_PATHWAY	37	0.653267	1.98385	0	0.000635886	0.09
REACTOME_RNA_POL_III_CHAIN_ELONGATION	17	0.774529	1.98326	0	0.00064272	0.091
WHITFIELD_CELL_CYCLE_G1_S	117	0.526744	1.97864	0	0.000710034	0.102
REACTOME_ACTIVATION_OF_ATR_IN_RESPONSE_TO_REPLICATION_STRESS	27	0.686164	1.97043	0	0.000822647	0.12
HECKER_IFNB1_TARGETS	84	0.55337	1.96594	0	0.000932743	0.134
REACTOME_E2F_MEDIATED_REGULATION_OF_DNA_REPLICATION	23	0.703625	1.96248	0	0.000981422	0.14
ABRAMSON_INTERACT_WITH_AIRE	41	0.624057	1.96071	0	0.00100377	0.143
REACTOME_SCFSKP2_MEDIATED_DEGRADATION_OF_P27_P21	51	0.599782	1.95763	0	0.00105748	0.152
REACTOME_EXTENSION_OF_TELOMERES	23	0.695707	1.95483	0	0.00109696	0.159
TARTE_PLASMA_CELL_VS_PLASMABLAST_DN	274	0.467135	1.95163	0	0.00113601	0.165
REACTOME_RNA_POL_II_PRE_TRANSCRIPTION_EVENTS	58	0.577528	1.94922	0	0.00118029	0.17
REACTOME_G0_AND_EARLY_G1	19	0.731623	1.94792	0	0.00118705	0.172
REN_BOUND_BY_E2F	56	0.588508	1.94456	0	0.00119387	0.174
KEGG_RNA_POLYMERASE	28	0.675933	1.94322	0	0.00122425	0.18
REACTOME_RNA_POL_II_TRANSCRIPTION_PRE_INITIATION_AND_PROMOTER_OPENING	39	0.622691	1.94219	0	0.00124828	0.185
CHAUHAN_RESPONSE_TO_METHOXYESTRADIOL_UP	45	0.610057	1.94176	0	0.00124209	0.186
MOSERLE_IFNA_RESPONSE	28	0.667958	1.93615	0	0.0014015	0.206
REACTOME_LATE_PHASE_OF_HIV_LIFE_CYCLE	100	0.537223	1.9356	0	0.0014001	0.207
AMIT_SERUM_RESPONSE_480_MCF10A	34	0.640103	1.93204	0	0.00150192	0.223
REACTOME_P53_DEPENDENT_G1_DNA_DAMAGE_RESPONSE	52	0.58987	1.92982	0	0.00156768	0.236
BASSO_B_LYMPHOCYTE_NETWORK	119	0.517884	1.92263	0	0.00166105	0.245
EINAV_INTERFERON_SIGNATURE_IN_CANCER	24	0.690522	1.92184	0	0.00165712	0.247
REACTOME_FORMATION_OF_THE_HIV1_EARLY_ELONGATION_COMPLEX	32	0.638195	1.92016	0.00178891	0.00169806	0.251
REACTOME_APC_C_CDC20_MEDIATED_DEGRADATION_OF_MITOTIC_PROTEINS	62	0.56066	1.91836	0	0.00173256	0.256
MOREAUX_MULTIPLE_MYELOMA_BY_TACI_DN	141	0.49503	1.91778	0	0.00173378	0.258
REACTOME_CROSS_PRESENTATION_OF_SOLUBLE_EXOGENOUS_ANTIGENS_ENDOSOMES	44	0.603099	1.91091	0.00182149	0.00189803	0.284
BROWNE_INTERFERON_RESPONSIVE_GENES	63	0.557243	1.90987	0	0.00191913	0.289
WONG_MITOCHONDRIA_GENE_MODULE	205	0.472995	1.90791	0	0.00192939	0.293
LIANG_SILENCED_BY_METHYLATION_UP	29	0.632871	1.90665	0	0.00196574	0.299
CHEN_HOXA5_TARGETS_9HR_DN	35	0.620651	1.90595	0	0.00195948	0.301
KEGG_AMINOACYL_TRNA_BIOSYNTHESIS	32	0.635556	1.90483	0	0.00199489	0.308
CHANG_CORE_SERUM_RESPONSE_UP	176	0.486116	1.90375	0	0.00204017	0.316
IVANOVA_HEMATOPOIESIS_INTERMEDIATE_PROGENITOR	111	0.516215	1.90297	0	0.00205415	0.321
YAO_TEMPORAL_RESPONSE_TO_PROGESTERONE_CLUSTER_17	156	0.490517	1.89495	0	0.00229072	0.353
REACTOME_DNA_REPLICATION	166	0.482379	1.88742	0	0.0025282	0.379
REACTOME_RNA_POL_III_TRANSCRIPTION_INITIATION_FROM_TYPE_2_PROMOTER	23	0.697194	1.88445	0.0018315	0.0025925	0.391
REACTOME_DNA_REPAIR	100	0.51787	1.88319	0	0.00261612	0.398
BOWIE_RESPONSE_TO_TAMOXIFEN	17	0.733888	1.87721	0	0.00286971	0.43
MOOTHA_MITOCHONDRIA	420	0.436403	1.87535	0	0.00293529	0.439
REACTOME_PREFOLDIN_MEDIATED_TRANSFER_OF_SUBSTRATE_TO_CCT_TRIC	20	0.694477	1.87497	0.00191205	0.00293169	0.442
RADAEVA_RESPONSE_TO_IFNA1_UP	51	0.574327	1.87237	0	0.00302879	0.456
FUJII_YBX1_TARGETS_DN	186	0.473387	1.87184	0	0.00302926	0.459
REACTOME_G2_M_CHECKPOINTS	32	0.634881	1.86948	0	0.00313339	0.476
REACTOME_TRANSPORT_OF_RIBONUCLEOPROTEINS_INTO_THE_HOST_NUCLEUS	27	0.659399	1.86336	0	0.00333004	0.499
YU_BAP1_TARGETS	25	0.679138	1.86299	0	0.00332822	0.502
WANG_TARGETS_OF_MLL_CBP_FUSION_DN	40	0.599676	1.86224	0	0.0033267	0.505
REACTOME_RNA_POL_III_TRANSCRIPTION	33	0.614414	1.86055	0	0.00339368	0.514
ZAMORA_NOS2_TARGETS_UP	65	0.541925	1.86041	0	0.00336891	0.514
REACTOME_ER_PHAGOSOME_PATHWAY	57	0.559904	1.85924	0	0.00340317	0.521
REACTOME_PROCESSING_OF_CAPPED_INTRONLESS_PRE_MRNA	21	0.680615	1.85793	0.00959693	0.00343705	0.527
KOBAYASHI_EGFR_SIGNALING_24HR_DN	221	0.455047	1.85696	0	0.0034659	0.532
GROSS_HYPOXIA_VIA_HIF1A_UP	65	0.54412	1.85564	0	0.00351635	0.539
REACTOME_FORMATION_OF_RNA_POL_II_ELONGATION_COMPLEX_	42	0.595079	1.8544	0	0.00356624	0.547
STARK_PREFRONTAL_CORTEX_22Q11_DELETION_DN	404	0.433168	1.8522	0	0.00369743	0.56
LASTOWSKA_NEUROBLASTOMA_COPY_NUMBER_UP	149	0.472497	1.85027	0	0.00377114	0.569
RAMALHO_STEMNESS_UP	178	0.467367	1.8499	0	0.00377062	0.572
REACTOME_NEP_NS2_INTERACTS_WITH_THE_CELLULAR_EXPORT_MACHINERY	27	0.643255	1.84716	0.00175439	0.00387685	0.582
REACTOME_RNA_POL_I_TRANSCRIPTION_INITIATION	22	0.682875	1.84695	0.00359712	0.00386724	0.584
REACTOME_MITOTIC_M_M_G1_PHASES	147	0.480064	1.84594	0	0.0038959	0.59
REACTOME_TRANSCRIPTION_COUPLED_NER_TC_NER	43	0.585557	1.84524	0.00187617	0.00389462	0.592
IRITANI_MAD1_TARGETS_DN	37	0.605743	1.84413	0	0.00393919	0.599
BROWN_MYELOID_CELL_DEVELOPMENT_DN	118	0.494683	1.84287	0	0.00399112	0.608
VECCHI_GASTRIC_CANCER_EARLY_UP	366	0.42896	1.83163	0	0.00463883	0.662
YAO_TEMPORAL_RESPONSE_TO_PROGESTERONE_CLUSTER_13	144	0.475659	1.83015	0	0.00470183	0.671
REACTOME_APC_C_CDH1_MEDIATED_DEGRADATION_OF_CDC20_AND_OTHER_APC_C_CDH1_TARGETED_PROTEINS_IN_LATE_MITOSIS_EARLY_G1	62	0.548718	1.83005	0	0.00467529	0.672
MALONEY_RESPONSE_TO_17AAG_DN	68	0.524664	1.82811	0.00181818	0.00478147	0.681
FEVR_CTNNB1_TARGETS_DN	455	0.421937	1.8252	0	0.00494214	0.692
REACTOME_RNA_POL_I_TRANSCRIPTION_TERMINATION	20	0.680779	1.82412	0.00184502	0.00499388	0.698
REACTOME_SIGNALING_BY_WNT	61	0.533996	1.8214	0	0.00512737	0.713
FOURNIER_ACINAR_DEVELOPMENT_LATE_2	247	0.442978	1.81759	0	0.00536459	0.734
REACTOME_HIV_LIFE_CYCLE	112	0.485511	1.81682	0	0.00540887	0.739
DER_IFN_BETA_RESPONSE_UP	96	0.494844	1.81619	0	0.00544429	0.742
REACTOME_RNA_POL_III_TRANSCRIPTION_INITIATION_FROM_TYPE_3_PROMOTER	26	0.6434	1.81368	0.00189394	0.00564859	0.757
BERENJENO_TRANSFORMED_BY_RHOA_UP	467	0.41374	1.80944	0	0.00599127	0.772
REACTOME_MRNA_CAPPING	28	0.614404	1.80856	0.00189394	0.00603037	0.778
REACTOME_METABOLISM_OF_MRNA	195	0.453381	1.8047	0	0.00626933	0.797
WEST_ADRENOCORTICAL_TUMOR_UP	261	0.435589	1.80188	0	0.00648716	0.813
BHAT_ESR1_TARGETS_VIA_AKT1_UP	237	0.440521	1.80128	0	0.00650034	0.815
SANSOM_APC_TARGETS	168	0.457827	1.79936	0	0.00666528	0.823
REACTOME_DESTABILIZATION_OF_MRNA_BY_KSRP	16	0.707545	1.79741	0.00197239	0.00678764	0.829
REACTOME_REGULATION_OF_GLUCOKINASE_BY_GLUCOKINASE_REGULATORY_PROTEIN	27	0.625622	1.79623	0.00732601	0.00684289	0.834
REACTOME_RNA_POL_I_PROMOTER_OPENING	47	0.553271	1.79613	0.00179211	0.00681023	0.834
UROSEVIC_RESPONSE_TO_IMIQUIMOD	22	0.647771	1.79224	0.00596422	0.0071645	0.851
SANSOM_APC_TARGETS_REQUIRE_MYC	171	0.454638	1.78838	0	0.00752977	0.864
KAUFFMANN_MELANOMA_RELAPSE_UP	57	0.539162	1.78773	0.00178253	0.00755079	0.866
SABATES_COLORECTAL_ADENOMA_UP	127	0.47709	1.7859	0	0.00769574	0.874
VERNELL_RETINOBLASTOMA_PATHWAY_UP	63	0.523737	1.7847	0	0.0077721	0.875
SHEPARD_CRUSH_AND_BURN_MUTANT_UP	167	0.455024	1.78377	0	0.00781975	0.88
SIMBULAN_PARP1_TARGETS_UP	31	0.606421	1.7806	0.00180832	0.00809332	0.891
REACTOME_REGULATION_OF_APOPTOSIS	54	0.53879	1.77948	0	0.00813155	0.891
GRADE_COLON_AND_RECTAL_CANCER_UP	237	0.438688	1.77849	0	0.00818291	0.893
KEGG_MISMATCH_REPAIR	22	0.651307	1.77386	0.00177936	0.00863575	0.909
ZHAN_MULTIPLE_MYELOMA_SUBGROUPS	30	0.599303	1.77302	0.00183824	0.00865607	0.909
BOYAULT_LIVER_CANCER_SUBCLASS_G3_UP	157	0.454799	1.77081	0	0.00883901	0.912
BASAKI_YBX1_TARGETS_UP	248	0.434086	1.77013	0	0.00886857	0.914
SANSOM_APC_TARGETS_UP	109	0.474883	1.7699	0	0.00884768	0.918
REACTOME_ACTIVATION_OF_NF_KAPPAB_IN_B_CELLS	59	0.524192	1.76872	0	0.0089143	0.92
REACTOME_PACKAGING_OF_TELOMERE_ENDS	39	0.559164	1.76714	0.0019084	0.00908562	0.926
DER_IFN_ALPHA_RESPONSE_UP	71	0.504297	1.76566	0	0.00917972	0.934
COLDREN_GEFITINIB_RESISTANCE_UP	67	0.511286	1.76492	0	0.00923032	0.935
STAMBOLSKY_TARGETS_OF_MUTATED_TP53_DN	42	0.563706	1.75996	0	0.00983923	0.945
KEGG_SYSTEMIC_LUPUS_ERYTHEMATOSUS	107	0.476257	1.75814	0	0.0099799	0.947
REACTOME_CHROMOSOME_MAINTENANCE	100	0.479365	1.75202	0.00174216	0.0108807	0.96
GROSS_HYPOXIA_VIA_ELK3_AND_HIF1A_DN	88	0.484039	1.75088	0	0.0109791	0.963
REACTOME_LAGGING_STRAND_SYNTHESIS	17	0.674252	1.75015	0.00193798	0.011012	0.964
SEITZ_NEOPLASTIC_TRANSFORMATION_BY_8P_DELETION_UP	69	0.505394	1.74893	0	0.011089	0.966
MARZEC_IL2_SIGNALING_UP	107	0.471301	1.74888	0	0.0110419	0.966
BURTON_ADIPOGENESIS_4	42	0.551356	1.74263	0.00181488	0.0118726	0.974
YAO_TEMPORAL_RESPONSE_TO_PROGESTERONE_CLUSTER_14	118	0.461431	1.74158	0	0.0119538	0.976
KIM_MYC_AMPLIFICATION_TARGETS_UP	170	0.44471	1.73849	0	0.0123664	0.977
GRAESSMANN_RESPONSE_TO_MC_AND_SERUM_DEPRIVATION_UP	180	0.439601	1.73574	0	0.0127586	0.982
FARMER_BREAST_CANCER_CLUSTER_1	37	0.570831	1.735	0.00739372	0.0128094	0.982
MOOTHA_HUMAN_MITODB_6_2002	408	0.402438	1.73292	0	0.0130381	0.984
BOWIE_RESPONSE_TO_EXTRACELLULAR_MATRIX	17	0.686678	1.73161	0.00368324	0.0131518	0.985
REACTOME_CELL_CYCLE	345	0.41054	1.72954	0	0.0133834	0.986
LI_DCP2_BOUND_MRNA	76	0.490785	1.72741	0	0.0136522	0.988
KEGG_HOMOLOGOUS_RECOMBINATION	26	0.602413	1.72706	0.00192308	0.0136527	0.988
NOJIMA_SFRP2_TARGETS_DN	25	0.616532	1.7222	0.00763359	0.0143229	0.989
SUNG_METASTASIS_STROMA_DN	45	0.542927	1.71804	0.00362319	0.0148851	0.992
REACTOME_ABORTIVE_ELONGATION_OF_HIV1_TRANSCRIPT_IN_THE_ABSENCE_OF_TAT	23	0.61636	1.7165	0.00883392	0.0150879	0.992
DUTERTRE_ESTRADIOL_RESPONSE_24HR_UP	289	0.412182	1.7148	0	0.0153089	0.993
REACTOME_REGULATION_OF_MITOTIC_CELL_CYCLE	73	0.494997	1.71458	0.00187266	0.01526	0.993
KEGG_PURINE_METABOLISM	149	0.444117	1.7136	0	0.0153788	0.993
DANG_REGULATED_BY_MYC_UP	64	0.492481	1.7096	0.0018018	0.016035	0.996
REACTOME_MEIOTIC_RECOMBINATION	70	0.501425	1.70782	0	0.0163031	0.996
REACTOME_NUCLEOTIDE_EXCISION_REPAIR	48	0.530592	1.70751	0.00179211	0.0162648	0.996
KYNG_RESPONSE_TO_H2O2_VIA_ERCC6	15	0.690257	1.70706	0.00378788	0.0162903	0.996
KAUFFMANN_DNA_REPLICATION_GENES	130	0.449045	1.70692	0	0.0162495	0.996
KEGG_NUCLEOTIDE_EXCISION_REPAIR	44	0.539667	1.70397	0.00194553	0.0167513	0.996
PURBEY_TARGETS_OF_CTBP1_AND_SATB1_DN	154	0.439246	1.7003	0	0.0173691	0.996
HASLINGER_B_CLL_WITH_6Q21_DELETION	18	0.639099	1.69758	0.00702988	0.0177956	0.998
KRIEG_KDM3A_TARGETS_NOT_HYPOXIA	155	0.435137	1.69688	0	0.017839	0.998
CHIANG_LIVER_CANCER_SUBCLASS_UNANNOTATED_DN	167	0.428967	1.69638	0	0.0178593	0.998
CHIANG_LIVER_CANCER_SUBCLASS_INTERFERON_UP	25	0.601092	1.69387	0.00988142	0.0182399	0.998
LIANG_SILENCED_BY_METHYLATION_2	51	0.519238	1.69313	0.00364299	0.0183254	0.998
REACTOME_INTERACTIONS_OF_VPR_WITH_HOST_CELLULAR_PROTEINS	32	0.566961	1.69233	0.00727273	0.0183876	0.998
STEIN_ESR1_TARGETS	79	0.48347	1.69232	0.00169779	0.0183063	0.998
BHAT_ESR1_TARGETS_NOT_VIA_AKT1_UP	182	0.427119	1.69148	0	0.0184114	0.999
PETRETTO_HEART_MASS_QTL_CIS_UP	23	0.612064	1.69026	0.00381679	0.0185657	1
REACTOME_ANTIGEN_PROCESSING_CROSS_PRESENTATION	69	0.488371	1.68984	0	0.0185687	1
SANA_RESPONSE_TO_IFNG_UP	65	0.495441	1.68964	0.00178571	0.0185204	1
REACTOME_CYTOSOLIC_TRNA_AMINOACYLATION	20	0.63709	1.68546	0.00963391	0.0193967	1
GINESTIER_BREAST_CANCER_ZNF217_AMPLIFIED_DN	259	0.410995	1.68045	0	0.020485	1
CHICAS_RB1_TARGETS_LOW_SERUM	76	0.485611	1.67856	0	0.0208296	1
CHOI_ATL_STAGE_PREDICTOR	35	0.55179	1.67839	0.00750469	0.0207726	1
MULLIGAN_NTF3_SIGNALING_VIA_INSR_AND_IGF1R_UP	21	0.612682	1.67811	0.0149254	0.0207504	1
REACTOME_FORMATION_OF_TRANSCRIPTION_COUPLED_NER_TC_NER_REPAIR_COMPLEX	28	0.572909	1.67666	0.00764818	0.0209892	1
YAO_TEMPORAL_RESPONSE_TO_PROGESTERONE_CLUSTER_7	65	0.493576	1.67572	0	0.0211447	1
REACTOME_METABOLISM_OF_NUCLEOTIDES	67	0.490971	1.67449	0.00367647	0.021333	1
REACTOME_IRON_UPTAKE_AND_TRANSPORT	33	0.560187	1.67335	0.00371747	0.021535	1
MOHANKUMAR_TLX1_TARGETS_UP	357	0.393542	1.67241	0	0.0216889	1
TOOKER_GEMCITABINE_RESISTANCE_UP	72	0.482402	1.6703	0.00175131	0.0221019	1
MORI_EMU_MYC_LYMPHOMA_BY_ONSET_TIME_UP	87	0.465872	1.66947	0.00517241	0.0222416	1
SCHLOSSER_MYC_AND_SERUM_RESPONSE_SYNERGY	31	0.564204	1.66911	0.0146789	0.0222348	1
GU_PDEF_TARGETS_DN	30	0.575911	1.66734	0.00924214	0.0225365	1
HAHTOLA_MYCOSIS_FUNGOIDES_SKIN_DN	27	0.576102	1.6598	0.00943396	0.0243494	1
REACTOME_CELL_CYCLE_MITOTIC	271	0.403363	1.6587	0	0.0245207	1
SESTO_RESPONSE_TO_UV_C0	98	0.454238	1.65781	0	0.0246624	1
BENPORATH_ES_1	322	0.39485	1.65751	0	0.0246458	1
KYNG_RESPONSE_TO_H2O2_VIA_ERCC6_DN	42	0.517393	1.65574	0.0018018	0.0250097	1
HAHTOLA_MYCOSIS_FUNGOIDES_UP	18	0.634743	1.64859	0.0126354	0.026899	1
SANSOM_APC_MYC_TARGETS	181	0.414661	1.64621	0	0.0274392	1
REACTOME_INFLUENZA_LIFE_CYCLE	127	0.433438	1.64573	0	0.0274638	1
WIERENGA_PML_INTERACTOME	36	0.539945	1.64419	0.0075188	0.027827	1
UDAYAKUMAR_MED1_TARGETS_UP	118	0.437335	1.64225	0.00184502	0.0283138	1
COLLER_MYC_TARGETS_UP	22	0.605552	1.64105	0.0133333	0.028539	1
CAIRO_PML_TARGETS_BOUND_BY_MYC_UP	23	0.584631	1.63919	0.0134357	0.0289955	1
TAKADA_GASTRIC_CANCER_COPY_NUMBER_DN	24	0.580645	1.63841	0.0227704	0.0290348	1
BOSCO_INTERFERON_INDUCED_ANTIVIRAL_MODULE	68	0.488114	1.63758	0.00186567	0.0291393	1
IVANOVA_HEMATOPOIESIS_EARLY_PROGENITOR	428	0.378714	1.63734	0	0.0290989	1
GARGALOVIC_RESPONSE_TO_OXIDIZED_PHOSPHOLIPIDS_TURQUOISE_DN	46	0.498044	1.63694	0.00554529	0.0291162	1
REACTOME_AMYLOIDS	66	0.47586	1.63644	0.00541516	0.0291734	1
GRAESSMANN_APOPTOSIS_BY_SERUM_DEPRIVATION_UP	463	0.376949	1.63528	0	0.0293969	1
KEGG_BASE_EXCISION_REPAIR	33	0.552489	1.63315	0.00766283	0.0299326	1
GRAHAM_CML_DIVIDING_VS_NORMAL_QUIESCENT_UP	164	0.420241	1.6324	0	0.0300477	1
WAKASUGI_HAVE_ZNF143_BINDING_SITES	55	0.4907	1.63218	0.0056391	0.030005	1
REACTOME_TRANSLATION	124	0.433086	1.62868	0.00176991	0.0309313	1
PUJANA_BRCA_CENTERED_NETWORK	106	0.443279	1.62632	0	0.0315418	1
REACTOME_ANTIGEN_PROCESSING_UBIQUITINATION_PROTEASOME_DEGRADATION	184	0.412299	1.62475	0	0.0319047	1
VANTVEER_BREAST_CANCER_BRCA1_UP	31	0.54334	1.62412	0.0110906	0.0319869	1
KAUFFMANN_DNA_REPAIR_GENES	213	0.401876	1.61847	0	0.033785	1
SARRIO_EPITHELIAL_MESENCHYMAL_TRANSITION_UP	147	0.417032	1.6133	0	0.0352786	1
REACTOME_DEPOSITION_OF_NEW_CENPA_CONTAINING_NUCLEOSOMES_AT_THE_CENTROMERE	50	0.500046	1.61	0.00547445	0.0362979	1
VANOEVELEN_MYOGENESIS_SIN3A_TARGETS	178	0.404978	1.60857	0.00166945	0.0366319	1
TONKS_TARGETS_OF_RUNX1_RUNX1T1_FUSION_MONOCYTE_UP	174	0.410187	1.60846	0.00504202	0.0365254	1
REACTOME_SULFUR_AMINO_ACID_METABOLISM	22	0.594875	1.60817	0.0187617	0.03649	1
BERTUCCI_MEDULLARY_VS_DUCTAL_BREAST_CANCER_UP	166	0.405481	1.60191	0	0.0385827	1
REACTOME_AMINO_ACID_TRANSPORT_ACROSS_THE_PLASMA_MEMBRANE	30	0.550127	1.59904	0.00707965	0.03956	1
TOYOTA_TARGETS_OF_MIR34B_AND_MIR34C	352	0.379194	1.59843	0	0.0396857	1
REACTOME_DESTABILIZATION_OF_MRNA_BY_BRF1	16	0.626494	1.59562	0.0254545	0.0405919	1
KIM_LRRC3B_TARGETS	29	0.546625	1.59503	0.00760456	0.0406553	1
LIN_APC_TARGETS	64	0.462136	1.59301	0.00902527	0.0412938	1
FAELT_B_CLL_WITH_VH3_21_UP	40	0.506049	1.59138	0.00359066	0.0417579	1
MOOTHA_VOXPHOS	81	0.446633	1.59	0.00548446	0.0422283	1
XU_CREBBP_TARGETS_UP	21	0.595281	1.58998	0.0303605	0.0420904	1
NIKOLSKY_BREAST_CANCER_16Q24_AMPLICON	39	0.50682	1.58859	0.0218182	0.0425117	1
DAIRKEE_CANCER_PRONE_RESPONSE_BPA	46	0.48853	1.5863	0.00961539	0.0433083	1
ZHANG_RESPONSE_TO_CANTHARIDIN_DN	60	0.469076	1.58503	0.00905797	0.0436884	1
TSAI_RESPONSE_TO_RADIATION_THERAPY	31	0.534535	1.58498	0.0110497	0.0435583	1
REACTOME_ELONGATION_ARREST_AND_RECOVERY	31	0.530763	1.58387	0.0214008	0.0438475	1
FRASOR_RESPONSE_TO_SERM_OR_FULVESTRANT_DN	49	0.482347	1.58108	0.010989	0.0448097	1
REACTOME_DEADENYLATION_DEPENDENT_MRNA_DECAY	40	0.500425	1.57406	0.0142857	0.0476746	1
SHEDDEN_LUNG_CANCER_POOR_SURVIVAL_A6	391	0.36672	1.57398	0	0.0475496	1
JAIN_NFKB_SIGNALING	69	0.455475	1.56951	0.00527241	0.0493727	1
REACTOME_PURINE_METABOLISM	32	0.52791	1.56705	0.0271248	0.0502554	1
HIRSCH_CELLULAR_TRANSFORMATION_SIGNATURE_DN	89	0.433299	1.56621	0.0035461	0.050501	1
WINNEPENNINCKX_MELANOMA_METASTASIS_UP	131	0.409742	1.56437	0	0.0511747	1
SOTIRIOU_BREAST_CANCER_GRADE_1_VS_3_UP	130	0.410933	1.56425	0	0.0510545	1
REACTOME_DOWNSTREAM_SIGNALING_EVENTS_OF_B_CELL_RECEPTOR_BCR	84	0.436977	1.5611	0.00364299	0.0522182	1
GALE_APL_WITH_FLT3_MUTATED_UP	41	0.499377	1.561	0.00917431	0.0520854	1
REACTOME_GLOBAL_GENOMIC_NER_GG_NER	32	0.518186	1.55779	0.0160714	0.0532914	1
REACTOME_MEIOSIS	96	0.42068	1.55578	0.00705467	0.0541231	1
REACTOME_MICRORNA_MIRNA_BIOGENESIS	21	0.580114	1.55558	0.0309478	0.0540365	1
WANG_SMARCE1_TARGETS_DN	316	0.37272	1.5534	0	0.0548239	1
REACTOME_INTERFERON_SIGNALING	143	0.408877	1.55291	0	0.0548934	1
HU_GENOTOXIC_DAMAGE_24HR	32	0.526665	1.55266	0.0175439	0.0548374	1
REACTOME_MEIOTIC_SYNAPSIS	60	0.465858	1.54544	0.00909091	0.0582301	1
BENNETT_SYSTEMIC_LUPUS_ERYTHEMATOSUS	26	0.538005	1.54527	0.0209524	0.0581175	1
MARIADASON_RESPONSE_TO_BUTYRATE_SULINDAC_4	17	0.602405	1.54401	0.0360531	0.058541	1
ONDER_CDH1_TARGETS_3_DN	50	0.471641	1.54366	0.0229008	0.0585343	1
SCHLINGEMANN_SKIN_CARCINOGENESIS_TPA_UP	35	0.519086	1.54359	0.0163636	0.0583696	1
SMITH_TERT_TARGETS_DN	81	0.431807	1.54266	0.00740741	0.0586676	1
WONG_PROTEASOME_GENE_MODULE	46	0.487126	1.5422	0.0186567	0.0587378	1
MARIADASON_RESPONSE_TO_CURCUMIN_SULINDAC_5	23	0.556546	1.54055	0.0384615	0.0593645	1
RIZ_ERYTHROID_DIFFERENTIATION	75	0.44408	1.53871	0.00720721	0.0600727	1
REACTOME_MITOCHONDRIAL_TRNA_AMINOACYLATION	16	0.611678	1.53768	0.0390335	0.060381	1
SAKAI_TUMOR_INFILTRATING_MONOCYTES_DN	76	0.443852	1.5353	0.010118	0.0614658	1
OUELLET_OVARIAN_CANCER_INVASIVE_VS_LMP_UP	108	0.413219	1.52835	0.00525394	0.0649707	1
HAHTOLA_CTCL_CUTANEOUS	26	0.538785	1.52704	0.0212355	0.0654818	1
ZHANG_TLX_TARGETS_UP	73	0.443143	1.5216	0.0106383	0.0682837	1
ZHU_CMV_24_HR_UP	83	0.426362	1.52112	0.0071048	0.0683654	1
ZHU_CMV_ALL_UP	109	0.41371	1.52043	0.00515464	0.0685317	1
RHODES_CANCER_META_SIGNATURE	55	0.459872	1.51823	0.0166976	0.0696841	1
STARK_HYPPOCAMPUS_22Q11_DELETION_DN	15	0.607722	1.51494	0.03663	0.0715145	1
RICKMAN_TUMOR_DIFFERENTIATED_WELL_VS_MODERATELY_DN	98	0.41488	1.51416	0.00357143	0.0717473	1
BURTON_ADIPOGENESIS_5	106	0.409861	1.51327	0.0140351	0.0720421	1
REACTOME_TRANSFERRIN_ENDOCYTOSIS_AND_RECYCLING	24	0.535774	1.51199	0.0205224	0.0725685	1
BYSTRYKH_HEMATOPOIESIS_STEM_CELL_AND_BRAIN_QTL_CIS	50	0.463238	1.51153	0.0217786	0.0726721	1
ZHAN_MULTIPLE_MYELOMA_LB_DN	34	0.502997	1.51079	0.0321361	0.0729359	1
BENPORATH_PROLIFERATION	127	0.400154	1.51053	0.00508475	0.0728712	1
GRATIAS_RETINOBLASTOMA_16Q24	16	0.589325	1.50209	0.0453649	0.0776863	1
HELLER_HDAC_TARGETS_DN	253	0.366366	1.50013	0.00168919	0.0786617	1
REACTOME_ACTIVATION_OF_BH3_ONLY_PROTEINS	16	0.597567	1.49737	0.0338346	0.0801479	1
SMID_BREAST_CANCER_LUMINAL_A_DN	16	0.590804	1.49715	0.0415879	0.0800495	1
PUJANA_BREAST_CANCER_LIT_INT_NETWORK	95	0.413049	1.49657	0.0135823	0.0801882	1
BLALOCK_ALZHEIMERS_DISEASE_INCIPIENT_DN	158	0.382568	1.49479	0.00346021	0.0810995	1
FERRANDO_T_ALL_WITH_MLL_ENL_FUSION_DN	80	0.420496	1.49121	0.0149533	0.0832447	1
HOFMANN_MYELODYSPLASTIC_SYNDROM_LOW_RISK_DN	27	0.537813	1.49101	0.0366795	0.0831546	1
KIM_WT1_TARGETS_12HR_DN	182	0.373677	1.48512	0.00175439	0.0870657	1
SMID_BREAST_CANCER_RELAPSE_IN_LUNG_UP	21	0.540473	1.48438	0.0536398	0.0873207	1
REACTOME_INTRINSIC_PATHWAY_FOR_APOPTOSIS	27	0.514635	1.48409	0.0402299	0.0872741	1
VANHARANTA_UTERINE_FIBROID_WITH_7Q_DELETION_UP	58	0.438169	1.48221	0.013913	0.0883059	1
ZWANG_EGF_PERSISTENTLY_UP	23	0.540389	1.48116	0.0568182	0.0887782	1
RHODES_UNDIFFERENTIATED_CANCER	63	0.431285	1.47375	0.0140845	0.0937907	1
DER_IFN_GAMMA_RESPONSE_UP	67	0.428552	1.47126	0.0209424	0.0953309	1
PUJANA_BREAST_CANCER_WITH_BRCA1_MUTATED_UP	49	0.456481	1.47122	0.0310786	0.0950673	1
GOBERT_OLIGODENDROCYTE_DIFFERENTIATION_UP	460	0.338751	1.46957	0	0.096041	1
REACTOME_METABOLISM_OF_PROTEINS	371	0.344855	1.46663	0	0.0979729	1
TAKEDA_TARGETS_OF_NUP98_HOXA9_FUSION_3D_UP	155	0.377085	1.46486	0.00701754	0.0990463	1
REACTOME_METABOLISM_OF_AMINO_ACIDS_AND_DERIVATIVES	183	0.36793	1.46009	0.00503356	0.102427	1
CHANG_IMMORTALIZED_BY_HPV31_DN	63	0.427394	1.45872	0.0260417	0.103299	1
CUI_TCF21_TARGETS_2_UP	360	0.343331	1.45805	0	0.103582	1
REACTOME_DOUBLE_STRAND_BREAK_REPAIR	22	0.528765	1.45714	0.0571429	0.104006	1
REACTOME_REGULATORY_RNA_PATHWAYS	24	0.523346	1.45674	0.0517241	0.104033	1
MARCHINI_TRABECTEDIN_RESISTANCE_UP	21	0.533334	1.45602	0.0606061	0.104309	1
REACTOME_CHOLESTEROL_BIOSYNTHESIS	21	0.529421	1.44936	0.0484171	0.109442	1
REACTOME_CLASS_I_MHC_MEDIATED_ANTIGEN_PROCESSING_PRESENTATION	217	0.360876	1.44932	0.00169779	0.109158	1
IVANOVSKA_MIR106B_TARGETS	77	0.412561	1.44894	0.0218579	0.109183	1
KEGG_TERPENOID_BACKBONE_BIOSYNTHESIS	15	0.585323	1.44814	0.0639098	0.109496	1
PUJANA_BRCA2_PCC_NETWORK	378	0.340659	1.44814	0	0.109191	1
RAHMAN_TP53_TARGETS_PHOSPHORYLATED	18	0.562664	1.44746	0.0583658	0.109454	1
BILANGES_RAPAMYCIN_SENSITIVE_VIA_TSC1_AND_TSC2	61	0.428411	1.44683	0.038817	0.109706	1
KANG_GIST_WITH_PDGFRA_UP	46	0.44776	1.44577	0.0311355	0.110308	1
ZHOU_CELL_CYCLE_GENES_IN_IR_RESPONSE_6HR	72	0.420847	1.44538	0.0182482	0.11028	1
KRASNOSELSKAYA_ILF3_TARGETS_UP	37	0.470524	1.4441	0.0344828	0.111039	1
BIOCARTA_ATRBRCA_PATHWAY	21	0.52823	1.44263	0.0513274	0.111931	1
TAKAO_RESPONSE_TO_UVB_RADIATION_DN	88	0.40391	1.44194	0.0209059	0.112223	1
REACTOME_AMINO_ACID_AND_OLIGOPEPTIDE_SLC_TRANSPORTERS	48	0.436821	1.44105	0.0368324	0.112666	1
ALFANO_MYC_TARGETS	212	0.357237	1.441	0.00343643	0.112389	1
LI_LUNG_CANCER	40	0.464986	1.44036	0.0567766	0.112596	1
GOLDRATH_HOMEOSTATIC_PROLIFERATION	143	0.374051	1.43962	0.0159011	0.112906	1
CHEN_ETV5_TARGETS_TESTIS	20	0.526579	1.43961	0.0675422	0.112611	1
ZUCCHI_METASTASIS_UP	38	0.469082	1.43945	0.0300188	0.112453	1
TERAO_AOX4_TARGETS_SKIN_UP	37	0.469454	1.43919	0.0504673	0.112358	1
HINATA_NFKB_TARGETS_KERATINOCYTE_DN	19	0.54128	1.43621	0.0769231	0.114628	1
RAGHAVACHARI_PLATELET_SPECIFIC_GENES	64	0.427285	1.4359	0.0291439	0.114558	1
DACOSTA_UV_RESPONSE_VIA_ERCC3_TTD_UP	57	0.432289	1.43536	0.0371747	0.114705	1
KEGG_CYTOSOLIC_DNA_SENSING_PATHWAY	51	0.441613	1.43511	0.0424354	0.114643	1
GARGALOVIC_RESPONSE_TO_OXIDIZED_PHOSPHOLIPIDS_BLUE_DN	47	0.445019	1.4335	0.0404624	0.115687	1
YAO_TEMPORAL_RESPONSE_TO_PROGESTERONE_CLUSTER_10	57	0.427401	1.43278	0.0319716	0.116046	1
LU_EZH2_TARGETS_UP	217	0.354682	1.43104	0.00162866	0.117223	1
ZHAN_MULTIPLE_MYELOMA_SPIKED	20	0.525715	1.42977	0.0647619	0.118005	1
MATTIOLI_MGUS_VS_PCL	92	0.397339	1.42974	0.0283688	0.11771	1
ZHANG_RESPONSE_TO_IKK_INHIBITOR_AND_TNF_DN	87	0.400762	1.42962	0.0168539	0.117525	1
ACEVEDO_NORMAL_TISSUE_ADJACENT_TO_LIVER_TUMOR_DN	303	0.340994	1.42865	0	0.118125	1
REACTOME_METABOLISM_OF_VITAMINS_AND_COFACTORS	47	0.443641	1.42797	0.0373832	0.118413	1
MCCABE_HOXC6_TARGETS_CANCER_DN	17	0.550941	1.42592	0.0754717	0.119876	1
KEGG_OXIDATIVE_PHOSPHORYLATION	110	0.383892	1.42579	0.0103627	0.119687	1
SCHAEFFER_PROSTATE_DEVELOPMENT_AND_CANCER_BOX4_DN	28	0.500166	1.4245	0.0506329	0.120464	1
CROMER_METASTASIS_DN	70	0.411123	1.42272	0.041958	0.121606	1
REACTOME_RESPIRATORY_ELECTRON_TRANSPORT_ATP_SYNTHESIS_BY_CHEMIOSMOTIC_COUPLING_AND_HEAT_PRODUCTION_BY_UNCOUPLING_PROTEINS_	77	0.412365	1.42189	0.0252252	0.122082	1
TAKEDA_TARGETS_OF_NUP98_HOXA9_FUSION_8D_UP	140	0.371599	1.4218	0.0109091	0.121852	1
LIN_MELANOMA_COPY_NUMBER_UP	60	0.425642	1.42151	0.04	0.1218	1
MOOTHA_PGC	382	0.333369	1.41872	0.00308642	0.124086	1
DAIRKEE_TERT_TARGETS_UP	320	0.33493	1.41446	0.00321543	0.127532	1
PRAMOONJAGO_SOX4_TARGETS_DN	44	0.452653	1.41301	0.0555556	0.128572	1
SANA_RESPONSE_TO_IFNG_DN	79	0.401417	1.41244	0.0259259	0.128731	1
GINESTIER_BREAST_CANCER_20Q13_AMPLIFICATION_DN	136	0.373161	1.41146	0.0172414	0.129328	1
BURTON_ADIPOGENESIS_2	68	0.415734	1.41053	0.0362069	0.129937	1
REACTOME_RESOLUTION_OF_AP_SITES_VIA_THE_MULTIPLE_NUCLEOTIDE_PATCH_REPLACEMENT_PATHWAY	16	0.553111	1.40934	0.0715631	0.130747	1
ZHANG_BREAST_CANCER_PROGENITORS_UP	352	0.333855	1.40901	0	0.130713	1
ICHIBA_GRAFT_VERSUS_HOST_DISEASE_D7_UP	97	0.387835	1.40899	0.0224525	0.130401	1
REACTOME_APOPTOSIS	135	0.367527	1.40754	0.0107914	0.131407	1
REACTOME_HOMOLOGOUS_RECOMBINATION_REPAIR_OF_REPLICATION_INDEPENDENT_DOUBLE_STRAND_BREAKS	16	0.56446	1.40371	0.0934579	0.134799	1
NIKOLSKY_BREAST_CANCER_8Q23_Q24_AMPLICON	127	0.374265	1.4034	0.0154905	0.134764	1
KEGG_ANTIGEN_PROCESSING_AND_PRESENTATION	81	0.395377	1.40154	0.0230089	0.136147	1
KEGG_ASTHMA	27	0.491138	1.40124	0.0637523	0.136068	1
MAYBURD_RESPONSE_TO_L663536_DN	48	0.435062	1.39998	0.0400763	0.136921	1
KIM_ALL_DISORDERS_DURATION_CORR_DN	131	0.365114	1.39996	0.019573	0.136611	1
ZHOU_INFLAMMATORY_RESPONSE_LIVE_DN	300	0.335338	1.39552	0.00671141	0.140635	1
BONOME_OVARIAN_CANCER_POOR_SURVIVAL_DN	17	0.524062	1.39539	0.0802348	0.140427	1
APRELIKOVA_BRCA1_TARGETS	47	0.440417	1.39517	0.0638686	0.14029	1
TAYLOR_METHYLATED_IN_ACUTE_LYMPHOBLASTIC_LEUKEMIA	62	0.407279	1.39471	0.0409683	0.140452	1
GAJATE_RESPONSE_TO_TRABECTEDIN_DN	15	0.55324	1.39454	0.0916179	0.140282	1
BURTON_ADIPOGENESIS_3	92	0.378963	1.39349	0.0288288	0.141014	1
BROWNE_HCMV_INFECTION_24HR_UP	142	0.360598	1.39249	0.0180505	0.14171	1
WAMUNYOKOLI_OVARIAN_CANCER_LMP_UP	215	0.342053	1.39233	0.00498339	0.141495	1
DACOSTA_UV_RESPONSE_VIA_ERCC3_UP	277	0.33648	1.39192	0.00168067	0.141539	1
ZHANG_TLX_TARGETS_36HR_DN	152	0.364275	1.38901	0.00877193	0.144159	1
PELLICCIOTTA_HDAC_IN_ANTIGEN_PRESENTATION_DN	47	0.436696	1.3839	0.0486381	0.149039	1
SHARMA_PILOCYTIC_ASTROCYTOMA_LOCATION_UP	22	0.49723	1.38251	0.0712946	0.150155	1
JAERVINEN_AMPLIFIED_IN_LARYNGEAL_CANCER	31	0.47413	1.37991	0.076087	0.152576	1
DEBIASI_APOPTOSIS_BY_REOVIRUS_INFECTION_DN	252	0.331969	1.37784	0.00168634	0.154469	1
KEGG_SELENOAMINO_ACID_METABOLISM	21	0.509855	1.37733	0.0736434	0.154672	1
HOLLMANN_APOPTOSIS_VIA_CD40_DN	237	0.339461	1.37579	0.00487013	0.155994	1
SUZUKI_AMPLIFIED_IN_ORAL_CANCER	16	0.557248	1.37321	0.0844794	0.158359	1
REACTOME_DESTABILIZATION_OF_MRNA_BY_TRISTETRAPROLIN_TTP	16	0.53256	1.3709	0.095057	0.160512	1
YOKOE_CANCER_TESTIS_ANTIGENS	32	0.464138	1.36741	0.0654545	0.164121	1
REACTOME_FANCONI_ANEMIA_PATHWAY	19	0.510247	1.36672	0.103512	0.164484	1
PEART_HDAC_PROLIFERATION_CLUSTER_DN	73	0.39361	1.36628	0.046332	0.164632	1
GERHOLD_ADIPOGENESIS_DN	61	0.401805	1.36424	0.0648649	0.166592	1
ICHIBA_GRAFT_VERSUS_HOST_DISEASE_35D_UP	120	0.360314	1.36129	0.026643	0.169556	1
DEN_INTERACT_WITH_LCA5	24	0.490339	1.36095	0.0819048	0.16954	1
REACTOME_PROTEIN_FOLDING	40	0.440837	1.35992	0.065371	0.170335	1
GENTILE_UV_LOW_DOSE_UP	27	0.475727	1.35747	0.0983607	0.172862	1
MARTINEZ_RESPONSE_TO_TRABECTEDIN_DN	233	0.330768	1.35657	0.0131363	0.173477	1
SHIN_B_CELL_LYMPHOMA_CLUSTER_3	26	0.475618	1.35527	0.10728	0.174626	1
KEGG_STEROID_BIOSYNTHESIS	16	0.54009	1.35406	0.118677	0.175665	1
ZHAN_MULTIPLE_MYELOMA_CD2_DN	38	0.437025	1.353	0.0659134	0.176469	1
RICKMAN_HEAD_AND_NECK_CANCER_C	93	0.375516	1.35149	0.0437158	0.1779	1
REACTOME_LATENT_INFECTION_OF_HOMO_SAPIENS_WITH_MYCOBACTERIUM_TUBERCULOSIS	28	0.466725	1.34849	0.102079	0.181016	1
BROWNE_HCMV_INFECTION_14HR_UP	135	0.350257	1.34406	0.0367133	0.185817	1
CHIARADONNA_NEOPLASTIC_TRANSFORMATION_KRAS_UP	116	0.351886	1.33945	0.0421793	0.191194	1
KANNAN_TP53_TARGETS_DN	20	0.496081	1.33893	0.123314	0.191403	1
REACTOME_SYNTHESIS_OF_GLYCOSYLPHOSPHATIDYLINOSITOL_GPI	17	0.50993	1.33647	0.130597	0.194066	1
MURAKAMI_UV_RESPONSE_6HR_DN	20	0.500104	1.33411	0.122936	0.196721	1
IIZUKA_LIVER_CANCER_PROGRESSION_L0_L1_DN	18	0.509418	1.33189	0.119318	0.199135	1
XU_AKT1_TARGETS_6HR	24	0.482049	1.3303	0.104779	0.200774	1
PUJANA_XPRSS_INT_NETWORK	150	0.344574	1.32859	0.0399334	0.202542	1
OUELLET_CULTURED_OVARIAN_CANCER_INVASIVE_VS_LMP_UP	63	0.387812	1.32609	0.0772059	0.205429	1
FERREIRA_EWINGS_SARCOMA_UNSTABLE_VS_STABLE_UP	140	0.343881	1.32606	0.0436975	0.205007	1
EGUCHI_CELL_CYCLE_RB1_TARGETS	22	0.479741	1.32517	0.125483	0.205813	1
SETLUR_PROSTATE_CANCER_TMPRSS2_ERG_FUSION_UP	63	0.389276	1.32099	0.0779221	0.211041	1
TSUNODA_CISPLATIN_RESISTANCE_DN	44	0.404348	1.32051	0.0676417	0.211225	1
STONER_ESOPHAGEAL_CARCINOGENESIS_UP	30	0.453393	1.3204	0.116667	0.210928	1
RHEIN_ALL_GLUCOCORTICOID_THERAPY_DN	332	0.315249	1.3203	0.010118	0.210607	1
KEGG_ONE_CARBON_POOL_BY_FOLATE	16	0.521851	1.32029	0.102616	0.210176	1
HONRADO_BREAST_CANCER_BRCA1_VS_BRCA2	18	0.51149	1.3201	0.132812	0.209953	1
STANELLE_E2F1_TARGETS	26	0.460459	1.31939	0.116832	0.210495	1
WANG_METASTASIS_OF_BREAST_CANCER_ESR1_UP	19	0.501175	1.31816	0.139405	0.211815	1
BURTON_ADIPOGENESIS_PEAK_AT_8HR	35	0.435382	1.31771	0.106178	0.211973	1
MARKEY_RB1_ACUTE_LOF_DN	201	0.329445	1.31718	0.0241796	0.212218	1
MILI_PSEUDOPODIA_CHEMOTAXIS_UP	54	0.395468	1.3159	0.0867925	0.213487	1
REACTOME_ACTIVATION_OF_THE_MRNA_UPON_BINDING_OF_THE_CAP_BINDING_COMPLEX_AND_EIFS_AND_SUBSEQUENT_BINDING_TO_43S	43	0.413679	1.31571	0.0959693	0.213272	1
REACTOME_SIGNALING_BY_THE_B_CELL_RECEPTOR_BCR	112	0.352507	1.31567	0.0687161	0.212867	1
WEST_ADRENOCORTICAL_CARCINOMA_VS_ADENOMA_DN	23	0.465813	1.31546	0.12523	0.212745	1
PROVENZANI_METASTASIS_UP	169	0.336804	1.31444	0.0399306	0.213672	1
BECKER_TAMOXIFEN_RESISTANCE_UP	49	0.408053	1.31233	0.0921739	0.216126	1
HOFMANN_MYELODYSPLASTIC_SYNDROM_RISK_UP	22	0.484955	1.31136	0.109023	0.217055	1
PAL_PRMT5_TARGETS_UP	175	0.33493	1.31115	0.0333919	0.216883	1
BLUM_RESPONSE_TO_SALIRASIB_DN	309	0.310778	1.31054	0.0130293	0.217259	1
REACTOME_BASIGIN_INTERACTIONS	24	0.458507	1.31012	0.119772	0.21742	1
KEGG_CYSTEINE_AND_METHIONINE_METABOLISM	31	0.451789	1.30898	0.126629	0.218489	1
BROWNE_HCMV_INFECTION_6HR_UP	65	0.39053	1.3087	0.0916031	0.218396	1
KEGG_GLYCOSYLPHOSPHATIDYLINOSITOL_GPI_ANCHOR_BIOSYNTHESIS	24	0.467658	1.30869	0.126761	0.217948	1
BIOCARTA_CASPASE_PATHWAY	22	0.474096	1.30864	0.137255	0.217569	1
LINDGREN_BLADDER_CANCER_CLUSTER_3_UP	280	0.316646	1.30439	0.0141956	0.22299	1
KEGG_PROTEIN_EXPORT	20	0.481628	1.30325	0.146484	0.224225	1
KEGG_PRIMARY_IMMUNODEFICIENCY	35	0.421591	1.30218	0.103448	0.225204	1
NIKOLSKY_BREAST_CANCER_11Q12_Q14_AMPLICON	128	0.345371	1.30157	0.0437063	0.225572	1
SHEPARD_BMYB_MORPHOLINO_UP	174	0.33174	1.30072	0.0431779	0.226397	1
REACTOME_INTERFERON_ALPHA_BETA_SIGNALING	59	0.394903	1.29819	0.10325	0.229414	1
REACTOME_NOD1_2_SIGNALING_PATHWAY	24	0.46268	1.2981	0.132039	0.22908	1
CERIBELLI_GENES_INACTIVE_AND_BOUND_BY_NFY	30	0.438701	1.29626	0.11368	0.23132	1
NIKOLSKY_BREAST_CANCER_17Q21_Q25_AMPLICON	281	0.314436	1.29591	0.0170358	0.231366	1
FINETTI_BREAST_CANCER_KINOME_GREEN	15	0.511703	1.2956	0.148148	0.231304	1
CHANG_CYCLING_GENES	127	0.342024	1.295	0.0548446	0.231756	1
KEGG_PORPHYRIN_AND_CHLOROPHYLL_METABOLISM	31	0.4447	1.29464	0.134831	0.231786	1
YAO_TEMPORAL_RESPONSE_TO_PROGESTERONE_CLUSTER_12	73	0.369103	1.2946	0.0854545	0.231362	1
CARDOSO_RESPONSE_TO_GAMMA_RADIATION_AND_3AB	15	0.520807	1.29418	0.149712	0.231514	1
BHATTACHARYA_EMBRYONIC_STEM_CELL	77	0.373654	1.29371	0.0888099	0.231713	1
REACTOME_INSULIN_RECEPTOR_RECYCLING	22	0.470892	1.29362	0.139706	0.231364	1
ALONSO_METASTASIS_UP	166	0.328614	1.29289	0.0542907	0.232012	1
MILI_PSEUDOPODIA_HAPTOTAXIS_UP	416	0.29875	1.28845	0.0195759	0.238217	1
KYNG_RESPONSE_TO_H2O2	63	0.379587	1.28727	0.0957447	0.23944	1
REACTOME_BASE_EXCISION_REPAIR	18	0.501285	1.2862	0.144981	0.240598	1
NUMATA_CSF3_SIGNALING_VIA_STAT3	21	0.469277	1.28521	0.160305	0.241569	1
GROSS_HYPOXIA_VIA_ELK3_UP	183	0.323812	1.28394	0.0281195	0.243044	1
KEGG_CELL_CYCLE	113	0.348115	1.28359	0.0718039	0.243118	1
AMUNDSON_POOR_SURVIVAL_AFTER_GAMMA_RADIATION_2G	149	0.330425	1.28346	0.0316901	0.242848	1
GUO_TARGETS_OF_IRS1_AND_IRS2	90	0.352952	1.2814	0.0851789	0.245409	1
NUTT_GBM_VS_AO_GLIOMA_DN	39	0.410341	1.28114	0.116761	0.245301	1
CASTELLANO_NRAS_TARGETS_UP	64	0.375107	1.28011	0.106814	0.246408	1
TAVOR_CEBPA_TARGETS_DN	29	0.441465	1.28004	0.139623	0.246047	1
STEIN_ESRRA_TARGETS_UP	327	0.304834	1.27983	0.0338983	0.245886	1
RICKMAN_METASTASIS_UP	266	0.308438	1.27473	0.0248756	0.253151	1
SCHAEFFER_SOX9_TARGETS_IN_PROSTATE_DEVELOPMENT_UP	21	0.465066	1.27448	0.161959	0.253039	1
LU_TUMOR_VASCULATURE_UP	25	0.448426	1.27166	0.160542	0.256974	1
SESTO_RESPONSE_TO_UV_C4	16	0.502555	1.27066	0.179191	0.258044	1
TIEN_INTESTINE_PROBIOTICS_6HR_DN	141	0.326626	1.26996	0.0651408	0.258713	1
LI_WILMS_TUMOR_VS_FETAL_KIDNEY_1_DN	149	0.325336	1.26932	0.0670103	0.259234	1
TONG_INTERACT_WITH_PTTG1	42	0.4013	1.26858	0.120354	0.259887	1
VERNELL_RETINOBLASTOMA_PATHWAY_DN	17	0.488877	1.26146	0.183236	0.270847	1
FERRANDO_HOX11_NEIGHBORS	23	0.450961	1.26034	0.166667	0.272196	1
KIM_GASTRIC_CANCER_CHEMOSENSITIVITY	85	0.356855	1.25734	0.103387	0.276683	1
CHARAFE_BREAST_CANCER_BASAL_VS_MESENCHYMAL_UP	106	0.340318	1.25362	0.0904159	0.282508	1
GRADE_METASTASIS_DN	41	0.401571	1.2536	0.132216	0.282018	1
WANG_TUMOR_INVASIVENESS_UP	326	0.296672	1.25226	0.0324675	0.28377	1
GUTIERREZ_MULTIPLE_MYELOMA_DN	30	0.424083	1.25217	0.154128	0.283372	1
NIKOLSKY_BREAST_CANCER_15Q26_AMPLICON	16	0.491962	1.25145	0.200371	0.284063	1
WANG_CLIM2_TARGETS_DN	152	0.326178	1.24997	0.0659537	0.286084	1
STEIN_ESRRA_TARGETS	452	0.290106	1.24936	0.0163399	0.28657	1
LINSLEY_MIR16_TARGETS	178	0.316735	1.24889	0.0584192	0.28684	1
WILLERT_WNT_SIGNALING	20	0.462273	1.24746	0.16537	0.288744	1
LEE_METASTASIS_AND_ALTERNATIVE_SPLICING_DN	41	0.404854	1.24516	0.132007	0.292137	1
WATANABE_RECTAL_CANCER_RADIOTHERAPY_RESPONSIVE_DN	87	0.345539	1.245	0.105461	0.291844	1
KEGG_ALLOGRAFT_REJECTION	34	0.415937	1.24365	0.145009	0.293665	1
AGUIRRE_PANCREATIC_CANCER_COPY_NUMBER_UP	256	0.300682	1.24298	0.0596026	0.294248	1
REACTOME_SYNTHESIS_AND_INTERCONVERSION_OF_NUCLEOTIDE_DI_AND_TRIPHOSPHATES	16	0.484052	1.24186	0.186538	0.295705	1
WENG_POR_TARGETS_GLOBAL_DN	19	0.480667	1.2418	0.195219	0.295241	1
LANG_MYB_FAMILY_TARGETS	28	0.430663	1.24168	0.16537	0.294897	1
REACTOME_NEGATIVE_REGULATORS_OF_RIG_I_MDA5_SIGNALING	25	0.434716	1.24137	0.18018	0.294864	1
GILDEA_METASTASIS	27	0.439356	1.24135	0.186312	0.294346	1
BOUDOUKHA_BOUND_BY_IGF2BP2	98	0.338347	1.24005	0.101961	0.296187	1
NAKAMURA_CANCER_MICROENVIRONMENT_DN	41	0.398563	1.23926	0.158182	0.296972	1
KEGG_RNA_DEGRADATION	51	0.377959	1.23788	0.146484	0.298856	1
BAKER_HEMATOPOIESIS_STAT3_TARGETS	15	0.496468	1.23772	0.198874	0.298593	1
KEGG_GRAFT_VERSUS_HOST_DISEASE	37	0.399013	1.23735	0.157221	0.298755	1
MAGRANGEAS_MULTIPLE_MYELOMA_IGG_VS_IGA_UP	19	0.469229	1.23732	0.19305	0.298258	1
MORI_IMMATURE_B_LYMPHOCYTE_DN	82	0.346424	1.2357	0.132007	0.300595	1
DARWICHE_PAPILLOMA_RISK_LOW_UP	128	0.325698	1.23546	0.0753065	0.300455	1
LOPEZ_TRANSLATION_VIA_FN1_SIGNALING	34	0.416082	1.23385	0.166667	0.302788	1
LOCKWOOD_AMPLIFIED_IN_LUNG_CANCER	182	0.311263	1.2327	0.0652174	0.304315	1
BENPORATH_MYC_TARGETS_WITH_EBOX	215	0.305663	1.23171	0.0626118	0.305546	1
JAZAG_TGFB1_SIGNALING_UP	98	0.34042	1.23091	0.0945709	0.306361	1
MARKS_HDAC_TARGETS_UP	20	0.469249	1.2303	0.190476	0.306894	1
KEGG_LYSOSOME	115	0.328606	1.22758	0.106643	0.311245	1
JOHNSTONE_PARVB_TARGETS_2_UP	128	0.322763	1.22718	0.0912344	0.3114	1
HASLINGER_B_CLL_WITH_17P13_DELETION	21	0.450733	1.22606	0.213894	0.312914	1
PECE_MAMMARY_STEM_CELL_UP	128	0.319751	1.22591	0.102655	0.312604	1
LINDGREN_BLADDER_CANCER_WITH_LOH_IN_CHR9Q	95	0.337637	1.22434	0.109735	0.31494	1
BURTON_ADIPOGENESIS_6	169	0.313353	1.22423	0.0766551	0.314604	1
AUNG_GASTRIC_CANCER	49	0.378179	1.22378	0.151852	0.314819	1
KEGG_SNARE_INTERACTIONS_IN_VESICULAR_TRANSPORT	34	0.405153	1.22282	0.181651	0.316	1
SINGH_NFE2L2_TARGETS	15	0.485682	1.22081	0.223827	0.319252	1
DEURIG_T_CELL_PROLYMPHOCYTIC_LEUKEMIA_UP	326	0.290923	1.21969	0.0453809	0.320805	1
MATTIOLI_MULTIPLE_MYELOMA_SUBGROUPS	15	0.492549	1.21959	0.208092	0.320411	1
CAFFAREL_RESPONSE_TO_THC_24HR_5_DN	50	0.373784	1.21956	0.15704	0.319884	1
HAHTOLA_MYCOSIS_FUNGOIDES_CD4_DN	102	0.331487	1.21861	0.104396	0.321035	1
FONTAINE_FOLLICULAR_THYROID_ADENOMA_UP	61	0.363622	1.21846	0.151351	0.320723	1
STEIN_ESRRA_TARGETS_RESPONSIVE_TO_ESTROGEN_UP	27	0.428795	1.2179	0.18838	0.321159	1
BIOCARTA_G1_PATHWAY	26	0.427847	1.21588	0.195857	0.32444	1
COLLIS_PRKDC_REGULATORS	15	0.48264	1.21582	0.218924	0.323988	1
ISHIDA_E2F_TARGETS	47	0.376417	1.21551	0.146067	0.324002	1
KEGG_PARKINSONS_DISEASE	106	0.324145	1.21477	0.138648	0.324823	1
WHITFIELD_CELL_CYCLE_LITERATURE	41	0.395681	1.21317	0.186257	0.327169	1
LUI_TARGETS_OF_PAX8_PPARG_FUSION	26	0.435025	1.2109	0.192015	0.33087	1
MARSON_FOXP3_TARGETS_DN	45	0.38279	1.21074	0.181481	0.330604	1
PLASARI_NFIC_TARGETS_BASAL_DN	18	0.459676	1.2103	0.220561	0.330889	1
HEIDENBLAD_AMPLICON_8Q24_UP	30	0.415724	1.21015	0.206564	0.330578	1
GRABARCZYK_BCL11B_TARGETS_UP	60	0.356713	1.20911	0.160305	0.331931	1
ZHU_CMV_8_HR_UP	45	0.378916	1.2069	0.164486	0.335593	1
ZHAN_MULTIPLE_MYELOMA_MS_DN	39	0.39196	1.20653	0.184891	0.335672	1
KEGG_DRUG_METABOLISM_OTHER_ENZYMES	39	0.39631	1.20552	0.209524	0.336995	1
BIOCARTA_MITOCHONDRIA_PATHWAY	18	0.461487	1.205	0.225746	0.337458	1
XU_HGF_TARGETS_INDUCED_BY_AKT1_6HR	17	0.464745	1.20491	0.227612	0.337021	1
RIZKI_TUMOR_INVASIVENESS_3D_UP	190	0.301685	1.20406	0.0851789	0.338043	1
WANG_BARRETTS_ESOPHAGUS_DN	25	0.430725	1.20387	0.201195	0.337811	1
ROME_INSULIN_TARGETS_IN_MUSCLE_UP	372	0.281473	1.20378	0.0523732	0.337387	1
REACTOME_BIOSYNTHESIS_OF_THE_N_GLYCAN_PRECURSOR_DOLICHOL_LIPID_LINKED_OLIGOSACCHARIDE_LLO_AND_TRANSFER_TO_A_NASCENT_PROTEIN	25	0.427643	1.20339	0.212569	0.337505	1
SENGUPTA_NASOPHARYNGEAL_CARCINOMA_WITH_LMP1_DN	152	0.311773	1.20261	0.102888	0.338423	1
REACTOME_CYTOKINE_SIGNALING_IN_IMMUNE_SYSTEM	245	0.2965	1.20091	0.0674536	0.341099	1
SMID_BREAST_CANCER_RELAPSE_IN_BRAIN_UP	38	0.390525	1.20056	0.176136	0.341151	1
REACTOME_PD1_SIGNALING	15	0.478905	1.1976	0.238835	0.346318	1
CHUNG_BLISTER_CYTOTOXICITY_UP	110	0.321555	1.19692	0.135823	0.347105	1
LAU_APOPTOSIS_CDKN2A_UP	55	0.36596	1.19674	0.177481	0.346871	1
YOSHIMURA_MAPK8_TARGETS_DN	332	0.284486	1.19626	0.0650685	0.34722	1
HOFFMANN_SMALL_PRE_BII_TO_IMMATURE_B_LYMPHOCYTE_DN	47	0.365251	1.1955	0.18315	0.34817	1
MEISSNER_BRAIN_HCP_WITH_H3_UNMETHYLATED	30	0.402398	1.19473	0.212806	0.349068	1
SAKAI_CHRONIC_HEPATITIS_VS_LIVER_CANCER_UP	74	0.342215	1.19372	0.170775	0.350578	1
IVANOVA_HEMATOPOIESIS_LATE_PROGENITOR	423	0.275837	1.19367	0.0540541	0.350077	1
SMID_BREAST_CANCER_RELAPSE_IN_PLEURA_DN	23	0.425981	1.18988	0.231911	0.357052	1
KEGG_P53_SIGNALING_PATHWAY	64	0.350922	1.18814	0.155598	0.359875	1
REACTOME_FORMATION_OF_INCISION_COMPLEX_IN_GG_NER	20	0.444654	1.18707	0.259843	0.361483	1
DARWICHE_PAPILLOMA_RISK_HIGH_UP	115	0.316341	1.18672	0.121212	0.361588	1
SHIPP_DLBCL_CURED_VS_FATAL_DN	41	0.37276	1.18667	0.198905	0.361089	1
PYEON_CANCER_HEAD_AND_NECK_VS_CERVICAL_DN	24	0.417768	1.18593	0.235632	0.361948	1
BENPORATH_ES_2	25	0.418659	1.18586	0.227969	0.361481	1
HASLINGER_B_CLL_WITH_11Q23_DELETION	21	0.433924	1.18535	0.230624	0.36194	1
KEGG_HUNTINGTONS_DISEASE	164	0.301647	1.18507	0.11293	0.361872	1
WIELAND_UP_BY_HBV_INFECTION	93	0.327867	1.18379	0.14841	0.363833	1
NAM_FXYD5_TARGETS_DN	16	0.481467	1.18265	0.234127	0.365601	1
WHITE_NEUROBLASTOMA_WITH_1P36.3_DELETION	20	0.443523	1.18238	0.253211	0.365529	1
WHITFIELD_CELL_CYCLE_S	129	0.308077	1.18008	0.138385	0.369754	1
BIOCARTA_VEGF_PATHWAY	27	0.418869	1.17997	0.233333	0.369373	1
BILD_E2F3_ONCOGENIC_SIGNATURE	203	0.295941	1.1798	0.109855	0.369078	1
MEISSNER_NPC_ICP_WITH_H3_UNMETHYLATED	19	0.449047	1.17978	0.248598	0.368504	1
GRAHAM_CML_QUIESCENT_VS_NORMAL_QUIESCENT_UP	79	0.340803	1.17901	0.178058	0.369481	1
ZHENG_RESPONSE_TO_ARSENITE_UP	16	0.456258	1.17822	0.238806	0.370533	1
LIEN_BREAST_CARCINOMA_METAPLASTIC_VS_DUCTAL_DN	92	0.328626	1.17818	0.159498	0.370008	1
REACTOME_RESPIRATORY_ELECTRON_TRANSPORT	61	0.348694	1.17804	0.184258	0.369706	1
GAVIN_FOXP3_TARGETS_CLUSTER_T7	87	0.327757	1.17773	0.158537	0.369717	1
PROVENZANI_METASTASIS_DN	126	0.309737	1.17689	0.137011	0.370834	1
CERIBELLI_PROMOTERS_INACTIVE_AND_BOUND_BY_NFY	29	0.40538	1.17576	0.22323	0.372568	1
SA_CASPASE_CASCADE	18	0.441099	1.17526	0.254753	0.372989	1
CAFFAREL_RESPONSE_TO_THC_24HR_5_UP	29	0.403333	1.17511	0.238636	0.372673	1
DELACROIX_RAR_TARGETS_DN	23	0.426328	1.17364	0.233397	0.375053	1
NIKOLSKY_BREAST_CANCER_8Q12_Q22_AMPLICON	105	0.31541	1.17354	0.144759	0.374639	1
FOURNIER_ACINAR_DEVELOPMENT_LATE_DN	20	0.431727	1.17218	0.248162	0.37691	1
KENNY_CTNNB1_TARGETS_UP	45	0.363474	1.17132	0.212569	0.37805	1
LOPEZ_MBD_TARGETS_IMPRINTED_AND_X_LINKED	16	0.466931	1.17129	0.265748	0.377504	1
REACTOME_ENOS_ACTIVATION_AND_REGULATION	18	0.448362	1.17018	0.250471	0.379149	1
TIMOFEEVA_GROWTH_STRESS_VIA_STAT1_DN	15	0.458782	1.16938	0.283333	0.380275	1
NATSUME_RESPONSE_TO_INTERFERON_BETA_DN	47	0.365012	1.16819	0.211849	0.382148	1
AGUIRRE_PANCREATIC_CANCER_COPY_NUMBER_DN	197	0.289829	1.16646	0.131148	0.385124	1
KAYO_AGING_MUSCLE_DN	114	0.314693	1.16609	0.158759	0.385313	1
BOYAULT_LIVER_CANCER_SUBCLASS_G123_UP	40	0.372685	1.16569	0.220848	0.385501	1
HASLINGER_B_CLL_WITH_CHROMOSOME_12_TRISOMY	22	0.431044	1.1651	0.269231	0.386113	1
REACTOME_APC_C_CDC20_MEDIATED_DEGRADATION_OF_CYCLIN_B	17	0.454018	1.16466	0.25969	0.386398	1
MCCLUNG_DELTA_FOSB_TARGETS_2WK	41	0.372056	1.16395	0.240143	0.38729	1
HUANG_GATA2_TARGETS_DN	65	0.336055	1.16338	0.199288	0.387891	1
KYNG_RESPONSE_TO_H2O2_VIA_ERCC6_UP	35	0.384721	1.16301	0.232342	0.388015	1
KEGG_PATHOGENIC_ESCHERICHIA_COLI_INFECTION	43	0.369378	1.16145	0.232246	0.390658	1
REACTOME_PYRIMIDINE_METABOLISM	23	0.419145	1.15988	0.258303	0.39344	1
BYSTROEM_CORRELATED_WITH_IL5_UP	51	0.349044	1.15961	0.212425	0.393371	1
BIOCARTA_FAS_PATHWAY	30	0.392921	1.15927	0.254269	0.393466	1
PARK_HSC_VS_MULTIPOTENT_PROGENITORS_UP	17	0.46473	1.1589	0.263261	0.393655	1
LUI_THYROID_CANCER_PAX8_PPARG_DN	36	0.383233	1.15859	0.229907	0.393695	1
OKAWA_NEUROBLASTOMA_1P36_31_DELETION	21	0.437084	1.15674	0.238971	0.397071	1
LIU_SOX4_TARGETS_DN	262	0.279598	1.15663	0.111667	0.396659	1
LEE_LIVER_CANCER_MYC_DN	57	0.347221	1.15609	0.226212	0.397128	1
BACOLOD_RESISTANCE_TO_ALKYLATING_AGENTS_DN	51	0.351267	1.15604	0.233766	0.396608	1
KEGG_AUTOIMMUNE_THYROID_DISEASE	49	0.35006	1.15596	0.233028	0.396178	1
MITSIADES_RESPONSE_TO_APLIDIN_DN	215	0.28289	1.15476	0.130511	0.398191	1
NIKOLSKY_BREAST_CANCER_7P22_AMPLICON	25	0.405198	1.15225	0.263969	0.402898	1
WHITFIELD_CELL_CYCLE_M_G1	121	0.306615	1.15218	0.16295	0.402425	1
ROESSLER_LIVER_CANCER_METASTASIS_DN	45	0.364339	1.15169	0.250936	0.402859	1
SATO_SILENCED_BY_METHYLATION_IN_PANCREATIC_CANCER_2	45	0.357377	1.15089	0.232472	0.404022	1
KEGG_RIBOFLAVIN_METABOLISM	16	0.454661	1.1476	0.297349	0.410543	1
BORCZUK_MALIGNANT_MESOTHELIOMA_UP	270	0.27677	1.14709	0.140264	0.411026	1
BANDRES_RESPONSE_TO_CARMUSTIN_MGMT_48HR_UP	18	0.43795	1.14608	0.272212	0.412666	1
BOYLAN_MULTIPLE_MYELOMA_C_D_UP	114	0.305693	1.14577	0.189807	0.41271	1
WORSCHECH_TUMOR_EVASION_AND_TOLEROGENICITY_UP	30	0.386723	1.14493	0.245931	0.413893	1
REACTOME_FORMATION_OF_THE_TERNARY_COMPLEX_AND_SUBSEQUENTLY_THE_43S_COMPLEX	36	0.371345	1.14433	0.259325	0.414595	1
DORN_ADENOVIRUS_INFECTION_12HR_UP	26	0.404194	1.14377	0.28327	0.415202	1
GENTILE_RESPONSE_CLUSTER_D3	58	0.343187	1.14332	0.216364	0.415569	1
URS_ADIPOCYTE_DIFFERENTIATION_DN	28	0.404907	1.1432	0.270751	0.4152	1
BILD_SRC_ONCOGENIC_SIGNATURE	55	0.346509	1.14234	0.245455	0.416436	1
DARWICHE_SQUAMOUS_CELL_CARCINOMA_UP	112	0.308131	1.14137	0.192171	0.417924	1
SPIELMAN_LYMPHOBLAST_EUROPEAN_VS_ASIAN_UP	431	0.263939	1.141	0.0879479	0.418131	1
KEGG_VIRAL_MYOCARDITIS	67	0.33404	1.1409	0.214801	0.417736	1
MARIADASON_REGULATED_BY_HISTONE_ACETYLATION_DN	43	0.359963	1.14028	0.238182	0.418431	1
BROWNE_HCMV_INFECTION_4HR_UP	51	0.352868	1.13977	0.239362	0.41896	1
PENG_GLUCOSE_DEPRIVATION_UP	41	0.364973	1.13855	0.25947	0.420976	1
MISHRA_CARCINOMA_ASSOCIATED_FIBROBLAST_DN	23	0.411595	1.13756	0.276596	0.422481	1
REACTOME_CONVERSION_FROM_APC_C_CDC20_TO_APC_C_CDH1_IN_LATE_ANAPHASE	15	0.458294	1.13707	0.312268	0.422986	1
REACTOME_PRE_NOTCH_TRANSCRIPTION_AND_TRANSLATION	23	0.41327	1.13686	0.276923	0.422807	1
LEE_LIVER_CANCER_E2F1_DN	58	0.339527	1.13621	0.242647	0.423652	1
JAZAG_TGFB1_SIGNALING_VIA_SMAD4_UP	97	0.310442	1.13592	0.203735	0.423649	1
KEGG_DRUG_METABOLISM_CYTOCHROME_P450	61	0.332524	1.13451	0.236697	0.426236	1
STAMBOLSKY_RESPONSE_TO_VITAMIN_D3_UP	73	0.328718	1.13272	0.224265	0.429593	1
MODY_HIPPOCAMPUS_NEONATAL	30	0.388963	1.13024	0.284112	0.434494	1
IWANAGA_CARCINOGENESIS_BY_KRAS_PTEN_UP	142	0.294105	1.12898	0.216846	0.436706	1
REACTOME_NUCLEOTIDE_BINDING_DOMAIN_LEUCINE_RICH_REPEAT_CONTAINING_RECEPTOR_NLR_SIGNALING_PATHWAYS	36	0.372175	1.12621	0.274223	0.442276	1
REACTOME_GLUCOSE_TRANSPORT	38	0.367817	1.1253	0.26195	0.443723	1
REACTOME_GLYCOGEN_BREAKDOWN_GLYCOGENOLYSIS	16	0.447939	1.12522	0.302734	0.443277	1
MARKEY_RB1_CHRONIC_LOF_DN	100	0.309096	1.12305	0.244123	0.447582	1
LEE_LIVER_CANCER_SURVIVAL_DN	152	0.291147	1.12303	0.177852	0.44697	1
MARTINEZ_RB1_TARGETS_DN	467	0.25938	1.12272	0.130933	0.447051	1
REACTOME_ASSOCIATION_OF_TRIC_CCT_WITH_TARGET_PROTEINS_DURING_BIOSYNTHESIS	24	0.408145	1.12259	0.296512	0.44664	1
BOYLAN_MULTIPLE_MYELOMA_C_CLUSTER_UP	31	0.378658	1.12221	0.30137	0.446803	1
RUAN_RESPONSE_TO_TROGLITAZONE_UP	22	0.406778	1.12153	0.313869	0.447746	1
BYSTRYKH_HEMATOPOIESIS_STEM_CELL_AND_BRAIN_QTL_TRANS	161	0.287869	1.12138	0.2	0.447465	1
KYNG_WERNER_SYNDROM_AND_NORMAL_AGING_DN	189	0.283125	1.11976	0.220033	0.450533	1
REACTOME_SLC_MEDIATED_TRANSMEMBRANE_TRANSPORT	233	0.273765	1.11817	0.192869	0.453535	1
RICKMAN_TUMOR_DIFFERENTIATED_WELL_VS_POORLY_DN	313	0.264473	1.11706	0.161687	0.455512	1
HOFFMANN_LARGE_TO_SMALL_PRE_BII_LYMPHOCYTE_UP	145	0.288946	1.11706	0.205674	0.454858	1
BIOCARTA_HSP27_PATHWAY	15	0.456982	1.1161	0.291667	0.45645	1
BOYAULT_LIVER_CANCER_SUBCLASS_G123_DN	49	0.343204	1.11538	0.263653	0.45745	1
VANTVEER_BREAST_CANCER_ESR1_DN	208	0.279965	1.11497	0.198971	0.457733	1
JEON_SMAD6_TARGETS_UP	20	0.413519	1.11432	0.326531	0.4586	1
LIU_CDX2_TARGETS_UP	35	0.367934	1.11329	0.296146	0.460357	1
WALLACE_PROSTATE_CANCER_UP	19	0.414579	1.11194	0.321705	0.462846	1
FLECHNER_PBL_KIDNEY_TRANSPLANT_OK_VS_DONOR_UP	141	0.289297	1.11016	0.232759	0.466295	1
GOLUB_ALL_VS_AML_UP	24	0.403612	1.10975	0.307832	0.466625	1
KEGG_TRYPTOPHAN_METABOLISM	38	0.359336	1.10908	0.305343	0.467488	1
MELLMAN_TUT1_TARGETS_UP	18	0.429945	1.10895	0.326886	0.467132	1
IGLESIAS_E2F_TARGETS_UP	140	0.29044	1.10877	0.251761	0.466869	1
MATZUK_EMBRYONIC_GERM_CELL	18	0.421497	1.10783	0.331502	0.468491	1
FOSTER_KDM1A_TARGETS_DN	173	0.281661	1.10749	0.237258	0.468606	1
NOUZOVA_TRETINOIN_AND_H4_ACETYLATION	106	0.297657	1.10524	0.25265	0.473219	1
HONMA_DOCETAXEL_RESISTANCE	32	0.367616	1.10438	0.296015	0.474612	1
NIKOLSKY_BREAST_CANCER_5P15_AMPLICON	20	0.41463	1.10293	0.314126	0.477296	1
MATZUK_SPERMATOCYTE	67	0.317806	1.10252	0.289753	0.477544	1
NAKAYAMA_SOFT_TISSUE_TUMORS_PCA1_UP	73	0.316886	1.10246	0.283495	0.47702	1
KEGG_HISTIDINE_METABOLISM	27	0.389326	1.10224	0.327778	0.47685	1
CROONQUIST_IL6_DEPRIVATION_DN	90	0.309256	1.10096	0.263158	0.479259	1
KEGG_O_GLYCAN_BIOSYNTHESIS	29	0.371295	1.10037	0.296512	0.479993	1
GRANDVAUX_IRF3_TARGETS_UP	15	0.445129	1.09937	0.342697	0.481749	1
XU_GH1_AUTOCRINE_TARGETS_DN	119	0.291494	1.09676	0.254025	0.487423	1
REACTOME_GENERATION_OF_SECOND_MESSENGER_MOLECULES	24	0.387353	1.09587	0.307692	0.488896	1
WUNDER_INFLAMMATORY_RESPONSE_AND_CHOLESTEROL_UP	50	0.338614	1.09529	0.283906	0.489675	1
BOYAULT_LIVER_CANCER_SUBCLASS_G23_UP	45	0.345347	1.095	0.315412	0.489719	1
LIU_PROSTATE_CANCER_UP	76	0.312291	1.09276	0.282456	0.494435	1
ENK_UV_RESPONSE_EPIDERMIS_UP	264	0.265316	1.09076	0.223958	0.498723	1
LE_SKI_TARGETS_UP	17	0.421794	1.09072	0.356343	0.498118	1
VALK_AML_CLUSTER_6	28	0.377987	1.08917	0.336347	0.501288	1
MEISSNER_ES_ICP_WITH_H3K4ME3	24	0.386943	1.08808	0.325279	0.503301	1
VANASSE_BCL2_TARGETS_DN	65	0.321026	1.08745	0.299824	0.504216	1
CHEN_NEUROBLASTOMA_COPY_NUMBER_GAINS	46	0.337175	1.08569	0.286538	0.507937	1
KYNG_ENVIRONMENTAL_STRESS_RESPONSE_NOT_BY_4NQO_IN_WS	36	0.356465	1.08304	0.329044	0.513772	1
GARGALOVIC_RESPONSE_TO_OXIDIZED_PHOSPHOLIPIDS_GREY_DN	53	0.326017	1.08299	0.316384	0.513189	1
IVANOVA_HEMATOPOIESIS_STEM_CELL_SHORT_TERM	26	0.384908	1.08165	0.330116	0.515878	1
ABE_INNER_EAR	43	0.343879	1.08093	0.318008	0.516967	1
WELCH_GATA1_TARGETS	22	0.39419	1.08081	0.359779	0.516574	1
FONTAINE_PAPILLARY_THYROID_CARCINOMA_UP	59	0.32054	1.0802	0.29927	0.517412	1
MARKEY_RB1_CHRONIC_LOF_UP	108	0.295382	1.07984	0.293796	0.517616	1
BALDWIN_PRKCI_TARGETS_UP	34	0.356462	1.07893	0.34104	0.519198	1
REACTOME_TRANSPORT_OF_VITAMINS_NUCLEOSIDES_AND_RELATED_MOLECULES	31	0.362795	1.07871	0.332724	0.519025	1
REACTOME_NONSENSE_MEDIATED_DECAY_ENHANCED_BY_THE_EXON_JUNCTION_COMPLEX	96	0.294245	1.07771	0.333945	0.520809	1
FERNANDEZ_BOUND_BY_MYC	176	0.273462	1.07649	0.27	0.523189	1
ODONNELL_TARGETS_OF_MYC_AND_TFRC_DN	37	0.347368	1.07557	0.343013	0.524752	1
CHANDRAN_METASTASIS_UP	171	0.271843	1.07323	0.269815	0.530098	1
FURUKAWA_DUSP6_TARGETS_PCI35_UP	65	0.309399	1.07319	0.288355	0.529457	1
AZARE_NEOPLASTIC_TRANSFORMATION_BY_STAT3_UP	109	0.290728	1.07299	0.289199	0.529272	1
KEGG_SPHINGOLIPID_METABOLISM	30	0.369287	1.07149	0.356455	0.532327	1
BEIER_GLIOMA_STEM_CELL_DN	57	0.319364	1.07132	0.329159	0.532022	1
DARWICHE_SKIN_TUMOR_PROMOTER_DN	145	0.275906	1.07071	0.288496	0.532855	1
LEE_CALORIE_RESTRICTION_MUSCLE_DN	49	0.329587	1.06924	0.323636	0.535922	1
VANLOO_SP3_TARGETS_DN	78	0.304073	1.06626	0.324421	0.542841	1
REACTOME_TRANSMEMBRANE_TRANSPORT_OF_SMALL_MOLECULES	396	0.249104	1.06615	0.243655	0.542393	1
MEISSNER_NPC_ICP_WITH_H3K4ME3	15	0.434566	1.06507	0.386064	0.544453	1
WOOD_EBV_EBNA1_TARGETS_UP	103	0.289587	1.06475	0.325664	0.544544	1
ZHOU_CELL_CYCLE_GENES_IN_IR_RESPONSE_24HR	108	0.283807	1.06459	0.305263	0.544263	1
KOYAMA_SEMA3B_TARGETS_UP	234	0.260892	1.06423	0.294118	0.544436	1
REACTOME_PHOSPHORYLATION_OF_THE_APC_C	15	0.428185	1.06416	0.411439	0.543866	1
BYSTRYKH_HEMATOPOIESIS_STEM_CELL_QTL_CIS	111	0.289008	1.06396	0.318996	0.543641	1
WAKABAYASHI_ADIPOGENESIS_PPARG_BOUND_36HR	27	0.367645	1.06295	0.375238	0.54558	1
HAHTOLA_SEZARY_SYNDROM_UP	89	0.296709	1.06281	0.33275	0.545216	1
WU_HBX_TARGETS_2_UP	21	0.392077	1.06262	0.380038	0.544999	1
FAELT_B_CLL_WITH_VH_REARRANGEMENTS_DN	41	0.339982	1.06196	0.350282	0.545983	1
REACTOME_PROTEOLYTIC_CLEAVAGE_OF_SNARE_COMPLEX_PROTEINS	15	0.419282	1.06069	0.394107	0.548503	1
BAE_BRCA1_TARGETS_DN	31	0.355858	1.05966	0.35568	0.550487	1
SCHRAMM_INHBA_TARGETS_DN	24	0.383703	1.0589	0.363118	0.551683	1
REACTOME_TRANSPORT_OF_INORGANIC_CATIONS_ANIONS_AND_AMINO_ACIDS_OLIGOPEPTIDES	90	0.294688	1.05889	0.358524	0.550968	1
CHEN_LIVER_METABOLISM_QTL_CIS	81	0.299878	1.05764	0.338515	0.553415	1
WEST_ADRENOCORTICAL_TUMOR_MARKERS_DN	19	0.403466	1.05638	0.402174	0.55602	1
HOWLIN_CITED1_TARGETS_2_UP	16	0.416868	1.05563	0.390654	0.557237	1
LINDSTEDT_DENDRITIC_CELL_MATURATION_A	63	0.306563	1.05534	0.338235	0.557268	1
KIM_ALL_DISORDERS_CALB1_CORR_UP	490	0.24126	1.05474	0.268174	0.558063	1
RUTELLA_RESPONSE_TO_HGF_UP	371	0.24652	1.05432	0.287625	0.558391	1
HOUSTIS_ROS	34	0.345923	1.05334	0.360748	0.560149	1
WENG_POR_TARGETS_LIVER_DN	17	0.40216	1.05272	0.401515	0.561074	1
JAZAERI_BREAST_CANCER_BRCA1_VS_BRCA2_UP	44	0.329533	1.05079	0.362782	0.565369	1
KEGG_BASAL_TRANSCRIPTION_FACTORS	33	0.352756	1.05056	0.396617	0.56522	1
MILI_PSEUDOPODIA	34	0.344745	1.05041	0.356322	0.564881	1
FONTAINE_THYROID_TUMOR_UNCERTAIN_MALIGNANCY_UP	33	0.35336	1.0501	0.385714	0.564989	1
REACTOME_TRAF6_MEDIATED_NFKB_ACTIVATION	20	0.384098	1.05002	0.405303	0.564478	1
TAKAO_RESPONSE_TO_UVB_RADIATION_UP	77	0.296424	1.04714	0.364815	0.571194	1
REACTOME_INHIBITION_OF_THE_PROTEOLYTIC_ACTIVITY_OF_APC_C_REQUIRED_FOR_THE_ONSET_OF_ANAPHASE_BY_MITOTIC_SPINDLE_CHECKPOINT_COMPONENTS	17	0.406953	1.04707	0.386667	0.570619	1
VALK_AML_WITH_CEBPA	33	0.351672	1.0466	0.389961	0.571184	1
BENPORATH_OCT4_TARGETS	250	0.255113	1.04529	0.328814	0.573914	1
NIKOLSKY_BREAST_CANCER_16P13_AMPLICON	97	0.289339	1.04479	0.375	0.574521	1
HEDENFALK_BREAST_CANCER_BRCA1_VS_BRCA2	145	0.270801	1.04421	0.344652	0.575363	1
BAKKER_FOXO3_TARGETS_DN	156	0.269726	1.04412	0.36833	0.574877	1
KANNAN_TP53_TARGETS_UP	52	0.314091	1.04244	0.367925	0.578612	1
NIKOLSKY_MUTATED_AND_AMPLIFIED_IN_BREAST_CANCER	76	0.297689	1.04112	0.365188	0.581398	1
REACTOME_GOLGI_ASSOCIATED_VESICLE_BIOGENESIS	49	0.316718	1.04076	0.385435	0.581616	1
MIKKELSEN_NPC_ICP_WITH_H3K4ME3	365	0.243588	1.04063	0.33665	0.581215	1
SCHLOSSER_SERUM_RESPONSE_AUGMENTED_BY_MYC	92	0.288127	1.03944	0.347985	0.583638	1
CHNG_MULTIPLE_MYELOMA_HYPERPLOID_DN	28	0.361298	1.03758	0.390385	0.587754	1
LA_MEN1_TARGETS	22	0.38369	1.03667	0.405204	0.589459	1
LU_TUMOR_ENDOTHELIAL_MARKERS_UP	18	0.402758	1.03646	0.410506	0.589268	1
LEE_CALORIE_RESTRICTION_NEOCORTEX_UP	76	0.295407	1.03579	0.37702	0.590357	1
OSADA_ASCL1_TARGETS_UP	43	0.327573	1.03518	0.404494	0.591225	1
MULLIGHAN_MLL_SIGNATURE_2_DN	250	0.25087	1.03467	0.363322	0.591836	1
KEGG_RIG_I_LIKE_RECEPTOR_SIGNALING_PATHWAY	65	0.302413	1.03462	0.382022	0.591217	1
SCIBETTA_KDM5B_TARGETS_DN	70	0.30016	1.0327	0.410781	0.595599	1
REACTOME_ADAPTIVE_IMMUNE_SYSTEM	474	0.237445	1.03249	0.34466	0.595414	1
KAMMINGA_EZH2_TARGETS	39	0.333386	1.03236	0.415414	0.595006	1
MAHAJAN_RESPONSE_TO_IL1A_UP	78	0.291453	1.03203	0.364641	0.59514	1
NAKAMURA_METASTASIS	38	0.332903	1.0297	0.429126	0.600662	1
NUNODA_RESPONSE_TO_DASATINIB_IMATINIB_UP	28	0.359731	1.02923	0.415414	0.601212	1
WANG_CLASSIC_ADIPOGENIC_TARGETS_OF_PPARG	23	0.368223	1.02904	0.407547	0.600946	1
OHM_METHYLATED_IN_ADULT_CANCERS	27	0.362893	1.02754	0.419231	0.604163	1
ODONNELL_METASTASIS_DN	24	0.367827	1.02719	0.415058	0.604365	1
AIYAR_COBRA1_TARGETS_DN	26	0.363325	1.02688	0.42607	0.604391	1
MEINHOLD_OVARIAN_CANCER_LOW_GRADE_DN	19	0.387251	1.02539	0.416216	0.607597	1
MMS_MOUSE_LYMPH_HIGH_4HRS_UP	34	0.339113	1.02512	0.391304	0.60763	1
KEGG_PHENYLALANINE_METABOLISM	18	0.387196	1.02485	0.425287	0.607608	1
ZHAN_MULTIPLE_MYELOMA_PR_UP	36	0.335694	1.02388	0.409836	0.609431	1
ZHAN_MULTIPLE_MYELOMA_UP	58	0.309324	1.02125	0.396116	0.61577	1
BEIER_GLIOMA_STEM_CELL_UP	33	0.342608	1.02103	0.411877	0.615627	1
REACTOME_DOWNSTREAM_TCR_SIGNALING	31	0.35021	1.02063	0.423759	0.61597	1
KYNG_DNA_DAMAGE_BY_4NQO_OR_GAMMA_RADIATION	15	0.406712	1.02012	0.43662	0.616566	1
KEGG_UBIQUITIN_MEDIATED_PROTEOLYSIS	122	0.271594	1.01972	0.412926	0.616884	1
BIOCARTA_WNT_PATHWAY	25	0.361391	1.01946	0.426716	0.61682	1
WU_HBX_TARGETS_1_UP	16	0.403733	1.01918	0.448771	0.616826	1
GOTTWEIN_TARGETS_OF_KSHV_MIR_K12_11	51	0.309779	1.01877	0.427221	0.61717	1
KORKOLA_TERATOMA	35	0.333918	1.01865	0.423611	0.616725	1
PODAR_RESPONSE_TO_ADAPHOSTIN_DN	15	0.413082	1.01855	0.449248	0.616257	1
RASHI_RESPONSE_TO_IONIZING_RADIATION_4	51	0.308623	1.01845	0.423698	0.615734	1
KEGG_N_GLYCAN_BIOSYNTHESIS	42	0.329134	1.01798	0.426471	0.616182	1
KEGG_TYROSINE_METABOLISM	39	0.325481	1.01734	0.431734	0.617124	1
ALONSO_METASTASIS_NEURAL_UP	17	0.394589	1.01685	0.430189	0.617666	1
FOSTER_TOLERANT_MACROPHAGE_UP	135	0.265172	1.01553	0.401051	0.620474	1
SLEBOS_HEAD_AND_NECK_CANCER_WITH_HPV_UP	67	0.294999	1.01484	0.427065	0.621521	1
REACTOME_SRP_DEPENDENT_COTRANSLATIONAL_PROTEIN_TARGETING_TO_MEMBRANE	99	0.276623	1.01461	0.415709	0.621398	1
SUZUKI_RESPONSE_TO_TSA	15	0.396483	1.01415	0.442913	0.6219	1
TONKS_TARGETS_OF_RUNX1_RUNX1T1_FUSION_HSC_DN	172	0.259655	1.01359	0.41533	0.622652	1
HOFFMANN_IMMATURE_TO_MATURE_B_LYMPHOCYTE_DN	46	0.314216	1.01339	0.425856	0.622401	1
SANSOM_WNT_PATHWAY_REQUIRE_MYC	57	0.302799	1.013	0.43738	0.622697	1
WHITEHURST_PACLITAXEL_SENSITIVITY	34	0.333342	1.01256	0.428302	0.623102	1
MORI_PRE_BI_LYMPHOCYTE_UP	72	0.283098	1.01224	0.416071	0.623167	1
SNIJDERS_AMPLIFIED_IN_HEAD_AND_NECK_TUMORS	34	0.33637	1.01218	0.419048	0.622577	1
WARTERS_RESPONSE_TO_IR_SKIN	61	0.301785	1.01175	0.423698	0.622993	1
CHEOK_RESPONSE_TO_MERCAPTOPURINE_AND_LD_MTX_DN	15	0.415213	1.01122	0.457895	0.623673	1
SESTO_RESPONSE_TO_UV_C7	67	0.296211	1.01122	0.434211	0.622939	1
FLECHNER_PBL_KIDNEY_TRANSPLANT_REJECTED_VS_OK_UP	57	0.306604	1.0091	0.44186	0.62785	1
LANDIS_ERBB2_BREAST_TUMORS_65_UP	20	0.379431	1.00809	0.437859	0.629807	1
OZEN_MIR125B1_TARGETS	22	0.365123	1.00714	0.476281	0.631592	1
REACTOME_NEF_MEDIATES_DOWN_MODULATION_OF_CELL_SURFACE_RECEPTORS_BY_RECRUITING_THEM_TO_CLATHRIN_ADAPTERS	20	0.374544	1.0062	0.440075	0.633435	1
PETRETTO_HEART_MASS_QTL_CIS_DN	20	0.370723	1.00543	0.431068	0.634779	1
BERTUCCI_INVASIVE_CARCINOMA_DUCTAL_VS_LOBULAR_UP	22	0.368325	1.00516	0.450758	0.634771	1
FLECHNER_BIOPSY_KIDNEY_TRANSPLANT_OK_VS_DONOR_DN	22	0.373908	1.00505	0.430476	0.634313	1
BECKER_TAMOXIFEN_RESISTANCE_DN	49	0.305415	1.0036	0.472628	0.637493	1
RIZKI_TUMOR_INVASIVENESS_3D_DN	243	0.243554	1.00316	0.4514	0.637945	1
COULOUARN_TEMPORAL_TGFB1_SIGNATURE_DN	128	0.268557	1.00315	0.438356	0.637215	1
REACTOME_ENDOSOMAL_SORTING_COMPLEX_REQUIRED_FOR_TRANSPORT_ESCRT	24	0.356823	1.00296	0.45841	0.636975	1
BROWNE_HCMV_INFECTION_1HR_DN	197	0.249867	1.00147	0.453737	0.64024	1
LIANG_HEMATOPOIESIS_STEM_CELL_NUMBER_SMALL_VS_HUGE_UP	33	0.337006	1.00095	0.44332	0.640894	1
MEISSNER_BRAIN_ICP_WITH_H3K4ME3	23	0.36062	1.00093	0.479452	0.640188	1
JECHLINGER_EPITHELIAL_TO_MESENCHYMAL_TRANSITION_UP	71	0.290909	0.999781	0.447566	0.642553	1
BIOCARTA_P53_PATHWAY	16	0.402875	0.998739	0.466258	0.644595	1
TANAKA_METHYLATED_IN_ESOPHAGEAL_CARCINOMA	91	0.279411	0.998596	0.460733	0.644207	1
HUANG_DASATINIB_RESISTANCE_DN	60	0.293487	0.998055	0.433757	0.64487	1
REACTOME_DEADENYLATION_OF_MRNA	17	0.386524	0.995181	0.486974	0.651986	1
REACTOME_PRE_NOTCH_EXPRESSION_AND_PROCESSING	37	0.327514	0.994712	0.464015	0.652475	1
MULLIGHAN_MLL_SIGNATURE_1_UP	334	0.236183	0.993575	0.472881	0.654825	1
KIM_TIAL1_TARGETS	30	0.336363	0.993468	0.435484	0.654381	1
ZHAN_EARLY_DIFFERENTIATION_GENES_DN	41	0.314897	0.993117	0.460967	0.654584	1
HOWLIN_CITED1_TARGETS_2_DN	15	0.399475	0.991469	0.478846	0.658295	1
NIKOLSKY_BREAST_CANCER_17Q11_Q21_AMPLICON	97	0.271241	0.990481	0.477113	0.660245	1
ROVERSI_GLIOMA_COPY_NUMBER_UP	91	0.278956	0.989534	0.461957	0.6621	1
REACTOME_RIG_I_MDA5_MEDIATED_INDUCTION_OF_IFN_ALPHA_BETA_PATHWAYS	65	0.293048	0.989296	0.473098	0.662027	1
DAIRKEE_CANCER_PRONE_RESPONSE_BPA_E2	110	0.268167	0.988918	0.484429	0.662233	1
KYNG_DNA_DAMAGE_BY_4NQO	36	0.328542	0.988865	0.475096	0.661623	1
WANG_METASTASIS_OF_BREAST_CANCER_ESR1_DN	25	0.347613	0.987523	0.465251	0.664515	1
WAMUNYOKOLI_OVARIAN_CANCER_GRADES_1_2_UP	119	0.264458	0.986579	0.5	0.666338	1
LAMB_CCND1_TARGETS	18	0.379577	0.985949	0.491557	0.667343	1
BRUECKNER_TARGETS_OF_MIRLET7A3_DN	68	0.286355	0.985504	0.491743	0.667804	1
CHEN_LUNG_CANCER_SURVIVAL	26	0.342279	0.985362	0.490672	0.667406	1
ROY_WOUND_BLOOD_VESSEL_UP	45	0.310637	0.985262	0.482759	0.66692	1
KEGG_GLUTATHIONE_METABOLISM	45	0.308609	0.984477	0.495327	0.668264	1
REACTOME_GPVI_MEDIATED_ACTIVATION_CASCADE	30	0.332446	0.984043	0.46875	0.668638	1
NAKAYAMA_FGF2_TARGETS	24	0.349058	0.982989	0.467257	0.670785	1
REACTOME_SIGNALING_BY_INSULIN_RECEPTOR	98	0.270259	0.982547	0.488455	0.671206	1
REACTOME_TCA_CYCLE_AND_RESPIRATORY_ELECTRON_TRANSPORT	111	0.266958	0.982302	0.473968	0.671136	1
YAGI_AML_WITH_T_9_11_TRANSLOCATION	119	0.259612	0.981821	0.484956	0.671635	1
GAZDA_DIAMOND_BLACKFAN_ANEMIA_MYELOID_DN	36	0.31904	0.981367	0.483932	0.672073	1
REACTOME_DARPP_32_EVENTS	24	0.351276	0.981035	0.493458	0.672241	1
KEEN_RESPONSE_TO_ROSIGLITAZONE_UP	32	0.327189	0.980787	0.470588	0.672125	1
SASAKI_ADULT_T_CELL_LEUKEMIA	159	0.249503	0.980781	0.499165	0.671377	1
MALONEY_RESPONSE_TO_17AAG_UP	38	0.31561	0.979376	0.481625	0.6744	1
MARIADASON_REGULATED_BY_HISTONE_ACETYLATION_UP	68	0.282084	0.979162	0.479323	0.674218	1
RASHI_RESPONSE_TO_IONIZING_RADIATION_6	77	0.275022	0.978747	0.490334	0.674549	1
LEE_LIVER_CANCER_E2F1_UP	61	0.287067	0.975904	0.470899	0.681638	1
BOHN_PRIMARY_IMMUNODEFICIENCY_SYNDROM_DN	38	0.317974	0.975527	0.50193	0.68186	1
MCBRYAN_PUBERTAL_BREAST_5_6WK_DN	115	0.260988	0.975237	0.490054	0.681906	1
REACTOME_MITOTIC_PROMETAPHASE	74	0.278953	0.975203	0.513513	0.681227	1
BOYLAN_MULTIPLE_MYELOMA_C_UP	37	0.320154	0.972306	0.512334	0.688228	1
SUZUKI_RESPONSE_TO_TSA_AND_DECITABINE_1B	19	0.36807	0.972188	0.480769	0.687761	1
RUAN_RESPONSE_TO_TNF_TROGLITAZONE_UP	17	0.370757	0.970575	0.497196	0.691479	1
BIOCARTA_TNFR1_PATHWAY	29	0.332567	0.96916	0.5	0.694489	1
REACTOME_3_UTR_MEDIATED_TRANSLATIONAL_REGULATION	86	0.271833	0.968598	0.502732	0.695225	1
BIOCARTA_CHEMICAL_PATHWAY	21	0.357787	0.967248	0.495396	0.698193	1
DORMOY_ELAVL1_TARGETS	16	0.379505	0.965648	0.50193	0.701807	1
KEGG_BETA_ALANINE_METABOLISM	22	0.357421	0.96563	0.505639	0.701071	1
RASHI_RESPONSE_TO_IONIZING_RADIATION_3	43	0.308359	0.965214	0.512681	0.70141	1
CHEOK_RESPONSE_TO_MERCAPTOPURINE_DN	21	0.356167	0.962183	0.510597	0.708901	1
VANHARANTA_UTERINE_FIBROID_WITH_7Q_DELETION_DN	33	0.318669	0.962132	0.516423	0.708239	1
CHENG_RESPONSE_TO_NICKEL_ACETATE	40	0.308388	0.961846	0.50991	0.708256	1
BOSCO_EPITHELIAL_DIFFERENTIATION_MODULE	59	0.286393	0.959535	0.527273	0.713823	1
REACTOME_PHASE_II_CONJUGATION	53	0.291452	0.958979	0.523466	0.714573	1
LI_WILMS_TUMOR_VS_FETAL_KIDNEY_2_UP	28	0.330149	0.958901	0.512	0.713997	1
LIU_SMARCA4_TARGETS	55	0.28844	0.957577	0.531598	0.716921	1
MORI_LARGE_PRE_BII_LYMPHOCYTE_UP	79	0.271097	0.957379	0.553114	0.716684	1
BRACHAT_RESPONSE_TO_CAMPTOTHECIN_DN	37	0.310322	0.956662	0.52468	0.717804	1
TAKEDA_TARGETS_OF_NUP98_HOXA9_FUSION_16D_UP	154	0.246418	0.955156	0.573657	0.721261	1
REACTOME_COSTIMULATION_BY_THE_CD28_FAMILY	57	0.29064	0.954916	0.538188	0.721115	1
GALE_APL_WITH_FLT3_MUTATED_DN	16	0.374588	0.954301	0.513661	0.721977	1
MODY_HIPPOCAMPUS_PRENATAL	38	0.305274	0.952218	0.54409	0.72686	1
GEISS_RESPONSE_TO_DSRNA_DN	16	0.368432	0.951578	0.518587	0.727826	1
WATANABE_RECTAL_CANCER_RADIOTHERAPY_RESPONSIVE_UP	95	0.259647	0.951315	0.555752	0.72772	1
KONG_E2F3_TARGETS	84	0.268423	0.95074	0.553381	0.728467	1
IIZUKA_LIVER_CANCER_PROGRESSION_G1_G2_DN	25	0.334579	0.950286	0.514815	0.728983	1
YORDY_RECIPROCAL_REGULATION_BY_ETS1_AND_SP100_UP	21	0.353106	0.947118	0.549348	0.736875	1
REACTOME_SEMA4D_INDUCED_CELL_MIGRATION_AND_GROWTH_CONE_COLLAPSE	23	0.336811	0.943604	0.535645	0.745555	1
BIOCARTA_MTOR_PATHWAY	21	0.350003	0.943391	0.55268	0.745314	1
REACTOME_BRANCHED_CHAIN_AMINO_ACID_CATABOLISM	16	0.375021	0.943326	0.52974	0.744661	1
GAZDA_DIAMOND_BLACKFAN_ANEMIA_PROGENITOR_UP	35	0.312819	0.942321	0.561644	0.746643	1
REACTOME_POST_TRANSLATIONAL_MODIFICATION_SYNTHESIS_OF_GPI_ANCHORED_PROTEINS	25	0.334635	0.940949	0.565863	0.749584	1
GAL_LEUKEMIC_STEM_CELL_DN	217	0.232761	0.940189	0.636975	0.750863	1
SWEET_KRAS_ONCOGENIC_SIGNATURE	81	0.266042	0.94007	0.57315	0.750376	1
MAGRANGEAS_MULTIPLE_MYELOMA_IGG_VS_IGA_DN	24	0.327018	0.939886	0.564338	0.750067	1
MURAKAMI_UV_RESPONSE_24HR	20	0.349403	0.939817	0.548507	0.749435	1
FLOTHO_PEDIATRIC_ALL_THERAPY_RESPONSE_DN	24	0.341912	0.939562	0.540797	0.749338	1
WINNEPENNINCKX_MELANOMA_METASTASIS_DN	41	0.294142	0.938853	0.571429	0.750418	1
KAMMINGA_SENESCENCE	35	0.308747	0.934534	0.562141	0.761315	1
BIOCARTA_DEATH_PATHWAY	32	0.312753	0.934214	0.575238	0.761318	1
ZEMBUTSU_SENSITIVITY_TO_CISPLATIN	18	0.360594	0.931668	0.557009	0.767473	1
WALLACE_PROSTATE_CANCER_RACE_DN	65	0.276405	0.931426	0.575592	0.76731	1
LI_AMPLIFIED_IN_LUNG_CANCER	172	0.237246	0.93101	0.639719	0.767626	1
LIU_LIVER_CANCER	29	0.318934	0.930527	0.550584	0.768081	1
LIU_COMMON_CANCER_GENES	64	0.273335	0.930411	0.587912	0.76756	1
LEE_TARGETS_OF_PTCH1_AND_SUFU_UP	48	0.286923	0.92978	0.578662	0.768429	1
WAGNER_APO2_SENSITIVITY	25	0.336369	0.929315	0.558608	0.76885	1
ZIRN_TRETINOIN_RESPONSE_UP	19	0.350426	0.92887	0.566004	0.769228	1
WAKABAYASHI_ADIPOGENESIS_PPARG_RXRA_BOUND_WITH_H4K20ME1_MARK	114	0.250653	0.928207	0.615789	0.770173	1
GARGALOVIC_RESPONSE_TO_OXIDIZED_PHOSPHOLIPIDS_RED_DN	22	0.342075	0.927806	0.556391	0.770423	1
ABDELMOHSEN_ELAVL4_TARGETS	15	0.37614	0.927444	0.582231	0.770559	1
CHIN_BREAST_CANCER_COPY_NUMBER_UP	24	0.334738	0.927367	0.562387	0.769944	1
BIOCARTA_GSK3_PATHWAY	27	0.322941	0.926945	0.582888	0.770261	1
MOREIRA_RESPONSE_TO_TSA_UP	24	0.329139	0.926187	0.575646	0.771464	1
WESTON_VEGFA_TARGETS_3HR	70	0.267034	0.925978	0.610294	0.771182	1
BOYLAN_MULTIPLE_MYELOMA_D_CLUSTER_DN	36	0.303943	0.925351	0.601818	0.772013	1
REACTOME_BILE_ACID_AND_BILE_SALT_METABOLISM	27	0.324482	0.924815	0.572477	0.772625	1
KYNG_DNA_DAMAGE_BY_4NQO_OR_UV	58	0.275527	0.924671	0.5878	0.772175	1
XU_RESPONSE_TO_TRETINOIN_AND_NSC682994_UP	17	0.35822	0.92379	0.575985	0.77368	1
ALCALA_APOPTOSIS	81	0.2629	0.923636	0.622263	0.773255	1
COLLIS_PRKDC_SUBSTRATES	19	0.354128	0.923625	0.562992	0.772459	1
NADLER_OBESITY_UP	56	0.279868	0.922976	0.588028	0.77333	1
BOYAULT_LIVER_CANCER_SUBCLASS_G3_DN	47	0.288183	0.921468	0.600707	0.776509	1
WU_HBX_TARGETS_3_UP	17	0.360641	0.921374	0.580224	0.775927	1
REACTOME_TAK1_ACTIVATES_NFKB_BY_PHOSPHORYLATION_AND_ACTIVATION_OF_IKKS_COMPLEX	18	0.357928	0.920576	0.569444	0.777216	1
DOANE_BREAST_CANCER_ESR1_DN	48	0.288819	0.918953	0.580935	0.780711	1
MULLIGHAN_MLL_SIGNATURE_1_DN	212	0.226354	0.918904	0.69616	0.780017	1
REACTOME_TRANS_GOLGI_NETWORK_VESICLE_BUDDING	56	0.27781	0.917834	0.602637	0.781991	1
MORI_MATURE_B_LYMPHOCYTE_DN	69	0.266578	0.917465	0.624549	0.782127	1
MARCINIAK_ER_STRESS_RESPONSE_VIA_CHOP	23	0.335253	0.915852	0.598441	0.785484	1
MANTOVANI_VIRAL_GPCR_SIGNALING_DN	42	0.289004	0.912751	0.602888	0.792717	1
TOMIDA_METASTASIS_UP	19	0.346085	0.912743	0.597276	0.791905	1
VANTVEER_BREAST_CANCER_POOR_PROGNOSIS	44	0.288891	0.912687	0.611855	0.791215	1
ZHAN_V2_LATE_DIFFERENTIATION_GENES	43	0.291085	0.912165	0.60076	0.791747	1
DING_LUNG_CANCER_EXPRESSION_BY_COPY_NUMBER	92	0.251432	0.912029	0.650558	0.791252	1
MIDORIKAWA_AMPLIFIED_IN_LIVER_CANCER	39	0.30003	0.911455	0.599265	0.791927	1
CAIRO_LIVER_DEVELOPMENT_UP	148	0.23484	0.90935	0.706294	0.796632	1
BARIS_THYROID_CANCER_UP	22	0.328649	0.907612	0.592453	0.800327	1
JAZAG_TGFB1_SIGNALING_VIA_SMAD4_DN	61	0.269987	0.907525	0.641473	0.799724	1
DIRMEIER_LMP1_RESPONSE_LATE_UP	53	0.276644	0.907287	0.626617	0.799502	1
WEIGEL_OXIDATIVE_STRESS_BY_HNE_AND_H2O2	39	0.290654	0.906392	0.610507	0.801028	1
KEGG_ALZHEIMERS_DISEASE	149	0.233904	0.906338	0.703959	0.800332	1
REACTOME_SIGNALLING_TO_RAS	25	0.320593	0.906202	0.592593	0.799857	1
LE_NEURONAL_DIFFERENTIATION_DN	19	0.340283	0.90615	0.580524	0.799171	1
ICHIBA_GRAFT_VERSUS_HOST_DISEASE_35D_DN	44	0.282675	0.906015	0.634058	0.798685	1
FRIDMAN_IMMORTALIZATION_DN	30	0.310661	0.903898	0.623782	0.803334	1
REACTOME_PEROXISOMAL_LIPID_METABOLISM	18	0.346942	0.903639	0.580645	0.803171	1
LINDGREN_BLADDER_CANCER_CLUSTER_1_UP	99	0.244418	0.903249	0.6875	0.803342	1
MORI_PLASMA_CELL_DN	29	0.301304	0.901353	0.620038	0.807389	1
KEGG_GLYCEROPHOSPHOLIPID_METABOLISM	64	0.263054	0.897836	0.66955	0.815593	1
DITTMER_PTHLH_TARGETS_DN	70	0.260802	0.897186	0.677305	0.816415	1
KEGG_TGF_BETA_SIGNALING_PATHWAY	82	0.254086	0.896266	0.670251	0.817863	1
DOANE_RESPONSE_TO_ANDROGEN_UP	163	0.230482	0.896221	0.724437	0.817132	1
KUMAR_PATHOGEN_LOAD_BY_MACROPHAGES	204	0.223202	0.896116	0.754266	0.81652	1
SARTIPY_NORMAL_AT_INSULIN_RESISTANCE_UP	29	0.30896	0.895626	0.645098	0.816877	1
LEE_LIVER_CANCER_MYC_E2F1_DN	61	0.269054	0.895517	0.648077	0.816324	1
TIEN_INTESTINE_PROBIOTICS_2HR_DN	74	0.254586	0.895448	0.661818	0.815663	1
LY_AGING_OLD_DN	53	0.270319	0.895286	0.662544	0.815222	1
RIZKI_TUMOR_INVASIVENESS_2D_UP	65	0.260238	0.894854	0.671587	0.815465	1
YAO_TEMPORAL_RESPONSE_TO_PROGESTERONE_CLUSTER_9	66	0.260046	0.891069	0.663717	0.82408	1
KEGG_TYPE_I_DIABETES_MELLITUS	40	0.286741	0.890682	0.648077	0.824186	1
SU_PANCREAS	47	0.277663	0.889913	0.646409	0.825282	1
NGUYEN_NOTCH1_TARGETS_UP	28	0.307544	0.889195	0.64663	0.826144	1
TIEN_INTESTINE_PROBIOTICS_2HR_UP	26	0.316087	0.888867	0.610294	0.82609	1
YANG_MUC2_TARGETS_DUODENUM_6MO_DN	20	0.330064	0.888042	0.631985	0.827272	1
REACTOME_MEMBRANE_TRAFFICKING	116	0.23755	0.887604	0.749071	0.827513	1
HSIAO_HOUSEKEEPING_GENES	362	0.208712	0.886844	0.8672	0.828579	1
CHANGOLKAR_H2AFY_TARGETS_DN	33	0.30036	0.885805	0.662214	0.830301	1
HOLLEMAN_PREDNISOLONE_RESISTANCE_ALL_UP	17	0.340532	0.885394	0.64786	0.830448	1
KEGG_THYROID_CANCER	29	0.302893	0.884803	0.650995	0.831031	1
BORCZUK_MALIGNANT_MESOTHELIOMA_DN	88	0.246404	0.884369	0.723104	0.831238	1
ZHAN_MULTIPLE_MYELOMA_DN	38	0.281334	0.883529	0.640449	0.832405	1
KAYO_CALORIE_RESTRICTION_MUSCLE_DN	78	0.252583	0.882067	0.726606	0.835176	1
DARWICHE_PAPILLOMA_RISK_HIGH_VS_LOW_DN	28	0.301829	0.880427	0.616541	0.838176	1
NOUSHMEHR_GBM_SILENCED_BY_METHYLATION	43	0.281251	0.880084	0.684882	0.838155	1
NIELSEN_LEIOMYOSARCOMA_UP	16	0.346646	0.880052	0.624309	0.837398	1
WALLACE_JAK2_TARGETS_UP	22	0.323809	0.878669	0.64684	0.839818	1
BIOCARTA_ARF_PATHWAY	17	0.343843	0.878455	0.642	0.839458	1
WANG_RESPONSE_TO_BEXAROTENE_UP	32	0.295282	0.877574	0.678571	0.840745	1
LINDGREN_BLADDER_CANCER_HIGH_RECURRENCE	45	0.275884	0.877202	0.694757	0.840752	1
ZEMBUTSU_SENSITIVITY_TO_METHOTREXATE	16	0.342081	0.876436	0.654649	0.841766	1
CLIMENT_BREAST_CANCER_COPY_NUMBER_UP	23	0.321743	0.876353	0.648871	0.841135	1
DOANE_BREAST_CANCER_CLASSES_UP	61	0.26082	0.874598	0.706215	0.844525	1
ROSS_AML_OF_FAB_M7_TYPE	65	0.257656	0.873955	0.701689	0.84514	1
SCHAEFFER_PROSTATE_DEVELOPMENT_6HR_UP	151	0.225162	0.871961	0.780528	0.848992	1
WILCOX_RESPONSE_TO_PROGESTERONE_DN	59	0.259973	0.87155	0.711896	0.849097	1
KYNG_ENVIRONMENTAL_STRESS_RESPONSE_DN	18	0.333725	0.870708	0.654206	0.850236	1
REACTOME_BOTULINUM_NEUROTOXICITY	16	0.343631	0.87032	0.629423	0.850262	1
REACTOME_RECYCLING_PATHWAY_OF_L1	25	0.307387	0.870062	0.65896	0.849998	1
REACTOME_DOWNREGULATION_OF_TGF_BETA_RECEPTOR_SIGNALING	20	0.324338	0.869835	0.648184	0.849694	1
SU_PLACENTA	25	0.310283	0.868919	0.653501	0.850969	1
ZHAN_MULTIPLE_MYELOMA_CD1_AND_CD2_DN	41	0.280821	0.867708	0.685874	0.852864	1
HEIDENBLAD_AMPLIFIED_IN_PANCREATIC_CANCER	22	0.319055	0.867495	0.638996	0.852477	1
PENG_GLUCOSE_DEPRIVATION_DN	146	0.223353	0.866715	0.789474	0.853358	1
LANDEMAINE_LUNG_METASTASIS	17	0.333489	0.8649	0.646503	0.856613	1
REACTOME_INFLUENZA_VIRAL_RNA_TRANSCRIPTION_AND_REPLICATION	93	0.236117	0.864299	0.768482	0.857141	1
ST_G_ALPHA_S_PATHWAY	16	0.339029	0.863225	0.657845	0.858738	1
BOGNI_TREATMENT_RELATED_MYELOID_LEUKEMIA_DN	29	0.295303	0.862373	0.681733	0.85978	1
MOOTHA_FFA_OXYDATION	19	0.325358	0.862056	0.654649	0.859635	1
HAN_JNK_SINGALING_UP	31	0.287121	0.860252	0.681992	0.862828	1
SU_LIVER	54	0.256553	0.859203	0.732852	0.864397	1
PEPPER_CHRONIC_LYMPHOCYTIC_LEUKEMIA_DN	20	0.314808	0.858148	0.671488	0.865852	1
LEE_LIVER_CANCER_ACOX1_UP	59	0.258216	0.85723	0.710526	0.866923	1
REACTOME_SYNTHESIS_OF_PA	22	0.311454	0.856208	0.666048	0.868292	1
HOLLMANN_APOPTOSIS_VIA_CD40_UP	176	0.214839	0.854462	0.835017	0.87122	1
REACTOME_CD28_DEPENDENT_PI3K_AKT_SIGNALING	19	0.319825	0.854377	0.676923	0.870563	1
ZHAN_MULTIPLE_MYELOMA_MF_UP	41	0.270507	0.854188	0.717268	0.870104	1
LEE_LIVER_CANCER_MYC_TGFA_DN	61	0.252912	0.851034	0.775238	0.876203	1
WATANABE_COLON_CANCER_MSI_VS_MSS_DN	70	0.246079	0.849606	0.782931	0.878409	1
WATANABE_COLON_CANCER_MSI_VS_MSS_UP	25	0.306174	0.849583	0.698444	0.877601	1
STEGER_ADIPOGENESIS_UP	21	0.310895	0.849118	0.664845	0.877698	1
RICKMAN_HEAD_AND_NECK_CANCER_D	27	0.29928	0.848951	0.682746	0.877185	1
GENTILE_UV_RESPONSE_CLUSTER_D9	19	0.317299	0.848923	0.677716	0.876393	1
FALVELLA_SMOKERS_WITH_LUNG_CANCER	68	0.247046	0.848274	0.789091	0.8769	1
MIKKELSEN_MCV6_LCP_WITH_H3K4ME3	136	0.223454	0.84736	0.824057	0.877954	1
REACTOME_ACTIVATED_POINT_MUTANTS_OF_FGFR2	16	0.334018	0.847299	0.68472	0.87723	1
LI_CYTIDINE_ANALOG_PATHWAY	16	0.332822	0.846504	0.680473	0.878072	1
BROWNE_HCMV_INFECTION_10HR_DN	51	0.259049	0.846083	0.768683	0.878106	1
ROYLANCE_BREAST_CANCER_16Q_COPY_NUMBER_DN	18	0.328354	0.84456	0.679537	0.880448	1
REACTOME_SIGNALLING_TO_ERKS	34	0.281779	0.843518	0.712851	0.881769	1
NADLER_HYPERGLYCEMIA_AT_OBESITY	55	0.252124	0.841459	0.765049	0.885044	1
REACTOME_GRB2_EVENTS_IN_ERBB2_SIGNALING	21	0.307317	0.839659	0.703985	0.887775	1
FERRANDO_LYL1_NEIGHBORS	15	0.341473	0.839633	0.6862	0.886973	1
REACTOME_SHC1_EVENTS_IN_ERBB4_SIGNALING	19	0.31846	0.839017	0.68431	0.887338	1
WANG_RECURRENT_LIVER_CANCER_DN	16	0.330238	0.838149	0.698656	0.888242	1
BAUS_TFF2_TARGETS_UP	30	0.287737	0.837964	0.72693	0.887746	1
LUI_THYROID_CANCER_PAX8_PPARG_UP	39	0.26668	0.837483	0.755319	0.88791	1
ENGELMANN_CANCER_PROGENITORS_DN	61	0.247976	0.836244	0.788151	0.889456	1
SIMBULAN_UV_RESPONSE_IMMORTALIZED_DN	30	0.28374	0.835572	0.724453	0.889943	1
BIOCARTA_G2_PATHWAY	23	0.304808	0.835199	0.725632	0.889812	1
REACTOME_REGULATION_OF_INSULIN_LIKE_GROWTH_FACTOR_IGF_ACTIVITY_BY_INSULIN_LIKE_GROWTH_FACTOR_BINDING_PROTEINS_IGFBPS	16	0.33067	0.834578	0.685874	0.890167	1
REACTOME_CTNNB1_PHOSPHORYLATION_CASCADE	16	0.327349	0.833471	0.690741	0.891431	1
MIKKELSEN_MCV6_LCP_WITH_H3K27ME3	21	0.315524	0.833428	0.685771	0.890666	1
KEGG_PEROXISOME	72	0.240039	0.832212	0.812721	0.892092	1
REACTOME_IL_2_SIGNALING	40	0.266082	0.831993	0.723684	0.891653	1
KEGG_AMYOTROPHIC_LATERAL_SCLEROSIS_ALS	49	0.252261	0.83174	0.769088	0.891286	1
KEGG_OOCYTE_MEIOSIS	106	0.222537	0.83169	0.850258	0.890522	1
WANG_BARRETTS_ESOPHAGUS_AND_ESOPHAGUS_CANCER_DN	35	0.276919	0.831304	0.738971	0.890455	1
JIANG_HYPOXIA_CANCER	70	0.239055	0.830538	0.800731	0.891081	1
BILANGES_RAPAMYCIN_SENSITIVE_GENES	33	0.275609	0.830314	0.739051	0.890661	1
MORI_SMALL_PRE_BII_LYMPHOCYTE_DN	69	0.241835	0.830155	0.799296	0.890139	1
REACTOME_TGF_BETA_RECEPTOR_SIGNALING_ACTIVATES_SMADS	23	0.302878	0.827663	0.695906	0.89398	1
WENG_POR_TARGETS_LIVER_UP	37	0.271332	0.827564	0.75419	0.893335	1
MIKKELSEN_MCV6_ICP_WITH_H3K27ME3	60	0.246159	0.827326	0.790528	0.892956	1
JOHANSSON_BRAIN_CANCER_EARLY_VS_LATE_DN	44	0.259248	0.827146	0.789869	0.892452	1
REACTOME_FGFR_LIGAND_BINDING_AND_ACTIVATION	22	0.299073	0.826359	0.711575	0.893042	1
TERAMOTO_OPN_TARGETS_CLUSTER_6	25	0.289389	0.824021	0.731518	0.896504	1
LIM_MAMMARY_LUMINAL_PROGENITOR_UP	51	0.249322	0.823052	0.794425	0.897388	1
KEGG_EPITHELIAL_CELL_SIGNALING_IN_HELICOBACTER_PYLORI_INFECTION	62	0.244571	0.820446	0.8	0.90122	1
KEGG_GLYOXYLATE_AND_DICARBOXYLATE_METABOLISM	15	0.331063	0.813993	0.729583	0.911758	1
KANG_FLUOROURACIL_RESISTANCE_UP	21	0.307357	0.812526	0.771318	0.913437	1
GNATENKO_PLATELET_SIGNATURE	43	0.256259	0.809597	0.782847	0.917587	1
REACTOME_ABC_FAMILY_PROTEINS_MEDIATED_TRANSPORT	33	0.2725	0.807364	0.7833	0.920522	1
BIOCARTA_IL10_PATHWAY	17	0.315686	0.80712	0.759259	0.920064	1
MARIADASON_RESPONSE_TO_CURCUMIN_SULINDAC_7	15	0.325917	0.807001	0.727626	0.91939	1
BIOCARTA_DC_PATHWAY	22	0.288412	0.80637	0.727444	0.919625	1
LUI_THYROID_CANCER_CLUSTER_3	21	0.298662	0.805828	0.743446	0.919646	1
STARK_HYPPOCAMPUS_22Q11_DELETION_UP	44	0.255831	0.804764	0.837696	0.920554	1
REACTOME_APC_CDC20_MEDIATED_DEGRADATION_OF_NEK2A	20	0.295386	0.800819	0.774193	0.926113	1
NIELSEN_SCHWANNOMA_UP	16	0.316902	0.800467	0.745455	0.925799	1
REACTOME_FATTY_ACYL_COA_BIOSYNTHESIS	17	0.313513	0.799873	0.743738	0.925882	1
REACTOME_SHC_MEDIATED_CASCADE	28	0.27372	0.799768	0.782443	0.925204	1
KAMIKUBO_MYELOID_CEBPA_NETWORK	27	0.282642	0.798218	0.767308	0.926774	1
KEGG_RETINOL_METABOLISM	49	0.245957	0.797744	0.828063	0.926702	1
KEGG_PYRUVATE_METABOLISM	40	0.259309	0.797723	0.798198	0.925881	1
REACTOME_GAP_JUNCTION_TRAFFICKING	22	0.288437	0.795462	0.79566	0.928522	1
REACTOME_THE_ROLE_OF_NEF_IN_HIV1_REPLICATION_AND_DISEASE_PATHOGENESIS	27	0.280977	0.794639	0.80663	0.928913	1
CREIGHTON_AKT1_SIGNALING_VIA_MTOR_DN	21	0.292944	0.791031	0.802583	0.93348	1
NELSON_RESPONSE_TO_ANDROGEN_DN	19	0.299338	0.789603	0.732727	0.934706	1
HOSHIDA_LIVER_CANCER_SUBCLASS_S1	223	0.194223	0.787753	0.971476	0.936503	1
OUYANG_PROSTATE_CANCER_PROGRESSION_DN	19	0.290764	0.787155	0.809886	0.936522	1
ROYLANCE_BREAST_CANCER_16Q_COPY_NUMBER_UP	43	0.246671	0.78692	0.836431	0.935992	1
KEGG_GLYCEROLIPID_METABOLISM	43	0.248429	0.786221	0.826168	0.93612	1
REACTOME_PROLONGED_ERK_ACTIVATION_EVENTS	17	0.310058	0.785928	0.767148	0.935669	1
MOROSETTI_FACIOSCAPULOHUMERAL_MUSCULAR_DISTROPHY_UP	20	0.294087	0.785428	0.781955	0.935542	1
REACTOME_CD28_CO_STIMULATION	29	0.266421	0.785394	0.808271	0.934733	1
TAKEDA_TARGETS_OF_NUP98_HOXA9_FUSION_16D_DN	119	0.20721	0.784581	0.939068	0.935037	1
REACTOME_CTLA4_INHIBITORY_SIGNALING	21	0.287425	0.78424	0.799228	0.93466	1
REACTOME_SYNTHESIS_OF_BILE_ACIDS_AND_BILE_SALTS_VIA_7ALPHA_HYDROXYCHOLESTEROL	15	0.317555	0.783269	0.772901	0.935147	1
KEGG_FC_GAMMA_R_MEDIATED_PHAGOCYTOSIS	87	0.218972	0.781737	0.904494	0.936407	1
XU_HGF_TARGETS_REPRESSED_BY_AKT1_DN	82	0.222978	0.779663	0.885764	0.938424	1
NOUZOVA_METHYLATED_IN_APL	52	0.233791	0.775578	0.879406	0.943121	1
REACTOME_PLATELET_SENSITIZATION_BY_LDL	16	0.303916	0.775523	0.801484	0.94234	1
KEGG_REGULATION_OF_AUTOPHAGY	33	0.261574	0.774069	0.824723	0.943393	1
YANG_BREAST_CANCER_ESR1_LASER_UP	27	0.268365	0.767652	0.843066	0.950815	1
SETLUR_PROSTATE_CANCER_TMPRSS2_ERG_FUSION_DN	20	0.288605	0.767467	0.80226	0.950174	1
GAUSSMANN_MLL_AF4_FUSION_TARGETS_E_DN	21	0.285685	0.767059	0.815693	0.949818	1
REACTOME_SPHINGOLIPID_DE_NOVO_BIOSYNTHESIS	19	0.291909	0.765243	0.785448	0.951198	1
DEMAGALHAES_AGING_DN	15	0.300542	0.760439	0.777379	0.956194	1
REACTOME_ARMS_MEDIATED_ACTIVATION	15	0.299893	0.75534	0.797021	0.961229	1
FIGUEROA_AML_METHYLATION_CLUSTER_3_DN	31	0.251309	0.755332	0.863548	0.960373	1
NEWMAN_ERCC6_TARGETS_DN	34	0.245629	0.75483	0.865613	0.960077	1
REACTOME_TRAF6_MEDIATED_IRF7_ACTIVATION	28	0.259952	0.754626	0.866541	0.95944	1
PEPPER_CHRONIC_LYMPHOCYTIC_LEUKEMIA_UP	32	0.253266	0.7538	0.848368	0.959504	1
BIOCARTA_RHO_PATHWAY	31	0.256748	0.753402	0.853306	0.959057	1
HADDAD_T_LYMPHOCYTE_AND_NK_PROGENITOR_DN	59	0.222792	0.751806	0.897959	0.960008	1
REACTOME_GLUTATHIONE_CONJUGATION	19	0.287969	0.749215	0.816092	0.962022	1
MIKKELSEN_MEF_LCP_WITH_H3K4ME3	108	0.202662	0.748012	0.956204	0.962454	1
HUMMERICH_BENIGN_SKIN_TUMOR_DN	18	0.287561	0.747407	0.810909	0.962242	1
BIOCARTA_IL7_PATHWAY	17	0.291182	0.747052	0.835514	0.961774	1
REACTOME_REGULATION_OF_IFNA_SIGNALING	24	0.267872	0.746307	0.827839	0.961683	1
JIANG_AGING_HYPOTHALAMUS_DN	40	0.240803	0.743965	0.876565	0.963326	1
REACTOME_LIGAND_GATED_ION_CHANNEL_TRANSPORT	21	0.274212	0.742741	0.82364	0.963733	1
KYNG_ENVIRONMENTAL_STRESS_RESPONSE_NOT_BY_GAMMA_IN_OLD	29	0.255625	0.74088	0.87156	0.964739	1
HUMMEL_BURKITTS_LYMPHOMA_UP	37	0.245343	0.737582	0.864662	0.96717	1
MCCLUNG_DELTA_FOSB_TARGETS_8WK	45	0.231032	0.736974	0.894052	0.966924	1
ZAMORA_NOS2_TARGETS_DN	92	0.202813	0.731505	0.966102	0.971212	1
CHIARETTI_ACUTE_LYMPHOBLASTIC_LEUKEMIA_ZAP70	61	0.218207	0.731168	0.922523	0.970658	1
KEGG_NICOTINATE_AND_NICOTINAMIDE_METABOLISM	21	0.272893	0.730995	0.884381	0.969963	1
REACTOME_SEMAPHORIN_INTERACTIONS	61	0.215665	0.730627	0.933579	0.969444	1
CHEN_ETV5_TARGETS_SERTOLI	20	0.270344	0.729996	0.855491	0.969144	1
MCMURRAY_TP53_HRAS_COOPERATION_RESPONSE_UP	23	0.264888	0.728236	0.847015	0.969913	1
KEGG_PRIMARY_BILE_ACID_BIOSYNTHESIS	16	0.279653	0.722745	0.839015	0.973881	1
BIOCARTA_ACTINY_PATHWAY	19	0.274649	0.716613	0.888476	0.978254	1
STAMBOLSKY_TARGETS_OF_MUTATED_TP53_UP	42	0.226557	0.716544	0.933579	0.977454	1
BREDEMEYER_RAG_SIGNALING_NOT_VIA_ATM_UP	43	0.226727	0.715902	0.913603	0.97709	1
BERNARD_PPAPDC1B_TARGETS_UP	33	0.23683	0.713807	0.912713	0.977922	1
JIANG_TIP30_TARGETS_DN	24	0.251861	0.70714	0.915771	0.982205	1
MOREIRA_RESPONSE_TO_TSA_DN	18	0.271733	0.707138	0.865125	0.981343	1
CROONQUIST_NRAS_SIGNALING_UP	37	0.229044	0.706748	0.909615	0.980759	1
HOFMANN_CELL_LYMPHOMA_DN	39	0.229453	0.703267	0.926554	0.982457	1
FIGUEROA_AML_METHYLATION_CLUSTER_5_DN	41	0.223167	0.703099	0.936508	0.981712	1
BIOCARTA_CTLA4_PATHWAY	20	0.261767	0.702453	0.865347	0.981315	1
BIOCARTA_CERAMIDE_PATHWAY	21	0.263532	0.700047	0.895463	0.982218	1
KEGG_GLYCOSAMINOGLYCAN_BIOSYNTHESIS_HEPARAN_SULFATE	25	0.247201	0.699797	0.920388	0.981537	1
REACTOME_IL_RECEPTOR_SHC_SIGNALING	27	0.245192	0.698282	0.905769	0.981768	1
REACTOME_ZINC_TRANSPORTERS	15	0.278753	0.696874	0.886497	0.981895	1
KEGG_METABOLISM_OF_XENOBIOTICS_BY_CYTOCHROME_P450	60	0.206599	0.69636	0.958188	0.981373	1
BIOCARTA_CHREBP2_PATHWAY	42	0.219069	0.690632	0.940109	0.984281	1
VISALA_AGING_LYMPHOCYTE_DN	15	0.270575	0.688239	0.877034	0.984924	1
TIEN_INTESTINE_PROBIOTICS_6HR_UP	50	0.214765	0.688083	0.941385	0.984156	1
KEGG_ETHER_LIPID_METABOLISM	28	0.242107	0.683481	0.901734	0.986129	1
REACTOME_LYSOSOME_VESICLE_BIOGENESIS	22	0.244096	0.66595	0.92126	0.994775	1
REACTOME_PKB_MEDIATED_EVENTS	23	0.23898	0.658614	0.9375	0.997511	1
VARELA_ZMPSTE24_TARGETS_DN	35	0.217644	0.657727	0.956522	0.997066	1
YANG_BREAST_CANCER_ESR1_BULK_UP	18	0.251906	0.652319	0.920319	0.998666	1
HAHTOLA_CTCL_PATHOGENESIS	16	0.254307	0.651043	0.91423	0.998339	1
NIKOLSKY_BREAST_CANCER_8P12_P11_AMPLICON	48	0.203512	0.650074	0.975926	0.997872	1
REACTOME_FRS2_MEDIATED_CASCADE	35	0.216099	0.649024	0.954628	0.997435	1
WILENSKY_RESPONSE_TO_DARAPLADIB	28	0.226951	0.64874	0.951311	0.996699	1
REACTOME_TRAFFICKING_OF_AMPA_RECEPTORS	26	0.228088	0.640844	0.951311	0.999015	1
REACTOME_XENOBIOTICS	15	0.260277	0.640519	0.923518	0.998278	1
HOLLEMAN_PREDNISOLONE_RESISTANCE_B_ALL_UP	19	0.242435	0.638554	0.952741	0.998166	1
HARRIS_BRAIN_CANCER_PROGENITORS	36	0.208577	0.635908	0.96875	0.998263	1
NAGY_TFTC_COMPONENTS_HUMAN	16	0.249004	0.631849	0.921687	0.998852	1
SANA_TNF_SIGNALING_DN	79	0.17812	0.624808	0.998165	1	1
HEDENFALK_BREAST_CANCER_BRACX_DN	18	0.24038	0.619298	0.920074	1	1
REACTOME_SYNTHESIS_OF_BILE_ACIDS_AND_BILE_SALTS	19	0.234765	0.612427	0.950758	1	1
KEGG_LINOLEIC_ACID_METABOLISM	27	0.209959	0.607442	0.967033	1	1
AMIT_SERUM_RESPONSE_20_MCF10A	20	0.228496	0.606805	0.956967	1	1
REACTOME_NUCLEAR_SIGNALING_BY_ERBB4	35	0.200647	0.601557	0.978927	1	1
GAURNIER_PSMD4_TARGETS	67	0.17458	0.596947	0.994595	1	1
FIGUEROA_AML_METHYLATION_CLUSTER_2_UP	47	0.184637	0.592651	0.989051	1	1
BIOCARTA_CDC42RAC_PATHWAY	15	0.231941	0.590775	0.959615	1	1
BIOCARTA_TH1TH2_PATHWAY	19	0.221433	0.59023	0.967391	1	1
TERAO_AOX4_TARGETS_HG_UP	23	0.215771	0.587287	0.972119	1	1
REACTOME_METABOLISM_OF_STEROID_HORMONES_AND_VITAMINS_A_AND_D	34	0.191259	0.582715	0.97989	1	1
GAVIN_PDE3B_TARGETS	21	0.215677	0.581515	0.971751	1	1
KEGG_ASCORBATE_AND_ALDARATE_METABOLISM	16	0.229059	0.578521	0.954887	1	1
WANG_NFKB_TARGETS	23	0.21278	0.578265	0.966535	0.999558	1
MIKKELSEN_IPS_ICP_WITH_H3K27ME3	45	0.181245	0.573156	0.994545	0.999603	1
WEBER_METHYLATED_ICP_IN_FIBROBLAST	20	0.212232	0.566236	0.98004	0.999809	1
RAY_TARGETS_OF_P210_BCR_ABL_FUSION_DN	15	0.229834	0.565301	0.973231	0.999105	1
BARRIER_CANCER_RELAPSE_NORMAL_SAMPLE_UP	30	0.19151	0.562495	0.992606	0.998675	1
GUILLAUMOND_KLF10_TARGETS_DN	25	0.192006	0.53643	0.990548	1	1
LI_ADIPOGENESIS_BY_ACTIVATED_PPARG	16	0.211195	0.528546	0.973734	1	1
NIELSEN_SYNOVIAL_SARCOMA_DN	18	0.199545	0.522902	0.988658	1	1
ZEMBUTSU_SENSITIVITY_TO_MITOMYCIN	15	0.201717	0.499961	0.982178	1	1
REACTOME_UNBLOCKING_OF_NMDA_RECEPTOR_GLUTAMATE_BINDING_AND_ACTIVATION	15	0.196693	0.493744	0.991903	1	1
LEE_LIVER_CANCER	46	0.152037	0.490018	0.998155	1	1
REACTOME_RAS_ACTIVATION_UOPN_CA2_INFUX_THROUGH_NMDA_RECEPTOR	17	0.185576	0.485944	0.988909	0.999437	1
REACTOME_ENDOGENOUS_STEROLS	15	0.179884	0.454301	0.998099	0.99974	1
KEGG_RENIN_ANGIOTENSIN_SYSTEM	16	0.168861	0.427332	0.998134	0.999446	1

## Sheet: CU - siRNA Control
Gene sets (Curated gene sets) upregulated in siRNA Control	Size	ES	NES	NOM p-val	FDR q-val	FWER p-val
MENSE_HYPOXIA_UP	77	-0.828703	-2.9888	0	0	0
MANALO_HYPOXIA_UP	187	-0.703524	-2.88996	0	0	0
ELVIDGE_HYPOXIA_BY_DMOG_UP	115	-0.750358	-2.8506	0	0	0
ELVIDGE_HYPOXIA_UP	147	-0.707111	-2.82565	0	0	0
ONDER_CDH1_TARGETS_1_UP	117	-0.723195	-2.80328	0	0	0
ELVIDGE_HIF1A_TARGETS_DN	78	-0.770266	-2.7875	0	0	0
ELVIDGE_HIF1A_AND_HIF2A_TARGETS_DN	87	-0.736839	-2.73039	0	0	0
BASAKI_YBX1_TARGETS_DN	322	-0.591073	-2.5832	0	0	0
FARDIN_HYPOXIA_11	26	-0.868549	-2.57655	0	0	0
UZONYI_RESPONSE_TO_LEUKOTRIENE_AND_THROMBIN	34	-0.807708	-2.5327	0	0	0
LEONARD_HYPOXIA	38	-0.796531	-2.50475	0	0	0
PICCALUGA_ANGIOIMMUNOBLASTIC_LYMPHOMA_DN	111	-0.649094	-2.49224	0	0	0
ZWANG_CLASS_3_TRANSIENTLY_INDUCED_BY_EGF	189	-0.598776	-2.45385	0	0	0
PRAMOONJAGO_SOX4_TARGETS_UP	46	-0.7547	-2.44606	0	0	0
REACTOME_CIRCADIAN_CLOCK	45	-0.741407	-2.41222	0	0	0
LINDSTEDT_DENDRITIC_CELL_MATURATION_B	50	-0.711194	-2.40141	0	0	0
AMIT_EGF_RESPONSE_40_HELA	38	-0.744064	-2.36324	0	0	0
CHEN_LVAD_SUPPORT_OF_FAILING_HEART_UP	94	-0.62665	-2.3585	0	0	0
QI_HYPOXIA	123	-0.600751	-2.34307	0	0	0
REACTOME_BMAL1_CLOCK_NPAS2_ACTIVATES_CIRCADIAN_EXPRESSION	30	-0.774228	-2.32895	0	0	0
CHEN_HOXA5_TARGETS_9HR_UP	183	-0.567512	-2.32194	0	0	0
PHONG_TNF_TARGETS_UP	59	-0.672581	-2.3211	0	0	0
GESERICK_TERT_TARGETS_DN	20	-0.845807	-2.32083	0	0	0
WINZEN_DEGRADED_VIA_KHSRP	97	-0.616413	-2.31366	0	0	0
GROSS_HYPOXIA_VIA_ELK3_AND_HIF1A_UP	121	-0.590696	-2.29396	0	0	0
SMIRNOV_RESPONSE_TO_IR_6HR_DN	102	-0.611776	-2.2915	0	0	0
SHAFFER_IRF4_TARGETS_IN_PLASMA_CELL_VS_MATURE_B_LYMPHOCYTE	63	-0.647988	-2.28144	0	0	0
GARGALOVIC_RESPONSE_TO_OXIDIZED_PHOSPHOLIPIDS_TURQUOISE_UP	70	-0.635233	-2.26785	0	0	0
WINTER_HYPOXIA_METAGENE	216	-0.546219	-2.26622	0	0	0
HIRSCH_CELLULAR_TRANSFORMATION_SIGNATURE_UP	216	-0.541489	-2.25222	0	0	0
WIERENGA_STAT5A_TARGETS_UP	179	-0.549118	-2.23654	0	0	0
DUTERTRE_ESTRADIOL_RESPONSE_24HR_DN	435	-0.503117	-2.23311	0	0	0
GARY_CD5_TARGETS_UP	422	-0.501344	-2.231	0	0	0
ZHAN_MULTIPLE_MYELOMA_PR_DN	37	-0.705586	-2.22277	0	0	0
NAGASHIMA_NRG1_SIGNALING_UP	157	-0.552276	-2.22037	0	0	0
ONDER_CDH1_TARGETS_3_UP	17	-0.84908	-2.21985	0	0	0
SHAFFER_IRF4_MULTIPLE_MYELOMA_PROGRAM	35	-0.703479	-2.20601	0	4e-05	0.001
RODRIGUES_DCC_TARGETS_DN	110	-0.586175	-2.20249	0	3.89e-05	0.001
NAGASHIMA_EGF_SIGNALING_UP	52	-0.649695	-2.18342	0	3.79e-05	0.001
ONDER_CDH1_TARGETS_2_UP	221	-0.518491	-2.1775	0	7.34e-05	0.002
DAUER_STAT3_TARGETS_UP	45	-0.658236	-2.17534	0	7.16e-05	0.002
DUTERTRE_ESTRADIOL_RESPONSE_6HR_DN	78	-0.604365	-2.17335	0	6.99e-05	0.002
ZHENG_FOXP3_TARGETS_IN_THYMUS_UP	165	-0.54005	-2.1692	0	6.82e-05	0.002
BHAT_ESR1_TARGETS_NOT_VIA_AKT1_DN	81	-0.598867	-2.15845	0	6.67e-05	0.002
REICHERT_MITOSIS_LIN9_TARGETS	26	-0.742704	-2.15755	0	6.52e-05	0.002
HARRIS_HYPOXIA	79	-0.594306	-2.1506	0	9.62e-05	0.003
UDAYAKUMAR_MED1_TARGETS_DN	214	-0.513398	-2.14026	0	0.000157	0.005
BHAT_ESR1_TARGETS_VIA_AKT1_DN	73	-0.599938	-2.13803	0	0.000184	0.006
RUIZ_TNC_TARGETS_UP	139	-0.540332	-2.13637	0	0.00018	0.006
YAO_TEMPORAL_RESPONSE_TO_PROGESTERONE_CLUSTER_0	64	-0.621304	-2.13475	0	0.000176	0.006
WIERENGA_STAT5A_TARGETS_GROUP1	112	-0.55247	-2.12187	0	0.000201	0.007
GALINDO_IMMUNE_RESPONSE_TO_ENTEROTOXIN	78	-0.598771	-2.11667	0	0.000197	0.007
JIANG_TIP30_TARGETS_UP	41	-0.64425	-2.10849	0	0.000193	0.007
REACTOME_CIRCADIAN_REPRESSION_OF_EXPRESSION_BY_REV_ERBA	20	-0.775524	-2.10114	0	0.000269	0.01
GROSS_HYPOXIA_VIA_HIF1A_DN	92	-0.564146	-2.10108	0	0.000265	0.01
AMIT_SERUM_RESPONSE_60_MCF10A	52	-0.623154	-2.09819	0	0.00026	0.01
BRUECKNER_TARGETS_OF_MIRLET7A3_UP	99	-0.554961	-2.08957	0	0.000356	0.014
BIOCARTA_PPARA_PATHWAY	53	-0.61516	-2.08456	0	0.000376	0.015
PODAR_RESPONSE_TO_ADAPHOSTIN_UP	130	-0.532402	-2.08317	0	0.000369	0.015
JIANG_HYPOXIA_NORMAL	272	-0.487359	-2.08273	0	0.000363	0.015
WANG_HCP_PROSTATE_CANCER	98	-0.554941	-2.07729	0	0.00043	0.018
TIEN_INTESTINE_PROBIOTICS_24HR_DN	192	-0.506634	-2.07638	0	0.000423	0.018
CASORELLI_ACUTE_PROMYELOCYTIC_LEUKEMIA_UP	153	-0.512038	-2.07262	0	0.000439	0.019
BILD_HRAS_ONCOGENIC_SIGNATURE	231	-0.497206	-2.07253	0	0.000433	0.019
KAN_RESPONSE_TO_ARSENIC_TRIOXIDE	110	-0.539056	-2.06789	0	0.000449	0.02
MAHADEVAN_RESPONSE_TO_MP470_DN	18	-0.771281	-2.06664	0	0.000465	0.021
MIKKELSEN_MCV6_ICP_WITH_H3K4ME3_AND_H3K27ME3	28	-0.696189	-2.06502	0	0.000479	0.022
MARTORIATI_MDM4_TARGETS_FETAL_LIVER_UP	183	-0.500035	-2.0614	0	0.000559	0.026
GROSS_HYPOXIA_VIA_ELK3_DN	143	-0.521021	-2.05908	0	0.000593	0.028
YAO_HOXA10_TARGETS_VIA_PROGESTERONE_UP	74	-0.564069	-2.05769	0	0.000585	0.028
DAZARD_UV_RESPONSE_CLUSTER_G28	20	-0.734368	-2.05698	0	0.000598	0.029
VALK_AML_CLUSTER_1	25	-0.705544	-2.05285	0	0.000651	0.032
WOO_LIVER_CANCER_RECURRENCE_UP	99	-0.539137	-2.04726	0	0.000781	0.039
PHONG_TNF_RESPONSE_VIA_P38_PARTIAL	150	-0.507621	-2.03736	0	0.00104743	0.053
AMIT_DELAYED_EARLY_GENES	17	-0.760143	-2.0343	0	0.00103346	0.053
VANHARANTA_UTERINE_FIBROID_DN	58	-0.595995	-2.03349	0	0.00105865	0.055
SHAFFER_IRF4_TARGETS_IN_MYELOMA_VS_MATURE_B_LYMPHOCYTE	95	-0.540483	-2.03237	0	0.00106357	0.056
SMIRNOV_RESPONSE_TO_IR_2HR_DN	49	-0.614432	-2.03044	0	0.00108695	0.058
SCHWAB_TARGETS_OF_BMYB_POLYMORPHIC_VARIANTS_DN	15	-0.810254	-2.0303	0	0.00109114	0.059
SARRIO_EPITHELIAL_MESENCHYMAL_TRANSITION_DN	139	-0.519184	-2.02988	0	0.0010775	0.059
GAZDA_DIAMOND_BLACKFAN_ANEMIA_MYELOID_UP	27	-0.694365	-2.02867	0	0.00111754	0.062
VANDESLUIS_COMMD1_TARGETS_GROUP_3_UP	80	-0.553111	-2.0279	0	0.00113964	0.063
SATO_SILENCED_BY_DEACETYLATION_IN_PANCREATIC_CANCER	41	-0.628118	-2.02689	0	0.00112591	0.063
REACTOME_RORA_ACTIVATES_CIRCADIAN_EXPRESSION	21	-0.737493	-2.02502	0	0.00112959	0.064
SASAI_RESISTANCE_TO_NEOPLASTIC_TRANSFROMATION	49	-0.607083	-2.01664	0	0.00132425	0.075
FERRARI_RESPONSE_TO_FENRETINIDE_UP	19	-0.756304	-2.01514	0	0.00136059	0.078
ZHANG_RESPONSE_TO_IKK_INHIBITOR_AND_TNF_UP	194	-0.48858	-2.0135	0	0.00139556	0.081
BURTON_ADIPOGENESIS_PEAK_AT_2HR	48	-0.609758	-2.00938	0	0.00151277	0.087
SCHOEN_NFKB_SIGNALING	31	-0.662042	-2.00454	0	0.00162841	0.092
HELLER_HDAC_TARGETS_UP	280	-0.464873	-2.00233	0	0.00167673	0.096
BOYLAN_MULTIPLE_MYELOMA_C_CLUSTER_DN	29	-0.672083	-2.00102	0	0.00167463	0.097
BOQUEST_STEM_CELL_CULTURED_VS_FRESH_UP	392	-0.447159	-1.99319	0	0.00183278	0.106
SEITZ_NEOPLASTIC_TRANSFORMATION_BY_8P_DELETION_DN	27	-0.679127	-1.98129	0	0.00228632	0.133
PLASARI_TGFB1_TARGETS_1HR_UP	30	-0.670887	-1.9806	0	0.002262	0.133
AMIT_EGF_RESPONSE_60_MCF10A	36	-0.633657	-1.97669	0	0.00242174	0.145
KIM_HYPOXIA	22	-0.715228	-1.97546	0	0.00241188	0.146
DAZARD_RESPONSE_TO_UV_NHEK_DN	271	-0.461143	-1.9751	0	0.00241722	0.148
AMIT_EGF_RESPONSE_120_HELA	62	-0.571239	-1.97137	0	0.00251032	0.155
SHEDDEN_LUNG_CANCER_GOOD_SURVIVAL_A4	170	-0.481602	-1.96739	0	0.00274965	0.171
GENTILE_UV_RESPONSE_CLUSTER_D6	30	-0.659306	-1.96304	0	0.00286938	0.179
SCIBETTA_KDM5B_TARGETS_UP	16	-0.774733	-1.96233	0	0.00287025	0.18
TONKS_TARGETS_OF_RUNX1_RUNX1T1_FUSION_HSC_UP	168	-0.480134	-1.95772	0	0.00312879	0.198
CHAUHAN_RESPONSE_TO_METHOXYESTRADIOL_DN	90	-0.526922	-1.95736	0	0.0031127	0.199
DAZARD_UV_RESPONSE_CLUSTER_G4	18	-0.748915	-1.95624	0.00207039	0.00316693	0.204
DIRMEIER_LMP1_RESPONSE_EARLY	63	-0.567363	-1.95482	0	0.00319171	0.207
PEDERSEN_TARGETS_OF_611CTF_ISOFORM_OF_ERBB2	71	-0.549908	-1.95463	0	0.00317504	0.208
SEMENZA_HIF1_TARGETS	34	-0.6221	-1.95113	0	0.00340446	0.222
TCGA_GLIOBLASTOMA_COPY_NUMBER_DN	28	-0.668719	-1.9477	0	0.00356273	0.234
BROCKE_APOPTOSIS_REVERSED_BY_IL6	124	-0.493546	-1.94117	0	0.0038653	0.251
MONNIER_POSTRADIATION_TUMOR_ESCAPE_DN	298	-0.44895	-1.93803	0	0.00404174	0.263
AMIT_SERUM_RESPONSE_120_MCF10A	57	-0.559327	-1.93641	0	0.00405881	0.265
ZWANG_CLASS_1_TRANSIENTLY_INDUCED_BY_EGF	411	-0.431988	-1.9364	0	0.00402257	0.265
CHIARADONNA_NEOPLASTIC_TRANSFORMATION_KRAS_CDC25_DN	50	-0.571237	-1.93349	0	0.00421878	0.283
GROSS_HYPOXIA_VIA_ELK3_ONLY_UP	33	-0.626792	-1.92872	0	0.00460432	0.308
GAJATE_RESPONSE_TO_TRABECTEDIN_UP	61	-0.549182	-1.9239	0	0.00488226	0.323
RUTELLA_RESPONSE_TO_HGF_DN	205	-0.464386	-1.92104	0	0.00501679	0.334
ENK_UV_RESPONSE_EPIDERMIS_DN	467	-0.425702	-1.91475	0	0.0054226	0.36
WIERENGA_STAT5A_TARGETS_GROUP2	49	-0.578425	-1.91307	0	0.00554876	0.37
MOREAUX_B_LYMPHOCYTE_MATURATION_BY_TACI_UP	78	-0.530054	-1.91247	0	0.00555137	0.374
AMBROSINI_FLAVOPIRIDOL_TREATMENT_TP53	98	-0.514405	-1.90707	0	0.00598161	0.397
HOOI_ST7_TARGETS_DN	101	-0.504778	-1.90565	0	0.0061027	0.405
PEREZ_TP53_AND_TP63_TARGETS	181	-0.461785	-1.90477	0	0.00614883	0.409
BOYLAN_MULTIPLE_MYELOMA_C_DN	47	-0.576976	-1.90345	0	0.00618262	0.414
ONDER_CDH1_SIGNALING_VIA_CTNNB1	70	-0.533441	-1.90326	0	0.00614469	0.415
MATTHEWS_AP1_TARGETS	16	-0.720015	-1.90011	0.00422833	0.00645679	0.436
ZHANG_TLX_TARGETS_60HR_UP	269	-0.444862	-1.89817	0	0.00661322	0.447
RIZ_ERYTHROID_DIFFERENTIATION_12HR	43	-0.582499	-1.89775	0	0.0066187	0.451
ZHAN_MULTIPLE_MYELOMA_MF_DN	31	-0.618175	-1.89617	0.00211416	0.00674952	0.46
STREICHER_LSM1_TARGETS_UP	41	-0.593696	-1.89242	0	0.0071158	0.479
MITSIADES_RESPONSE_TO_APLIDIN_UP	369	-0.428229	-1.89187	0	0.00709497	0.481
DAVICIONI_RHABDOMYOSARCOMA_PAX_FOXO1_FUSION_UP	59	-0.54869	-1.89028	0	0.00717413	0.49
SHEPARD_BMYB_TARGETS	63	-0.543741	-1.88871	0	0.00730756	0.499
VECCHI_GASTRIC_CANCER_ADVANCED_VS_EARLY_UP	157	-0.472371	-1.88867	0	0.00725262	0.499
CHARAFE_BREAST_CANCER_LUMINAL_VS_MESENCHYMAL_DN	401	-0.426569	-1.8885	0	0.00723061	0.5
FOURNIER_ACINAR_DEVELOPMENT_EARLY_UP	18	-0.700231	-1.88794	0.00217391	0.0072313	0.501
HALMOS_CEBPA_TARGETS_DN	43	-0.582291	-1.86951	0	0.00921008	0.59
HOWLIN_PUBERTAL_MAMMARY_GLAND	65	-0.532968	-1.86862	0	0.00930392	0.598
MCCABE_HOXC6_TARGETS_DN	20	-0.687831	-1.86819	0.00221239	0.00927914	0.6
CORRE_MULTIPLE_MYELOMA_DN	56	-0.53889	-1.86798	0	0.00926445	0.601
HORIUCHI_WTAP_TARGETS_UP	263	-0.438901	-1.86761	0	0.00922956	0.602
BIOCARTA_EDG1_PATHWAY	24	-0.657388	-1.86574	0	0.00937071	0.61
REACTOME_NOTCH1_INTRACELLULAR_DOMAIN_REGULATES_TRANSCRIPTION	38	-0.592929	-1.86559	0	0.00930472	0.61
PLASARI_TGFB1_SIGNALING_VIA_NFIC_1HR_DN	91	-0.50066	-1.86453	0	0.00935093	0.611
HOELZEL_NF1_TARGETS_DN	97	-0.497653	-1.86411	0	0.0093373	0.611
DUNNE_TARGETS_OF_AML1_MTG8_FUSION_DN	18	-0.706843	-1.86058	0	0.0095969	0.623
TIAN_TNF_SIGNALING_VIA_NFKB	28	-0.627914	-1.86049	0	0.00953117	0.623
PEREZ_TP63_TARGETS	305	-0.430028	-1.85891	0	0.00963489	0.63
PETROVA_ENDOTHELIUM_LYMPHATIC_VS_BLOOD_UP	122	-0.485827	-1.85489	0	0.010046	0.642
ZHAN_V1_LATE_DIFFERENTIATION_GENES_UP	32	-0.600918	-1.8548	0	0.00999831	0.642
BERENJENO_TRANSFORMED_BY_RHOA_DN	353	-0.420964	-1.85376	0	0.0100582	0.646
BIOCARTA_PGC1A_PATHWAY	22	-0.671283	-1.85322	0	0.0100693	0.646
MARZEC_IL2_SIGNALING_DN	33	-0.610152	-1.85297	0	0.0100324	0.648
GREENBAUM_E2A_TARGETS_UP	33	-0.603254	-1.85245	0.00211416	0.0100437	0.651
REACTOME_NUCLEAR_RECEPTOR_TRANSCRIPTION_PATHWAY	44	-0.573675	-1.85032	0	0.0102634	0.665
GOLDRATH_IMMUNE_MEMORY	61	-0.527597	-1.84813	0	0.0105561	0.682
ALTEMEIER_RESPONSE_TO_LPS_WITH_MECHANICAL_VENTILATION	117	-0.478326	-1.84719	0	0.0106106	0.685
MCLACHLAN_DENTAL_CARIES_DN	227	-0.445869	-1.84613	0	0.0107293	0.69
PLASARI_TGFB1_TARGETS_10HR_UP	182	-0.45208	-1.84442	0	0.0109198	0.701
AMIT_SERUM_RESPONSE_40_MCF10A	28	-0.621341	-1.84344	0	0.0109895	0.703
CHIARADONNA_NEOPLASTIC_TRANSFORMATION_KRAS_DN	136	-0.469092	-1.84312	0	0.0109666	0.705
CONCANNON_APOPTOSIS_BY_EPOXOMICIN_DN	146	-0.460226	-1.84144	0	0.0111065	0.71
SENESE_HDAC1_TARGETS_DN	199	-0.447134	-1.83882	0	0.0113993	0.714
CHANG_CORE_SERUM_RESPONSE_DN	170	-0.456368	-1.83745	0	0.0115002	0.72
XU_HGF_SIGNALING_NOT_VIA_AKT1_48HR_UP	34	-0.597791	-1.83715	0.00214133	0.0115022	0.724
JEON_SMAD6_TARGETS_DN	16	-0.723854	-1.83714	0	0.0114325	0.724
MATZUK_CENTRAL_FOR_FEMALE_FERTILITY	29	-0.613791	-1.83369	0	0.0118563	0.737
MCLACHLAN_DENTAL_CARIES_UP	227	-0.434537	-1.83292	0	0.0119867	0.741
LIU_PROSTATE_CANCER_DN	415	-0.409665	-1.83143	0	0.0122027	0.748
WHITFIELD_CELL_CYCLE_G2	143	-0.459436	-1.82971	0	0.012382	0.751
BEGUM_TARGETS_OF_PAX3_FOXO1_FUSION_UP	56	-0.543938	-1.82899	0	0.0124285	0.751
RODRIGUES_NTN1_AND_DCC_TARGETS	34	-0.58704	-1.82839	0	0.012484	0.758
KINSEY_TARGETS_OF_EWSR1_FLII_FUSION_DN	274	-0.425823	-1.82834	0	0.0124114	0.758
PHONG_TNF_RESPONSE_NOT_VIA_P38	306	-0.422076	-1.82673	0	0.0125933	0.766
WEINMANN_ADAPTATION_TO_HYPOXIA_DN	39	-0.573015	-1.8266	0	0.0125293	0.766
CLASPER_LYMPHATIC_VESSELS_DURING_METASTASIS_UP	20	-0.662472	-1.8254	0	0.0127179	0.77
TONKS_TARGETS_OF_RUNX1_RUNX1T1_FUSION_ERYTHROCYTE_UP	146	-0.45785	-1.82387	0	0.0128713	0.775
BIOCARTA_PAR1_PATHWAY	35	-0.583465	-1.82386	0	0.0127986	0.775
DURAND_STROMA_S_UP	263	-0.424894	-1.82287	0	0.0128915	0.779
ADDYA_ERYTHROID_DIFFERENTIATION_BY_HEMIN	69	-0.513397	-1.82271	0	0.0128358	0.779
BERENJENO_TRANSFORMED_BY_RHOA_FOREVER_UP	17	-0.69886	-1.82061	0.00233645	0.0130905	0.793
KASLER_HDAC7_TARGETS_2_DN	29	-0.620145	-1.82019	0.00221239	0.013075	0.794
BILBAN_B_CLL_LPL_DN	35	-0.584102	-1.82005	0.00230947	0.0130111	0.794
BURTON_ADIPOGENESIS_1	31	-0.594119	-1.8184	0.00206186	0.0131627	0.798
AMUNDSON_GAMMA_RADIATION_RESPONSE	36	-0.586203	-1.8176	0	0.0131549	0.8
KIM_WT1_TARGETS_UP	186	-0.441818	-1.81588	0	0.0133595	0.813
GRAHAM_CML_QUIESCENT_VS_NORMAL_DIVIDING_UP	53	-0.528684	-1.81349	0	0.0137447	0.826
BASSO_HAIRY_CELL_LEUKEMIA_DN	76	-0.504231	-1.811	0	0.0141178	0.838
SARTIPY_BLUNTED_BY_INSULIN_RESISTANCE_DN	15	-0.72297	-1.80699	0.00209205	0.0148127	0.858
ZHENG_FOXP3_TARGETS_UP	24	-0.641062	-1.80663	0	0.0148114	0.859
KRIEG_HYPOXIA_VIA_KDM3A	47	-0.548657	-1.80484	0	0.0150506	0.864
CAIRO_HEPATOBLASTOMA_CLASSES_DN	188	-0.441977	-1.80392	0	0.0151705	0.866
DE_YY1_TARGETS_DN	85	-0.496473	-1.80318	0	0.0152513	0.868
NELSON_RESPONSE_TO_ANDROGEN_UP	79	-0.500029	-1.80298	0	0.0152475	0.87
YAO_TEMPORAL_RESPONSE_TO_PROGESTERONE_CLUSTER_1	65	-0.513447	-1.80194	0	0.0154015	0.874
PASINI_SUZ12_TARGETS_UP	98	-0.480719	-1.80192	0	0.0153225	0.874
GROSS_ELK3_TARGETS_DN	28	-0.606068	-1.80128	0	0.0154081	0.877
MARTORIATI_MDM4_TARGETS_NEUROEPITHELIUM_UP	146	-0.450223	-1.80106	0	0.0153448	0.878
SEKI_INFLAMMATORY_RESPONSE_LPS_UP	71	-0.506556	-1.80073	0	0.0152967	0.878
LEE_NEURAL_CREST_STEM_CELL_DN	109	-0.468676	-1.80051	0	0.0152565	0.879
DALESSIO_TSA_RESPONSE	25	-0.63777	-1.79901	0.00207039	0.0154217	0.885
DAVICIONI_TARGETS_OF_PAX_FOXO1_FUSIONS_UP	235	-0.426291	-1.79872	0	0.0153886	0.886
ZHENG_BOUND_BY_FOXP3	418	-0.404654	-1.79724	0	0.015567	0.887
STARK_PREFRONTAL_CORTEX_22Q11_DELETION_UP	164	-0.445176	-1.79699	0	0.0155334	0.887
GROSS_HIF1A_TARGETS_DN	22	-0.643341	-1.79611	0.00208768	0.015593	0.887
KIM_MYCN_AMPLIFICATION_TARGETS_DN	88	-0.485499	-1.79551	0	0.0156166	0.889
RIGGI_EWING_SARCOMA_PROGENITOR_UP	376	-0.405453	-1.7946	0	0.0156965	0.892
MCDOWELL_ACUTE_LUNG_INJURY_UP	44	-0.551082	-1.79379	0.00217391	0.0158471	0.897
BOSCO_ALLERGEN_INDUCED_TH2_ASSOCIATED_MODULE	132	-0.457595	-1.79094	0	0.0163047	0.902
MCBRYAN_PUBERTAL_TGFB1_TARGETS_UP	158	-0.444441	-1.78974	0	0.0164636	0.906
BOQUEST_STEM_CELL_UP	241	-0.424791	-1.78689	0	0.0169625	0.914
CORRE_MULTIPLE_MYELOMA_UP	58	-0.513346	-1.78669	0	0.0169167	0.914
BORLAK_LIVER_CANCER_EGF_UP	53	-0.530646	-1.78472	0	0.0172022	0.921
SUBTIL_PROGESTIN_TARGETS	33	-0.580793	-1.78402	0.00206612	0.0173054	0.925
RASHI_RESPONSE_TO_IONIZING_RADIATION_2	113	-0.463348	-1.78388	0	0.0172522	0.925
CROONQUIST_NRAS_VS_STROMAL_STIMULATION_DN	89	-0.489708	-1.78262	0	0.0173765	0.928
GARCIA_TARGETS_OF_FLI1_AND_DAX1_UP	44	-0.539331	-1.78094	0.00220751	0.0175994	0.93
HELLER_HDAC_TARGETS_SILENCED_BY_METHYLATION_UP	406	-0.399695	-1.77999	0	0.0176602	0.932
GYORFFY_MITOXANTRONE_RESISTANCE	50	-0.542771	-1.77819	0.00222222	0.0178951	0.937
REACTOME_TIGHT_JUNCTION_INTERACTIONS	28	-0.591856	-1.77655	0	0.0181332	0.941
INGRAM_SHH_TARGETS_UP	113	-0.470796	-1.77444	0	0.0185701	0.943
CHARAFE_BREAST_CANCER_BASAL_VS_MESENCHYMAL_DN	43	-0.548974	-1.77357	0	0.0187912	0.945
BOYLAN_MULTIPLE_MYELOMA_C_D_DN	219	-0.425004	-1.77304	0	0.0188119	0.947
RHEIN_ALL_GLUCOCORTICOID_THERAPY_UP	68	-0.506877	-1.77227	0	0.0188837	0.95
JI_RESPONSE_TO_FSH_DN	54	-0.523071	-1.77199	0	0.0188389	0.95
SARTIPY_NORMAL_AT_INSULIN_RESISTANCE_DN	16	-0.683943	-1.7719	0.00400802	0.0187746	0.951
REACTOME_TRANSCRIPTIONAL_REGULATION_OF_WHITE_ADIPOCYTE_DIFFERENTIATION	53	-0.530656	-1.77141	0.00210526	0.0187743	0.951
CROMER_METASTASIS_UP	66	-0.503999	-1.76961	0.00225225	0.0189756	0.953
SHIN_B_CELL_LYMPHOMA_CLUSTER_5	17	-0.676801	-1.76916	0.00626305	0.0190073	0.953
SENESE_HDAC3_TARGETS_UP	445	-0.394369	-1.76768	0	0.0192189	0.953
ST_JNK_MAPK_PATHWAY	38	-0.566223	-1.76158	0.00212766	0.0204107	0.962
GENTILE_UV_RESPONSE_CLUSTER_D8	35	-0.571067	-1.76117	0	0.0204045	0.962
THUM_SYSTOLIC_HEART_FAILURE_DN	198	-0.424713	-1.75917	0	0.0208154	0.968
VART_KSHV_INFECTION_ANGIOGENIC_MARKERS_UP	158	-0.439051	-1.7579	0	0.0210468	0.97
KOYAMA_SEMA3B_TARGETS_DN	329	-0.403308	-1.75608	0	0.0214389	0.974
BURTON_ADIPOGENESIS_9	83	-0.475187	-1.75589	0	0.0213849	0.974
DELPUECH_FOXO3_TARGETS_UP	65	-0.501835	-1.75537	0	0.0214615	0.975
PENG_GLUTAMINE_DEPRIVATION_UP	36	-0.565347	-1.7553	0	0.0213833	0.975
NAKAYAMA_SOFT_TISSUE_TUMORS_PCA2_UP	82	-0.488034	-1.75429	0	0.0214722	0.977
VALK_AML_CLUSTER_12	29	-0.586052	-1.75399	0.00213675	0.0214132	0.977
HOELZEL_NF1_TARGETS_UP	119	-0.456778	-1.75268	0	0.0216101	0.978
PHONG_TNF_RESPONSE_VIA_P38_COMPLETE	196	-0.417888	-1.75202	0	0.0216958	0.979
HALMOS_CEBPA_TARGETS_UP	49	-0.530719	-1.75199	0.0021322	0.0216122	0.979
WANG_ADIPOGENIC_GENES_REPRESSED_BY_SIRT1	26	-0.608547	-1.7469	0.00451467	0.0227694	0.982
SPIELMAN_LYMPHOBLAST_EUROPEAN_VS_ASIAN_2FC_DN	19	-0.63755	-1.74651	0.00662252	0.0227663	0.982
BIOCARTA_TCR_PATHWAY	44	-0.529508	-1.74643	0.004329	0.0227029	0.982
CHYLA_CBFA2T3_TARGETS_UP	328	-0.404155	-1.74538	0	0.0228426	0.983
GARGALOVIC_RESPONSE_TO_OXIDIZED_PHOSPHOLIPIDS_BLACK_UP	33	-0.562955	-1.74537	0.00218341	0.0227501	0.983
MIYAGAWA_TARGETS_OF_EWSR1_ETS_FUSIONS_DN	190	-0.427169	-1.74428	0	0.0229642	0.984
KIM_WT1_TARGETS_12HR_UP	140	-0.44872	-1.74332	0	0.0231417	0.984
WANG_LSD1_TARGETS_DN	39	-0.55237	-1.74266	0	0.0232189	0.984
RIGGI_EWING_SARCOMA_PROGENITOR_DN	161	-0.427373	-1.74094	0	0.0235206	0.986
RIZ_ERYTHROID_DIFFERENTIATION_HEMGN	30	-0.592334	-1.74035	0.0045045	0.0235961	0.987
TORCHIA_TARGETS_OF_EWSR1_FLI1_FUSION_UP	229	-0.414218	-1.74014	0	0.0235602	0.987
GAUSSMANN_MLL_AF4_FUSION_TARGETS_F_DN	32	-0.581134	-1.73989	0.00218818	0.0235768	0.987
COULOUARN_TEMPORAL_TGFB1_SIGNATURE_UP	91	-0.467526	-1.73933	0	0.0236401	0.987
KEGG_CYTOKINE_CYTOKINE_RECEPTOR_INTERACTION	245	-0.409232	-1.73838	0	0.023765	0.987
ZHANG_TLX_TARGETS_DN	96	-0.465758	-1.73766	0.00234742	0.0237974	0.987
ZHANG_TLX_TARGETS_36HR_UP	193	-0.424123	-1.73654	0	0.0239888	0.987
BIOCARTA_INSULIN_PATHWAY	22	-0.617497	-1.73622	0.00426439	0.0239585	0.987
HINATA_NFKB_TARGETS_KERATINOCYTE_UP	89	-0.459873	-1.73292	0	0.0246991	0.99
LIEN_BREAST_CARCINOMA_METAPLASTIC_VS_DUCTAL_UP	75	-0.48083	-1.73234	0	0.0248233	0.99
KIM_WT1_TARGETS_8HR_UP	154	-0.428693	-1.73232	0	0.0247285	0.99
BIOCARTA_CCR5_PATHWAY	15	-0.69305	-1.73121	0.00234742	0.0249831	0.991
MAHAJAN_RESPONSE_TO_IL1A_DN	70	-0.491016	-1.73041	0	0.0251658	0.991
DANG_REGULATED_BY_MYC_DN	239	-0.407816	-1.72753	0	0.0258224	0.991
WANG_NEOPLASTIC_TRANSFORMATION_BY_CCND1_MYC	19	-0.640166	-1.72714	0.00411523	0.0258293	0.991
SWEET_KRAS_TARGETS_UP	73	-0.485951	-1.72699	0	0.0257597	0.991
SHEPARD_CRUSH_AND_BURN_MUTANT_DN	164	-0.422299	-1.72584	0	0.0259952	0.993
DELYS_THYROID_CANCER_DN	213	-0.416458	-1.72572	0	0.02592	0.993
SHIN_B_CELL_LYMPHOMA_CLUSTER_7	27	-0.593083	-1.72454	0.00858369	0.0260674	0.993
TANG_SENESCENCE_TP53_TARGETS_DN	52	-0.519355	-1.72431	0	0.0260249	0.994
KANG_FLUOROURACIL_RESISTANCE_DN	16	-0.66372	-1.72286	0.0123457	0.0262578	0.994
CEBALLOS_TARGETS_OF_TP53_AND_MYC_DN	36	-0.549492	-1.72038	0.00220264	0.0269311	0.994
SMITH_LIVER_CANCER	41	-0.538082	-1.72027	0.0021645	0.026849	0.994
AMUNDSON_GENOTOXIC_SIGNATURE	96	-0.453324	-1.71825	0	0.0273253	0.994
NABA_BASEMENT_MEMBRANES	35	-0.55287	-1.71693	0.00647948	0.0276275	0.996
SAGIV_CD24_TARGETS_DN	46	-0.517988	-1.71692	0.00411523	0.0275277	0.996
MEISSNER_BRAIN_HCP_WITH_H3K4ME2_AND_H3K27ME3	47	-0.537973	-1.71334	0.00444444	0.0284159	0.997
BIOCARTA_MYOSIN_PATHWAY	30	-0.574539	-1.71323	0.00223714	0.0283509	0.997
KLEIN_PRIMARY_EFFUSION_LYMPHOMA_UP	50	-0.517334	-1.7132	0.00217865	0.0282497	0.997
REACTOME_HS_GAG_DEGRADATION	19	-0.638479	-1.71292	0.00224719	0.0282275	0.997
CHIBA_RESPONSE_TO_TSA_DN	21	-0.619718	-1.71178	0.012605	0.0285165	0.997
VILIMAS_NOTCH1_TARGETS_UP	50	-0.513884	-1.71166	0.00227273	0.028452	0.997
FAELT_B_CLL_WITH_VH_REARRANGEMENTS_UP	41	-0.527183	-1.70862	0.00212766	0.029307	0.997
BERENJENO_TRANSFORMED_BY_RHOA_REVERSIBLY_DN	28	-0.57275	-1.70852	0	0.0292196	0.997
RUTELLA_RESPONSE_TO_HGF_VS_CSF2RB_AND_IL4_DN	219	-0.406169	-1.70571	0	0.0300422	0.997
VECCHI_GASTRIC_CANCER_EARLY_DN	315	-0.39136	-1.70496	0	0.0301968	0.997
YAO_TEMPORAL_RESPONSE_TO_PROGESTERONE_CLUSTER_6	61	-0.487481	-1.70374	0	0.0304771	0.997
RAY_TUMORIGENESIS_BY_ERBB2_CDC25A_DN	143	-0.430516	-1.7027	0	0.0306605	0.997
GAVIN_FOXP3_TARGETS_CLUSTER_P4	87	-0.460753	-1.70225	0	0.0307101	0.997
LIU_VMYB_TARGETS_UP	112	-0.445219	-1.70198	0	0.0306658	0.997
BERENJENO_TRANSFORMED_BY_RHOA_FOREVER_DN	30	-0.568348	-1.70147	0.00712589	0.0307645	0.997
BONOME_OVARIAN_CANCER_POOR_SURVIVAL_UP	25	-0.595571	-1.69965	0.0153509	0.0312544	0.997
SHAFFER_IRF4_TARGETS_IN_ACTIVATED_DENDRITIC_CELL	61	-0.488802	-1.69876	0.00456621	0.0314665	0.997
HUTTMANN_B_CLL_POOR_SURVIVAL_DN	57	-0.492012	-1.69842	0.00215517	0.0314338	0.997
BROWNE_HCMV_INFECTION_2HR_UP	35	-0.548303	-1.69803	0.00440529	0.0315001	0.997
CROONQUIST_STROMAL_STIMULATION_UP	54	-0.50924	-1.69784	0.00217391	0.031468	0.997
MIKKELSEN_NPC_HCP_WITH_H3K4ME3_AND_H3K27ME3	186	-0.414271	-1.69761	0	0.0314363	0.997
RASHI_NFKB1_TARGETS	18	-0.643741	-1.69733	0.00409836	0.0314092	0.997
BURTON_ADIPOGENESIS_11	45	-0.511076	-1.69695	0	0.0314209	0.997
ONO_AML1_TARGETS_DN	37	-0.535447	-1.69678	0	0.0313653	0.997
YU_MYC_TARGETS_DN	49	-0.512009	-1.69352	0.00441501	0.0322061	0.998
LINDVALL_IMMORTALIZED_BY_TERT_DN	72	-0.46826	-1.69296	0	0.0323359	0.998
SCHURINGA_STAT5A_TARGETS_DN	15	-0.675631	-1.69141	0.0148305	0.0327976	1
HAN_SATB1_TARGETS_UP	332	-0.387951	-1.69099	0	0.0328047	1
ONGUSAHA_TP53_TARGETS	36	-0.534823	-1.69096	0.00207469	0.0327023	1
VARELA_ZMPSTE24_TARGETS_UP	35	-0.546799	-1.69057	0.00649351	0.0327581	1
NAKAYAMA_FRA2_TARGETS	38	-0.536489	-1.69002	0.00453515	0.032823	1
GHANDHI_BYSTANDER_IRRADIATION_UP	76	-0.466637	-1.68993	0	0.0327495	1
BOQUEST_STEM_CELL_CULTURED_VS_FRESH_DN	28	-0.577391	-1.68971	0.00635593	0.0327143	1
SUNG_METASTASIS_STROMA_UP	96	-0.453049	-1.68811	0	0.0332014	1
KAYO_CALORIE_RESTRICTION_MUSCLE_UP	88	-0.456088	-1.68656	0.00456621	0.0337135	1
ZHU_SKIL_TARGETS_UP	19	-0.634851	-1.68643	0.0151515	0.0336431	1
DACOSTA_UV_RESPONSE_VIA_ERCC3_COMMON_DN	411	-0.377646	-1.68626	0	0.0336104	1
MA_PITUITARY_FETAL_VS_ADULT_UP	27	-0.574117	-1.6852	0.00650759	0.0338292	1
BIOCARTA_MET_PATHWAY	36	-0.532497	-1.6849	0.00214133	0.0338197	1
MISSIAGLIA_REGULATED_BY_METHYLATION_UP	108	-0.434869	-1.68488	0	0.033713	1
GU_PDEF_TARGETS_UP	68	-0.469414	-1.68471	0	0.0336661	1
BIOCARTA_HDAC_PATHWAY	28	-0.57022	-1.68457	0.0169133	0.0336154	1
MOOTHA_GLYCOLYSIS	21	-0.605598	-1.68173	0.00672646	0.0344534	1
IWANAGA_E2F1_TARGETS_INDUCED_BY_SERUM	25	-0.580327	-1.68119	0.00214592	0.0345411	1
HASLINGER_B_CLL_WITH_13Q14_DELETION	20	-0.605203	-1.68111	0.00860215	0.0344564	1
REACTOME_G_ALPHA_Z_SIGNALLING_EVENTS	42	-0.509876	-1.67986	0.0043384	0.034825	1
MIYAGAWA_TARGETS_OF_EWSR1_ETS_FUSIONS_UP	226	-0.403685	-1.67966	0	0.0348082	1
GINESTIER_BREAST_CANCER_ZNF217_AMPLIFIED_UP	64	-0.476346	-1.67821	0.00442478	0.0352471	1
TAKEDA_TARGETS_OF_NUP98_HOXA9_FUSION_6HR_DN	37	-0.53818	-1.67804	0.00660793	0.0352241	1
SHI_SPARC_TARGETS_UP	21	-0.61017	-1.67803	0.0107296	0.0351163	1
LIU_TARGETS_OF_VMYB_VS_CMYB_DN	38	-0.53306	-1.67787	0.00649351	0.0350769	1
KIM_GERMINAL_CENTER_T_HELPER_DN	17	-0.62497	-1.67679	0.0165975	0.0352597	1
SWEET_LUNG_CANCER_KRAS_DN	403	-0.379442	-1.67668	0	0.0351887	1
PARK_TRETINOIN_RESPONSE_AND_RARA_PLZF_FUSION	22	-0.611998	-1.67662	0.00625	0.0350869	1
GENTILE_UV_HIGH_DOSE_DN	279	-0.390501	-1.67614	0	0.0351696	1
IVANOVA_HEMATOPOIESIS_MATURE_CELL	236	-0.398663	-1.67581	0	0.0351865	1
SERVITJA_LIVER_HNF1A_TARGETS_UP	131	-0.428171	-1.67479	0	0.0354445	1
LIU_CMYB_TARGETS_UP	147	-0.415652	-1.67346	0.00235294	0.035774	1
ZHAN_MULTIPLE_MYELOMA_CD1_VS_CD2_DN	45	-0.516335	-1.67339	0	0.0357065	1
WATANABE_ULCERATIVE_COLITIS_WITH_CANCER_UP	16	-0.652931	-1.67313	0.0163934	0.0356916	1
TONKS_TARGETS_OF_RUNX1_RUNX1T1_FUSION_SUSTAINED_IN_MONOCYTE_UP	20	-0.615282	-1.67264	0.010989	0.0357411	1
PURBEY_TARGETS_OF_CTBP1_AND_SATB1_UP	70	-0.469584	-1.67192	0	0.0358904	1
KANG_IMMORTALIZED_BY_TERT_UP	85	-0.451167	-1.67111	0	0.0361111	1
NIELSEN_LEIOMYOSARCOMA_CNN1_DN	19	-0.630682	-1.66734	0.0145833	0.0373627	1
NAKAMURA_METASTASIS_MODEL_DN	35	-0.542187	-1.66721	0	0.0372966	1
ZHU_CMV_8_HR_DN	53	-0.491278	-1.66718	0.00461894	0.0372048	1
PIONTEK_PKD1_TARGETS_UP	32	-0.546906	-1.66703	0.012931	0.0371307	1
ROSS_AML_WITH_MLL_FUSIONS	72	-0.46778	-1.66625	0.00223214	0.0373066	1
CROMER_TUMORIGENESIS_DN	48	-0.501996	-1.66453	0.00455581	0.0378031	1
REACTOME_REGULATION_OF_INSULIN_SECRETION	85	-0.454423	-1.66421	0	0.0378292	1
YAO_TEMPORAL_RESPONSE_TO_PROGESTERONE_CLUSTER_5	27	-0.559444	-1.66359	0.0120482	0.0379265	1
KAAB_HEART_ATRIUM_VS_VENTRICLE_UP	226	-0.398995	-1.66349	0	0.0378555	1
TARTE_PLASMA_CELL_VS_B_LYMPHOCYTE_UP	73	-0.465642	-1.6632	0.00466201	0.0378228	1
PEART_HDAC_PROLIFERATION_CLUSTER_UP	53	-0.489919	-1.66306	0	0.0377649	1
GABRIELY_MIR21_TARGETS	250	-0.386353	-1.66194	0	0.0380481	1
VETTER_TARGETS_OF_PRKCA_AND_ETS1_UP	15	-0.664304	-1.6616	0.0154143	0.0380842	1
ISSAEVA_MLL2_TARGETS	59	-0.476583	-1.65968	0	0.0386498	1
WANG_RESPONSE_TO_GSK3_INHIBITOR_SB216763_UP	284	-0.38398	-1.65964	0	0.0385575	1
DUNNE_TARGETS_OF_AML1_MTG8_FUSION_UP	48	-0.502907	-1.65962	0.0087146	0.0384531	1
COATES_MACROPHAGE_M1_VS_M2_DN	62	-0.473856	-1.65939	0.00230415	0.0384317	1
GERY_CEBP_TARGETS	114	-0.43171	-1.65869	0	0.0385447	1
AMIT_EGF_RESPONSE_40_MCF10A	18	-0.635035	-1.65867	0.0196078	0.0384456	1
OSADA_ASCL1_TARGETS_DN	23	-0.586198	-1.65825	0.0189873	0.0384881	1
WENDT_COHESIN_TARGETS_UP	26	-0.574436	-1.65823	0.0107991	0.0383936	1
SPIRA_SMOKERS_LUNG_CANCER_UP	35	-0.535013	-1.65721	0.00437637	0.0386352	1
LEE_LIVER_CANCER_HEPATOBLAST	15	-0.656236	-1.65658	0.0167715	0.0387142	1
FRASOR_RESPONSE_TO_ESTRADIOL_UP	37	-0.535506	-1.65638	0.00653595	0.0386962	1
AZARE_NEOPLASTIC_TRANSFORMATION_BY_STAT3_DN	15	-0.646482	-1.65581	0.0195228	0.0388306	1
TONKS_TARGETS_OF_RUNX1_RUNX1T1_FUSION_GRANULOCYTE_UP	49	-0.50037	-1.65576	0.00228311	0.0387446	1
XU_HGF_SIGNALING_NOT_VIA_AKT1_6HR	24	-0.57935	-1.65542	0.0106157	0.0387347	1
ST_GAQ_PATHWAY	27	-0.558951	-1.65477	0.0087146	0.038896	1
MOOTHA_GLUCONEOGENESIS	32	-0.546939	-1.65392	0.00860215	0.0390916	1
REACTOME_SIGNALING_BY_NODAL	15	-0.669273	-1.65198	0.0236559	0.0396276	1
LINDGREN_BLADDER_CANCER_CLUSTER_2B	356	-0.379301	-1.65137	0	0.0396977	1
BIOCARTA_PDGF_PATHWAY	31	-0.551195	-1.65072	0.0174292	0.0398502	1
GOZGIT_ESR1_TARGETS_UP	125	-0.428935	-1.65006	0	0.04001	1
SHETH_LIVER_CANCER_VS_TXNIP_LOSS_PAM6	39	-0.514036	-1.64757	0.00219298	0.0408594	1
REACTOME_NCAM1_INTERACTIONS	37	-0.535363	-1.64729	0.0150215	0.040836	1
LI_CISPLATIN_RESISTANCE_UP	23	-0.586611	-1.6449	0.00851064	0.0415806	1
BASSO_CD40_SIGNALING_DN	63	-0.467654	-1.64399	0	0.0417684	1
DASU_IL6_SIGNALING_SCAR_UP	26	-0.567968	-1.64145	0.00646552	0.0427487	1
GUO_HEX_TARGETS_UP	72	-0.45484	-1.64098	0.00229358	0.042814	1
WANG_MLL_TARGETS	260	-0.388379	-1.64028	0	0.0429967	1
SCHRAETS_MLL_TARGETS_UP	32	-0.541896	-1.63859	0.00627615	0.043447	1
FOSTER_TOLERANT_MACROPHAGE_DN	356	-0.372691	-1.6382	0	0.0435051	1
BREDEMEYER_RAG_SIGNALING_VIA_ATM_NOT_VIA_NFKB_UP	36	-0.524915	-1.63748	0.0174673	0.0437316	1
OSWALD_HEMATOPOIETIC_STEM_CELL_IN_COLLAGEN_GEL_UP	210	-0.392349	-1.63687	0	0.0438769	1
TONKS_TARGETS_OF_RUNX1_RUNX1T1_FUSION_SUSTAINDED_IN_ERYTHROCYTE_UP	43	-0.511015	-1.63624	0.0146138	0.0440551	1
BURTON_ADIPOGENESIS_12	26	-0.556638	-1.6356	0.0104167	0.044187	1
MCBRYAN_PUBERTAL_BREAST_6_7WK_DN	67	-0.467501	-1.63492	0.00215983	0.0443977	1
YAMASHITA_LIVER_CANCER_STEM_CELL_UP	43	-0.508165	-1.63246	0.00858369	0.0452451	1
BREDEMEYER_RAG_SIGNALING_VIA_ATM_NOT_VIA_NFKB_DN	34	-0.522457	-1.63166	0.00449438	0.0454113	1
GINESTIER_BREAST_CANCER_20Q13_AMPLIFICATION_UP	95	-0.43622	-1.63047	0	0.0457397	1
BIOCARTA_CDMAC_PATHWAY	15	-0.631298	-1.63016	0.0182186	0.0457649	1
LEE_AGING_NEOCORTEX_UP	85	-0.444352	-1.63015	0.002331	0.0456481	1
BAELDE_DIABETIC_NEPHROPATHY_DN	391	-0.371259	-1.63009	0	0.0455394	1
RIZ_ERYTHROID_DIFFERENTIATION_HBZ	38	-0.519954	-1.62967	0.00411523	0.0455842	1
KEGG_TIGHT_JUNCTION	125	-0.422874	-1.62912	0.00234192	0.0456774	1
REACTOME_TRANSPORT_TO_THE_GOLGI_AND_SUBSEQUENT_MODIFICATION	32	-0.532253	-1.62897	0.00630252	0.0456319	1
ODONNELL_TARGETS_OF_MYC_AND_TFRC_UP	76	-0.447658	-1.62852	0	0.0456926	1
LEIN_LOCALIZED_TO_DISTAL_AND_PROXIMAL_DENDRITES	15	-0.633275	-1.62582	0.0182186	0.0467825	1
PEDERSEN_METASTASIS_BY_ERBB2_ISOFORM_4	96	-0.430752	-1.62502	0	0.0470676	1
GHANDHI_DIRECT_IRRADIATION_DN	25	-0.554277	-1.62347	0.0137931	0.0475606	1
NOJIMA_SFRP2_TARGETS_UP	29	-0.546593	-1.62271	0.0168067	0.0477557	1
TING_SILENCED_BY_DICER	27	-0.557751	-1.62149	0.0181818	0.0481498	1
KEGG_ADIPOCYTOKINE_SIGNALING_PATHWAY	66	-0.464969	-1.62091	0.00221239	0.0482842	1
DUTTA_APOPTOSIS_VIA_NFKB	31	-0.534673	-1.61985	0.0107991	0.0485785	1
LI_WILMS_TUMOR_VS_FETAL_KIDNEY_2_DN	49	-0.49564	-1.61957	0.00655022	0.0485516	1
YANG_BREAST_CANCER_ESR1_LASER_DN	46	-0.496042	-1.61847	0.00639659	0.0489268	1
REACTOME_SIGNALING_BY_NOTCH1	61	-0.465407	-1.61844	0.0083682	0.048821	1
DAZARD_UV_RESPONSE_CLUSTER_G6	126	-0.415177	-1.61785	0.00223214	0.0489522	1
BIOCARTA_IL2RB_PATHWAY	38	-0.507853	-1.61734	0.0151188	0.0490573	1
GHANDHI_DIRECT_IRRADIATION_UP	90	-0.438348	-1.61704	0	0.0490841	1
KEEN_RESPONSE_TO_ROSIGLITAZONE_DN	97	-0.429089	-1.61526	0	0.0497593	1
CREIGHTON_ENDOCRINE_THERAPY_RESISTANCE_5	399	-0.365699	-1.61469	0	0.0499087	1
REN_ALVEOLAR_RHABDOMYOSARCOMA_UP	92	-0.433798	-1.61403	0	0.0500109	1
YIH_RESPONSE_TO_ARSENITE_C1	24	-0.558062	-1.61356	0.0103306	0.0501522	1
PEDERSEN_METASTASIS_BY_ERBB2_ISOFORM_1	42	-0.501192	-1.61343	0.00616016	0.0500947	1
HAHTOLA_MYCOSIS_FUNGOIDES_CD4_UP	62	-0.462397	-1.61313	0.00451467	0.0500859	1
BIOCARTA_IL6_PATHWAY	22	-0.584712	-1.61293	0.012766	0.0500605	1
BIOCARTA_NGF_PATHWAY	17	-0.61334	-1.61234	0.0240175	0.0501989	1
KORKOLA_TERATOMA_UP	15	-0.620162	-1.61092	0.0211416	0.0507102	1
MAHADEVAN_IMATINIB_RESISTANCE_DN	19	-0.59468	-1.61077	0.0177384	0.0506834	1
REACTOME_DEVELOPMENTAL_BIOLOGY	344	-0.370109	-1.60999	0	0.0508893	1
KEGG_MAPK_SIGNALING_PATHWAY	256	-0.37775	-1.60998	0	0.0507722	1
BLUM_RESPONSE_TO_SALIRASIB_UP	224	-0.383637	-1.60987	0	0.0507114	1
YIH_RESPONSE_TO_ARSENITE_C2	17	-0.615182	-1.60943	0.00680272	0.0507772	1
SMITH_TERT_TARGETS_UP	133	-0.414225	-1.60823	0	0.0512804	1
HERNANDEZ_MITOTIC_ARREST_BY_DOCETAXEL_1_UP	33	-0.537223	-1.6076	0.0134228	0.0514065	1
CHIARADONNA_NEOPLASTIC_TRANSFORMATION_CDC25_UP	110	-0.422532	-1.60594	0	0.051974	1
MCCLUNG_COCAIN_REWARD_4WK	72	-0.447906	-1.60573	0	0.0519379	1
KUNINGER_IGF1_VS_PDGFB_TARGETS_DN	38	-0.508423	-1.60503	0.00649351	0.0521095	1
PLASARI_TGFB1_TARGETS_10HR_DN	231	-0.385076	-1.60491	0	0.0520355	1
VERHAAK_GLIOBLASTOMA_MESENCHYMAL	199	-0.39156	-1.60474	0	0.0519928	1
BIOCARTA_CXCR4_PATHWAY	23	-0.579575	-1.60316	0.0194384	0.0527022	1
ZHANG_TARGETS_OF_EWSR1_FLI1_FUSION	79	-0.441727	-1.60277	0.00210084	0.0527661	1
BIOCARTA_IGF1_PATHWAY	21	-0.596176	-1.6021	0.0175824	0.052917	1
VALK_AML_WITH_FLT3_ITD	35	-0.520483	-1.60143	0.00896861	0.0531178	1
PEDERSEN_METASTASIS_BY_ERBB2_ISOFORM_7	343	-0.364458	-1.60109	0	0.053185	1
BOYLAN_MULTIPLE_MYELOMA_PCA3_UP	63	-0.455431	-1.60108	0.00674157	0.0530667	1
LIU_IL13_MEMORY_MODEL_UP	16	-0.613218	-1.60104	0.0189474	0.0529589	1
GARGALOVIC_RESPONSE_TO_OXIDIZED_PHOSPHOLIPIDS_BLUE_UP	110	-0.417962	-1.601	0.00224215	0.052858	1
HADDAD_T_LYMPHOCYTE_AND_NK_PROGENITOR_UP	72	-0.445598	-1.6005	0.00858369	0.0530374	1
BIOCARTA_PTEN_PATHWAY	17	-0.609196	-1.60012	0.0218341	0.0531554	1
VERHAAK_GLIOBLASTOMA_PRONEURAL	153	-0.40077	-1.59942	0	0.0533855	1
HOFMANN_MYELODYSPLASTIC_SYNDROM_LOW_RISK_UP	21	-0.577835	-1.59774	0.0199557	0.0540391	1
DAVICIONI_TARGETS_OF_PAX_FOXO1_FUSIONS_DN	60	-0.464904	-1.59692	0.00890869	0.0542372	1
ZHAN_MULTIPLE_MYELOMA_HP_UP	39	-0.505071	-1.59687	0.0207469	0.0541352	1
CHIANG_LIVER_CANCER_SUBCLASS_PROLIFERATION_UP	152	-0.400442	-1.59582	0	0.0544992	1
KEGG_JAK_STAT_SIGNALING_PATHWAY	151	-0.403803	-1.59576	0	0.0543969	1
KIM_WT1_TARGETS_8HR_DN	118	-0.411584	-1.59419	0	0.0550246	1
KIM_WT1_TARGETS_DN	392	-0.362501	-1.59375	0	0.0551271	1
TSAI_RESPONSE_TO_IONIZING_RADIATION	138	-0.404386	-1.59363	0	0.0550735	1
BIOCARTA_GH_PATHWAY	26	-0.556158	-1.59341	0.0175824	0.055051	1
RAMALHO_STEMNESS_DN	68	-0.450634	-1.59106	0.0046083	0.0561796	1
JOHNSTONE_PARVB_TARGETS_3_UP	364	-0.36133	-1.59098	0	0.0560975	1
BASSO_CD40_SIGNALING_UP	91	-0.42663	-1.59089	0	0.0560258	1
BIOCARTA_IL3_PATHWAY	15	-0.634004	-1.59056	0.0181818	0.0560478	1
GENTILE_UV_HIGH_DOSE_UP	23	-0.577459	-1.58986	0.0324675	0.056262	1
GAVIN_FOXP3_TARGETS_CLUSTER_P3	137	-0.405559	-1.58913	0.00234192	0.0564705	1
AMIT_EGF_RESPONSE_240_HELA	55	-0.468695	-1.58863	0.00635593	0.0566093	1
CHIARADONNA_NEOPLASTIC_TRANSFORMATION_CDC25_DN	141	-0.403787	-1.58825	0.00222222	0.0567094	1
LIU_SOX4_TARGETS_UP	119	-0.411735	-1.58426	0	0.0586198	1
IGARASHI_ATF4_TARGETS_DN	79	-0.433374	-1.58405	0.00707547	0.0585846	1
PEDERSEN_METASTASIS_BY_ERBB2_ISOFORM_6	27	-0.546427	-1.58404	0.0265849	0.058464	1
LI_WILMS_TUMOR_VS_FETAL_KIDNEY_1_UP	173	-0.387183	-1.58398	0	0.0583504	1
PASQUALUCCI_LYMPHOMA_BY_GC_STAGE_UP	246	-0.376866	-1.58384	0	0.0582656	1
KEGG_GLYCOLYSIS_GLUCONEOGENESIS	60	-0.463977	-1.58383	0.00683371	0.0581403	1
GRAESSMANN_APOPTOSIS_BY_SERUM_DEPRIVATION_DN	203	-0.383798	-1.5823	0	0.0588147	1
KEGG_AMINO_SUGAR_AND_NUCLEOTIDE_SUGAR_METABOLISM	44	-0.478366	-1.58218	0.0171306	0.0587576	1
REACTOME_FATTY_ACID_TRIACYLGLYCEROL_AND_KETONE_BODY_METABOLISM	140	-0.400887	-1.58049	0.00229885	0.0594836	1
BURTON_ADIPOGENESIS_PEAK_AT_24HR	35	-0.507331	-1.58007	0.0176211	0.0595907	1
SCHUETZ_BREAST_CANCER_DUCTAL_INVASIVE_UP	324	-0.359868	-1.57959	0	0.0597716	1
HINATA_NFKB_TARGETS_FIBROBLAST_UP	82	-0.435414	-1.57941	0	0.0597313	1
POMEROY_MEDULLOBLASTOMA_DESMOPLASIC_VS_CLASSIC_DN	52	-0.471109	-1.57929	0.0157303	0.0596545	1
LOPES_METHYLATED_IN_COLON_CANCER_UP	25	-0.541561	-1.57925	0.01566	0.0595471	1
BROWNE_HCMV_INFECTION_20HR_DN	97	-0.417392	-1.57908	0.00441501	0.0595298	1
THEODOROU_MAMMARY_TUMORIGENESIS	29	-0.535888	-1.57877	0.0196507	0.0595763	1
SCHURINGA_STAT5A_TARGETS_UP	18	-0.591385	-1.5787	0.0196507	0.0595066	1
BIOCARTA_INTRINSIC_PATHWAY	23	-0.552804	-1.57762	0.0273349	0.0599531	1
SAKAI_TUMOR_INFILTRATING_MONOCYTES_UP	26	-0.539816	-1.57502	0.031746	0.0611788	1
BREUHAHN_GROWTH_FACTOR_SIGNALING_IN_LIVER_CANCER	22	-0.564003	-1.5743	0.0181406	0.0614482	1
GRAHAM_NORMAL_QUIESCENT_VS_NORMAL_DIVIDING_UP	60	-0.449538	-1.57424	0.0105042	0.0613478	1
RASHI_RESPONSE_TO_IONIZING_RADIATION_1	40	-0.499335	-1.57411	0.012848	0.0612656	1
MEISSNER_NPC_HCP_WITH_H3K4ME3_AND_H3K27ME3	122	-0.41099	-1.57363	0.00451467	0.061393	1
NAKAMURA_ADIPOGENESIS_EARLY_UP	57	-0.460895	-1.57161	0.00662252	0.0624013	1
SASSON_RESPONSE_TO_GONADOTROPHINS_UP	82	-0.432937	-1.57138	0.00461894	0.0623905	1
LEE_RECENT_THYMIC_EMIGRANT	188	-0.384471	-1.57075	0.00229358	0.0626451	1
WANG_TARGETS_OF_MLL_CBP_FUSION_UP	37	-0.497584	-1.5706	0.0179775	0.0626096	1
LOPEZ_EPITHELIOID_MESOTHELIOMA	16	-0.613794	-1.5702	0.0269663	0.0626997	1
SIG_INSULIN_RECEPTOR_PATHWAY_IN_CARDIAC_MYOCYTES	49	-0.466045	-1.56995	0.00913242	0.0627304	1
HEDENFALK_BREAST_CANCER_BRACX_UP	19	-0.566531	-1.56957	0.0303644	0.0628085	1
STREICHER_LSM1_TARGETS_DN	19	-0.573279	-1.56689	0.0204082	0.0640691	1
SHIN_B_CELL_LYMPHOMA_CLUSTER_9	17	-0.588818	-1.5668	0.0214592	0.063995	1
KORKOLA_SEMINOMA_UP	35	-0.493751	-1.56632	0.0209302	0.0641019	1
SENESE_HDAC1_TARGETS_UP	393	-0.352324	-1.56623	0	0.0640313	1
AMIT_SERUM_RESPONSE_240_MCF10A	55	-0.457114	-1.56571	0.0260047	0.0641903	1
KEGG_ARACHIDONIC_ACID_METABOLISM	51	-0.466786	-1.56547	0.0045045	0.0642026	1
SAFFORD_T_LYMPHOCYTE_ANERGY	82	-0.432341	-1.56429	0.00909091	0.0646469	1
ABBUD_LIF_SIGNALING_1_UP	44	-0.483247	-1.56369	0.010989	0.0648696	1
JAEGER_METASTASIS_UP	42	-0.490298	-1.56341	0.0155556	0.0649627	1
LIM_MAMMARY_LUMINAL_MATURE_UP	99	-0.421331	-1.5633	0.00235849	0.0648795	1
PETROVA_PROX1_TARGETS_UP	25	-0.54173	-1.56273	0.0330578	0.0650779	1
DIAZ_CHRONIC_MEYLOGENOUS_LEUKEMIA_DN	110	-0.408831	-1.56149	0	0.0656567	1
PLASARI_TGFB1_SIGNALING_VIA_NFIC_10HR_UP	45	-0.481029	-1.56132	0.0156951	0.0656157	1
STEIN_ESTROGEN_RESPONSE_NOT_VIA_ESRRA	17	-0.594378	-1.55999	0.0281996	0.0662345	1
DELPUECH_FOXO3_TARGETS_DN	36	-0.500333	-1.55999	0.0249433	0.066103	1
JOHNSTONE_PARVB_TARGETS_1_DN	44	-0.483969	-1.55958	0.00630252	0.0661778	1
KEGG_RENAL_CELL_CARCINOMA	69	-0.433103	-1.55819	0.0074813	0.0667607	1
REACTOME_SIGNALING_BY_PDGF	111	-0.409882	-1.55797	0.00238095	0.066767	1
BRUNO_HEMATOPOIESIS	60	-0.451178	-1.55699	0.00220751	0.0672079	1
GARGALOVIC_RESPONSE_TO_OXIDIZED_PHOSPHOLIPIDS_GREY_UP	15	-0.608525	-1.55639	0.050885	0.0673774	1
WINTER_HYPOXIA_UP	77	-0.427747	-1.55618	0.0130719	0.0673605	1
TOMIDA_METASTASIS_DN	16	-0.611618	-1.55605	0.0313152	0.06732	1
WATTEL_AUTONOMOUS_THYROID_ADENOMA_DN	49	-0.46377	-1.556	0.00890869	0.0672141	1
PARENT_MTOR_SIGNALING_UP	493	-0.34617	-1.55416	0	0.0680599	1
LY_AGING_MIDDLE_DN	16	-0.602753	-1.55416	0.0318471	0.0679275	1
ACOSTA_PROLIFERATION_INDEPENDENT_MYC_TARGETS_DN	108	-0.413583	-1.55385	0.00224215	0.0679667	1
GRANDVAUX_IRF3_TARGETS_DN	19	-0.59345	-1.55367	0.0263158	0.0679453	1
REACTOME_REGULATION_OF_INSULIN_SECRETION_BY_GLUCAGON_LIKE_PEPTIDE1	41	-0.482838	-1.5527	0.0178571	0.0683293	1
DACOSTA_UV_RESPONSE_VIA_ERCC3_XPCS_DN	73	-0.436757	-1.55235	0.00223214	0.0683721	1
RAO_BOUND_BY_SALL4	186	-0.379161	-1.55216	0.00238095	0.0683675	1
NIKOLSKY_OVERCONNECTED_IN_BREAST_CANCER	19	-0.57571	-1.55183	0.0471092	0.0684075	1
SEIDEN_ONCOGENESIS_BY_MET	72	-0.431013	-1.55181	0.00643777	0.0682847	1
MOOTHA_GLYCOGEN_METABOLISM	20	-0.566665	-1.55141	0.0178571	0.0684091	1
ST_TUMOR_NECROSIS_FACTOR_PATHWAY	27	-0.529337	-1.55103	0.0215983	0.0684884	1
ZHOU_INFLAMMATORY_RESPONSE_LIVE_UP	405	-0.34972	-1.55061	0	0.0685534	1
DAVICIONI_PAX_FOXO1_SIGNATURE_IN_ARMS_UP	53	-0.467471	-1.55025	0.0155211	0.0686208	1
HADDAD_B_LYMPHOCYTE_PROGENITOR	245	-0.367573	-1.55009	0	0.0685683	1
MISHRA_CARCINOMA_ASSOCIATED_FIBROBLAST_UP	23	-0.550154	-1.54946	0.0333333	0.0688069	1
HE_PTEN_TARGETS_UP	16	-0.610891	-1.5492	0.0375276	0.0688398	1
BOYAULT_LIVER_CANCER_SUBCLASS_G6_DN	19	-0.565646	-1.54808	0.0301724	0.0693809	1
SENESE_HDAC1_AND_HDAC2_TARGETS_UP	208	-0.371583	-1.54765	0	0.0694909	1
JECHLINGER_EPITHELIAL_TO_MESENCHYMAL_TRANSITION_DN	63	-0.443376	-1.54713	0.0105042	0.0696598	1
GREGORY_SYNTHETIC_LETHAL_WITH_IMATINIB	120	-0.39753	-1.5461	0.00465116	0.0701191	1
REACTOME_PPARA_ACTIVATES_GENE_EXPRESSION	84	-0.42526	-1.54582	0.00222222	0.0701629	1
STAMBOLSKY_RESPONSE_TO_VITAMIN_D3_DN	22	-0.546501	-1.54574	0.0301724	0.0700838	1
REACTOME_GROWTH_HORMONE_RECEPTOR_SIGNALING	24	-0.531606	-1.54448	0.0254237	0.0706917	1
MANTOVANI_NFKB_TARGETS_UP	41	-0.477886	-1.54414	0.0193966	0.0707619	1
YANG_BCL3_TARGETS_UP	323	-0.350926	-1.54411	0	0.0706383	1
ASGHARZADEH_NEUROBLASTOMA_POOR_SURVIVAL_DN	38	-0.493438	-1.54385	0.0185567	0.0706699	1
CHEMELLO_SOLEUS_VS_EDL_MYOFIBERS_DN	19	-0.568742	-1.54272	0.0258065	0.0711399	1
SIG_IL4RECEPTOR_IN_B_LYPHOCYTES	27	-0.519296	-1.54245	0.0232558	0.0711837	1
FAELT_B_CLL_WITH_VH3_21_DN	47	-0.468767	-1.54233	0.0152505	0.0711359	1
WHITFIELD_CELL_CYCLE_G2_M	185	-0.37405	-1.54198	0.00234742	0.0712045	1
KOBAYASHI_RESPONSE_TO_ROMIDEPSIN	17	-0.595894	-1.53983	0.0333333	0.0723155	1
IZADPANAH_STEM_CELL_ADIPOSE_VS_BONE_DN	96	-0.413441	-1.53959	0.00448431	0.072338	1
LI_PROSTATE_CANCER_EPIGENETIC	30	-0.512738	-1.5391	0.0320513	0.0724404	1
VART_KSHV_INFECTION_ANGIOGENIC_MARKERS_DN	131	-0.393638	-1.53794	0	0.0731038	1
STEARMAN_LUNG_CANCER_EARLY_VS_LATE_UP	107	-0.404365	-1.53722	0.00492611	0.0734191	1
HOFMANN_MYELODYSPLASTIC_SYNDROM_HIGH_RISK_DN	19	-0.557647	-1.53719	0.02079	0.0733011	1
KEGG_PATHWAYS_IN_CANCER	315	-0.356841	-1.53692	0	0.0732846	1
YAO_TEMPORAL_RESPONSE_TO_PROGESTERONE_CLUSTER_15	33	-0.504648	-1.53686	0.0208768	0.0731858	1
REN_ALVEOLAR_RHABDOMYOSARCOMA_DN	388	-0.350227	-1.53629	0	0.0733956	1
KARLSSON_TGFB1_TARGETS_DN	180	-0.384157	-1.53629	0	0.0732653	1
VANTVEER_BREAST_CANCER_METASTASIS_DN	103	-0.403958	-1.53542	0.00447427	0.073593	1
WAMUNYOKOLI_OVARIAN_CANCER_LMP_DN	168	-0.383536	-1.53525	0	0.0735498	1
CHEN_PDGF_TARGETS	17	-0.591525	-1.53509	0.0206186	0.0735203	1
KHETCHOUMIAN_TRIM24_TARGETS_UP	47	-0.46343	-1.53489	0.0223214	0.0735114	1
DOANE_RESPONSE_TO_ANDROGEN_DN	215	-0.370859	-1.53478	0	0.0734396	1
BIOCARTA_EPO_PATHWAY	19	-0.560773	-1.53477	0.0237069	0.0733159	1
IKEDA_MIR30_TARGETS_UP	110	-0.409739	-1.53291	0.0021645	0.0742877	1
DAZARD_RESPONSE_TO_UV_SCC_DN	108	-0.400651	-1.53274	0.00684931	0.0742438	1
CERVERA_SDHB_TARGETS_2	104	-0.398497	-1.53212	0.00697674	0.0744578	1
BANDRES_RESPONSE_TO_CARMUSTIN_WITHOUT_MGMT_48HR_UP	18	-0.58598	-1.5308	0.043299	0.0750915	1
KENNY_CTNNB1_TARGETS_DN	41	-0.472857	-1.52913	0.0213777	0.0760161	1
WU_ALZHEIMER_DISEASE_DN	15	-0.587288	-1.52907	0.0257511	0.075928	1
ZWANG_EGF_INTERVAL_UP	68	-0.431478	-1.52896	0.00671141	0.0758426	1
MOLENAAR_TARGETS_OF_CCND1_AND_CDK4_UP	51	-0.4616	-1.5287	0.0181818	0.0758766	1
LEE_LIVER_CANCER_CIPROFIBRATE_DN	63	-0.440635	-1.52809	0.0172414	0.0760526	1
GERHOLD_ADIPOGENESIS_UP	46	-0.462405	-1.52761	0.00671141	0.0762292	1
SMID_BREAST_CANCER_LUMINAL_B_UP	149	-0.383338	-1.52588	0	0.0772136	1
HAHTOLA_MYCOSIS_FUNGOIDES_SKIN_UP	150	-0.382358	-1.52586	0	0.0771062	1
WANG_SMARCE1_TARGETS_UP	246	-0.36037	-1.52566	0	0.0771038	1
BILBAN_B_CLL_LPL_UP	61	-0.435557	-1.52553	0.0105932	0.0770558	1
YAO_HOXA10_TARGETS_VIA_PROGESTERONE_DN	17	-0.58433	-1.52381	0.0419287	0.0780182	1
HAN_SATB1_TARGETS_DN	388	-0.344915	-1.52326	0	0.0782358	1
CHIARETTI_T_ALL_REFRACTORY_TO_THERAPY	28	-0.53288	-1.52315	0.0231092	0.0781811	1
FINAK_BREAST_CANCER_SDPP_SIGNATURE	23	-0.543723	-1.52277	0.030303	0.0783318	1
GAUSSMANN_MLL_AF4_FUSION_TARGETS_F_UP	164	-0.37574	-1.52258	0.00236967	0.0783002	1
NADERI_BREAST_CANCER_PROGNOSIS_DN	18	-0.589031	-1.52124	0.0314465	0.0789945	1
ZHAN_V1_LATE_DIFFERENTIATION_GENES_DN	15	-0.605199	-1.51972	0.0307692	0.0798269	1
KRIGE_AMINO_ACID_DEPRIVATION	28	-0.517371	-1.51955	0.0238095	0.0798051	1
GARGALOVIC_RESPONSE_TO_OXIDIZED_PHOSPHOLIPIDS_YELLOW_UP	23	-0.537832	-1.51948	0.0307018	0.0797053	1
GRESHOCK_CANCER_COPY_NUMBER_UP	306	-0.348911	-1.5194	0.00245098	0.0796187	1
DAZARD_RESPONSE_TO_UV_NHEK_UP	219	-0.362387	-1.51861	0	0.0800256	1
TONKS_TARGETS_OF_RUNX1_RUNX1T1_FUSION_MONOCYTE_DN	50	-0.459961	-1.51857	0.0169133	0.0799161	1
HESS_TARGETS_OF_HOXA9_AND_MEIS1_DN	71	-0.425416	-1.5185	0.00672646	0.0798272	1
GRAHAM_CML_DIVIDING_VS_NORMAL_QUIESCENT_DN	87	-0.40684	-1.51798	0.00662252	0.0799909	1
BIOCARTA_TPO_PATHWAY	23	-0.53591	-1.51708	0.0236559	0.0803654	1
REACTOME_COLLAGEN_FORMATION	56	-0.449622	-1.51669	0.00883002	0.0804891	1
ST_T_CELL_SIGNAL_TRANSDUCTION	44	-0.461769	-1.51656	0.0138568	0.0804395	1
BIOCARTA_SPRY_PATHWAY	18	-0.573124	-1.51573	0.0342052	0.0808041	1
KEGG_GAP_JUNCTION	75	-0.41959	-1.51564	0.00696056	0.080734	1
VALK_AML_CLUSTER_13	24	-0.538815	-1.5148	0.027027	0.0811723	1
IKEDA_MIR133_TARGETS_UP	42	-0.47088	-1.51412	0.0314607	0.0814246	1
KEGG_COMPLEMENT_AND_COAGULATION_CASCADES	66	-0.428477	-1.51356	0.0144578	0.0816929	1
GOTZMANN_EPITHELIAL_TO_MESENCHYMAL_TRANSITION_DN	198	-0.370422	-1.51298	0	0.0819173	1
TERAO_AOX4_TARGETS_SKIN_DN	15	-0.602733	-1.51265	0.0452489	0.082008	1
PASQUALUCCI_LYMPHOMA_BY_GC_STAGE_DN	144	-0.37898	-1.51246	0.00234742	0.0819513	1
KEGG_T_CELL_RECEPTOR_SIGNALING_PATHWAY	107	-0.393747	-1.51201	0	0.082128	1
DURCHDEWALD_SKIN_CARCINOGENESIS_DN	230	-0.359197	-1.51169	0	0.0821517	1
ZHONG_RESPONSE_TO_AZACITIDINE_AND_TSA_UP	166	-0.374423	-1.51133	0	0.0822751	1
BIOCARTA_CTCF_PATHWAY	22	-0.52857	-1.51091	0.0376106	0.0824089	1
SAKAI_CHRONIC_HEPATITIS_VS_LIVER_CANCER_DN	32	-0.497344	-1.51057	0.0334728	0.0824827	1
LEIN_OLIGODENDROCYTE_MARKERS	60	-0.442608	-1.5099	0.0228216	0.0828043	1
ODONNELL_TFRC_TARGETS_UP	366	-0.34358	-1.50964	0.0025641	0.0828416	1
WOTTON_RUNX_TARGETS_DN	28	-0.516047	-1.50885	0.0362473	0.0832202	1
KIM_MYC_AMPLIFICATION_TARGETS_DN	77	-0.417373	-1.50858	0.0110619	0.0832729	1
SU_TESTIS	71	-0.419652	-1.50811	0.00860215	0.0834558	1
SMIRNOV_CIRCULATING_ENDOTHELIOCYTES_IN_CANCER_UP	147	-0.381471	-1.50692	0	0.08415	1
NAGASHIMA_NRG1_SIGNALING_DN	47	-0.46071	-1.50649	0.0149573	0.0842941	1
ZHENG_FOXP3_TARGETS_IN_T_LYMPHOCYTE_DN	31	-0.505255	-1.50593	0.03125	0.0845276	1
AIYAR_COBRA1_TARGETS_UP	35	-0.48213	-1.50548	0.0250522	0.084683	1
RUTELLA_RESPONSE_TO_CSF2RB_AND_IL4_DN	270	-0.351648	-1.50473	0	0.0849822	1
PARK_HSC_MARKERS	39	-0.468173	-1.50446	0.0174673	0.085048	1
MUELLER_COMMON_TARGETS_OF_AML_FUSIONS_DN	25	-0.540228	-1.50369	0.0328947	0.0854501	1
CHARAFE_BREAST_CANCER_LUMINAL_VS_BASAL_DN	399	-0.339526	-1.50366	0	0.0853256	1
LENAOUR_DENDRITIC_CELL_MATURATION_UP	108	-0.393374	-1.50342	0.012959	0.0853583	1
LEE_DIFFERENTIATING_T_LYMPHOCYTE	170	-0.370281	-1.50314	0	0.0854378	1
VALK_AML_CLUSTER_2	26	-0.518558	-1.50298	0.0285714	0.0853917	1
AMIT_EGF_RESPONSE_60_HELA	39	-0.473361	-1.50289	0.0303688	0.0853274	1
KEGG_ECM_RECEPTOR_INTERACTION	81	-0.41052	-1.50226	0.0109649	0.0856027	1
KANG_AR_TARGETS_DN	18	-0.562091	-1.50226	0.0584416	0.0854695	1
REACTOME_DOWNREGULATION_OF_SMAD2_3_SMAD4_TRANSCRIPTIONAL_ACTIVITY	17	-0.574367	-1.50225	0.0441177	0.0853416	1
ZHAN_MULTIPLE_MYELOMA_CD1_AND_CD2_UP	70	-0.424549	-1.50132	0.0138889	0.085862	1
SHEDDEN_LUNG_CANCER_GOOD_SURVIVAL_A5	56	-0.440974	-1.50057	0.0223714	0.0861891	1
YAMAZAKI_TCEB3_TARGETS_UP	161	-0.373486	-1.49825	0.00486618	0.0875674	1
REACTOME_GLYCOLYSIS	26	-0.524891	-1.4979	0.0405117	0.0876382	1
DELACROIX_RAR_BOUND_ES	368	-0.340857	-1.49658	0	0.0884425	1
SHAFFER_IRF4_TARGETS_IN_ACTIVATED_B_LYMPHOCYTE	73	-0.419856	-1.49614	0.020362	0.0885992	1
SUMI_HNF4A_TARGETS	28	-0.516856	-1.49589	0.0273349	0.0886325	1
KEGG_INOSITOL_PHOSPHATE_METABOLISM	46	-0.452464	-1.49531	0.0276008	0.0888819	1
BROWNE_HCMV_INFECTION_18HR_UP	163	-0.372664	-1.4952	0.00480769	0.0888035	1
TAVAZOIE_METASTASIS	94	-0.398933	-1.49362	0.00438597	0.0897833	1
MCCLUNG_CREB1_TARGETS_DN	52	-0.449083	-1.49235	0.0333333	0.0904537	1
KYNG_DNA_DAMAGE_BY_UV	57	-0.439278	-1.49147	0.0171306	0.0909191	1
IKEDA_MIR1_TARGETS_UP	49	-0.440747	-1.49134	0.0226757	0.0908474	1
RAO_BOUND_BY_SALL4_ISOFORM_B	440	-0.330883	-1.49058	0	0.0912132	1
REACTOME_PTM_GAMMA_CARBOXYLATION_HYPUSINE_FORMATION_AND_ARYLSULFATASE_ACTIVATION	25	-0.517901	-1.48977	0.037694	0.0916511	1
PASINI_SUZ12_TARGETS_DN	298	-0.34399	-1.48936	0	0.0917686	1
KEGG_NITROGEN_METABOLISM	23	-0.542728	-1.48866	0.0543933	0.0920944	1
ACEVEDO_FGFR1_TARGETS_IN_PROSTATE_CANCER_MODEL_DN	265	-0.351532	-1.48864	0	0.0919667	1
MCCLUNG_COCAINE_REWARD_5D	75	-0.409502	-1.48785	0.0114943	0.0923449	1
SMID_BREAST_CANCER_NORMAL_LIKE_UP	424	-0.334761	-1.4876	0	0.0923288	1
KEGG_STARCH_AND_SUCROSE_METABOLISM	39	-0.47429	-1.48732	0.0228216	0.0923742	1
MULLIGHAN_NPM1_SIGNATURE_3_DN	142	-0.376986	-1.48701	0.00697674	0.0924671	1
KARAKAS_TGFB1_SIGNALING	18	-0.567781	-1.48648	0.0476191	0.0927003	1
REACTOME_DOWNSTREAM_SIGNAL_TRANSDUCTION	84	-0.403713	-1.48616	0.00665188	0.0927714	1
JIANG_AGING_CEREBRAL_CORTEX_UP	34	-0.481943	-1.4861	0.0313808	0.0926822	1
REACTOME_RAP1_SIGNALLING	15	-0.570413	-1.48567	0.0477223	0.0927919	1
REACTOME_CLASS_B_2_SECRETIN_FAMILY_RECEPTORS	81	-0.411988	-1.48517	0.0159453	0.0929726	1
TERAMOTO_OPN_TARGETS_CLUSTER_7	18	-0.564852	-1.48453	0.054	0.0932776	1
MATZUK_SPERMATOZOA	104	-0.395731	-1.48389	0.00731707	0.0935799	1
KEGG_AXON_GUIDANCE	127	-0.384153	-1.48346	0	0.0937301	1
SASSON_RESPONSE_TO_FORSKOLIN_UP	81	-0.412746	-1.48269	0.0171674	0.0941635	1
REACTOME_SIGNALING_BY_RHO_GTPASES	100	-0.392552	-1.48222	0.00699301	0.0943641	1
KEGG_GLIOMA	63	-0.424489	-1.48156	0.018018	0.0947304	1
BIOCARTA_NTHI_PATHWAY	23	-0.533281	-1.48053	0.0442105	0.0953903	1
CAIRO_HEPATOBLASTOMA_DN	247	-0.348062	-1.47979	0.00232019	0.0957343	1
BUCKANOVICH_T_LYMPHOCYTE_HOMING_ON_TUMOR_UP	23	-0.513023	-1.47939	0.0480962	0.0958597	1
GOTZMANN_EPITHELIAL_TO_MESENCHYMAL_TRANSITION_UP	68	-0.420331	-1.47909	0.0247191	0.0959049	1
LEE_LIVER_CANCER_DENA_UP	59	-0.421022	-1.47877	0.0131868	0.0960031	1
CUI_GLUCOSE_DEPRIVATION	57	-0.431239	-1.47875	0.0196507	0.0958688	1
REACTOME_CELL_CELL_COMMUNICATION	111	-0.37715	-1.47839	0.00650759	0.0960113	1
CHIANG_LIVER_CANCER_SUBCLASS_POLYSOMY7_DN	19	-0.541666	-1.47733	0.047836	0.0966178	1
KOKKINAKIS_METHIONINE_DEPRIVATION_48HR_DN	64	-0.415203	-1.47701	0.0213675	0.0966765	1
ROZANOV_MMP14_TARGETS_UP	230	-0.352396	-1.47639	0.002457	0.096928	1
KEGG_ADHERENS_JUNCTION	73	-0.411942	-1.47565	0.0183066	0.0973005	1
BIOCARTA_MAPK_PATHWAY	85	-0.404191	-1.47518	0.0112613	0.0974979	1
XU_GH1_EXOGENOUS_TARGETS_UP	73	-0.408401	-1.47471	0.0300231	0.0977393	1
RICKMAN_TUMOR_DIFFERENTIATED_WELL_VS_MODERATELY_UP	88	-0.395638	-1.47466	0.00867679	0.0976196	1
ZHAN_MULTIPLE_MYELOMA_HP_DN	39	-0.461585	-1.47446	0.0319149	0.0976378	1
SATO_SILENCED_BY_METHYLATION_IN_PANCREATIC_CANCER_1	384	-0.335155	-1.4741	0	0.0977345	1
BUCKANOVICH_T_LYMPHOCYTE_HOMING_ON_TUMOR_DN	23	-0.529317	-1.47296	0.043573	0.098344	1
MASSARWEH_TAMOXIFEN_RESISTANCE_UP	472	-0.325475	-1.47175	0	0.0991362	1
REACTOME_EGFR_DOWNREGULATION	24	-0.51121	-1.47163	0.05	0.0991018	1
GRUETZMANN_PANCREATIC_CANCER_UP	322	-0.340344	-1.47106	0.00240964	0.0993665	1
DORSAM_HOXA9_TARGETS_DN	31	-0.475219	-1.47034	0.0469083	0.0997771	1
GOBERT_CORE_OLIGODENDROCYTE_DIFFERENTIATION	39	-0.468566	-1.47015	0.0336134	0.0997965	1
GAUSSMANN_MLL_AF4_FUSION_TARGETS_A_UP	157	-0.367895	-1.47006	0.00476191	0.09974	1
ST_DIFFERENTIATION_PATHWAY_IN_PC12_CELLS	43	-0.455304	-1.4692	0.0201342	0.100216	1
PEDRIOLI_MIR31_TARGETS_UP	167	-0.362964	-1.46893	0.002457	0.100309	1
OHGUCHI_LIVER_HNF4A_TARGETS_UP	40	-0.45714	-1.46874	0.0362473	0.100297	1
JOHNSTONE_PARVB_TARGETS_2_DN	278	-0.343775	-1.46754	0.00250627	0.101008	1
LABBE_TGFB1_TARGETS_UP	92	-0.395328	-1.46652	0.00681818	0.101657	1
YAUCH_HEDGEHOG_SIGNALING_PARACRINE_UP	127	-0.372488	-1.46579	0	0.102034	1
CHIBA_RESPONSE_TO_TSA_UP	49	-0.439026	-1.46548	0.0361991	0.102095	1
ST_WNT_CA2_CYCLIC_GMP_PATHWAY	20	-0.518715	-1.46528	0.0463576	0.10212	1
OSWALD_HEMATOPOIETIC_STEM_CELL_IN_COLLAGEN_GEL_DN	233	-0.347453	-1.46506	0	0.102127	1
MCBRYAN_PUBERTAL_TGFB1_TARGETS_DN	62	-0.420678	-1.46482	0.0244444	0.102177	1
DEBIASI_APOPTOSIS_BY_REOVIRUS_INFECTION_UP	275	-0.345214	-1.46451	0.00253165	0.102246	1
CAFFAREL_RESPONSE_TO_THC_UP	28	-0.486638	-1.46376	0.0401786	0.102613	1
ALONSO_METASTASIS_EMT_UP	30	-0.486554	-1.46365	0.0315315	0.10257	1
CHYLA_CBFA2T3_TARGETS_DN	187	-0.356944	-1.46354	0.00471698	0.102496	1
GARGALOVIC_RESPONSE_TO_OXIDIZED_PHOSPHOLIPIDS_GREEN_UP	20	-0.547247	-1.46265	0.0476191	0.103058	1
BIOCARTA_INFLAM_PATHWAY	29	-0.499352	-1.46182	0.0529661	0.103435	1
CROONQUIST_IL6_DEPRIVATION_UP	19	-0.549136	-1.46167	0.0553097	0.103387	1
REACTOME_GLUTAMATE_NEUROTRANSMITTER_RELEASE_CYCLE	15	-0.576637	-1.46105	0.0731183	0.103717	1
LIM_MAMMARY_STEM_CELL_UP	431	-0.326434	-1.46104	0	0.103579	1
KEGG_MELANOGENESIS	98	-0.388041	-1.46102	0.00896861	0.103434	1
CERVERA_SDHB_TARGETS_1_UP	96	-0.388124	-1.46093	0.00656455	0.103351	1
JAATINEN_HEMATOPOIETIC_STEM_CELL_DN	202	-0.350482	-1.46086	0.00715991	0.103251	1
CHO_NR4A1_TARGETS	30	-0.486729	-1.46079	0.0452489	0.103144	1
COLDREN_GEFITINIB_RESISTANCE_DN	193	-0.356673	-1.4604	0.00507614	0.103281	1
ZWANG_CLASS_2_TRANSIENTLY_INDUCED_BY_EGF	41	-0.455465	-1.45998	0.0321199	0.103496	1
GEORGANTAS_HSC_MARKERS	66	-0.420378	-1.45921	0.0195652	0.103908	1
ABE_VEGFA_TARGETS_30MIN	28	-0.496943	-1.4586	0.0360934	0.104201	1
REACTOME_NCAM_SIGNALING_FOR_NEURITE_OUT_GROWTH	61	-0.424038	-1.45813	0.0309051	0.10447	1
RODRIGUES_THYROID_CARCINOMA_ANAPLASTIC_DN	436	-0.325765	-1.45715	0	0.105045	1
RODWELL_AGING_KIDNEY_NO_BLOOD_DN	129	-0.369739	-1.45714	0.00490196	0.104916	1
DAWSON_METHYLATED_IN_LYMPHOMA_TCL1	43	-0.444008	-1.45694	0.0334029	0.104924	1
BIOCARTA_SHH_PATHWAY	16	-0.573072	-1.45684	0.0634573	0.10488	1
SCHAEFFER_PROSTATE_DEVELOPMENT_48HR_DN	374	-0.328986	-1.45668	0	0.104855	1
HUANG_FOXA2_TARGETS_UP	41	-0.457374	-1.45667	0.037123	0.104718	1
SCHAEFFER_PROSTATE_DEVELOPMENT_12HR_UP	105	-0.377261	-1.45606	0.00954654	0.105071	1
REACTOME_ANTIGEN_PRESENTATION_FOLDING_ASSEMBLY_AND_PEPTIDE_LOADING_OF_CLASS_I_MHC	18	-0.542178	-1.4557	0.0634921	0.105243	1
EBAUER_TARGETS_OF_PAX3_FOXO1_FUSION_UP	184	-0.353312	-1.45436	0.00497512	0.106104	1
ZHANG_PROLIFERATING_VS_QUIESCENT	49	-0.439892	-1.45423	0.0395604	0.10607	1
LI_WILMS_TUMOR_ANAPLASTIC_UP	16	-0.563791	-1.45357	0.0552147	0.106417	1
HELLEBREKERS_SILENCED_DURING_TUMOR_ANGIOGENESIS	73	-0.400803	-1.45266	0.0241758	0.106967	1
TORCHIA_TARGETS_OF_EWSR1_FLI1_FUSION_TOP20_UP	19	-0.527466	-1.45165	0.0579399	0.107575	1
BROWNE_HCMV_INFECTION_1HR_UP	59	-0.422656	-1.45126	0.0298851	0.107742	1
LEE_LIVER_CANCER_ACOX1_DN	62	-0.415327	-1.45105	0.0287611	0.107734	1
NATSUME_RESPONSE_TO_INTERFERON_BETA_UP	67	-0.414905	-1.45096	0.0286976	0.107675	1
CONCANNON_APOPTOSIS_BY_EPOXOMICIN_UP	209	-0.349469	-1.45082	0.00258398	0.107614	1
ROZANOV_MMP14_TARGETS_SUBSET	33	-0.472337	-1.4505	0.0503145	0.107745	1
COWLING_MYCN_TARGETS	34	-0.464675	-1.45005	0.04329	0.107929	1
DURAND_STROMA_NS_UP	134	-0.366029	-1.44989	0.00712589	0.107869	1
HUANG_DASATINIB_RESISTANCE_UP	77	-0.400526	-1.44908	0.023753	0.108359	1
CUI_TCF21_TARGETS_DN	28	-0.494023	-1.44906	0.0430622	0.108227	1
REACTOME_MYOGENESIS	25	-0.504193	-1.44791	0.049569	0.109014	1
ZHAN_MULTIPLE_MYELOMA_MS_UP	41	-0.450901	-1.44776	0.0353982	0.108974	1
BROWNE_HCMV_INFECTION_2HR_DN	47	-0.443891	-1.44729	0.0322581	0.109204	1
MAINA_VHL_TARGETS_DN	16	-0.561243	-1.44704	0.0688935	0.109252	1
RIZ_ERYTHROID_DIFFERENTIATION_APOBEC2	25	-0.496849	-1.44674	0.0424628	0.109379	1
SHIPP_DLBCL_VS_FOLLICULAR_LYMPHOMA_DN	42	-0.451538	-1.44669	0.0453564	0.109283	1
COLIN_PILOCYTIC_ASTROCYTOMA_VS_GLIOBLASTOMA_UP	35	-0.464503	-1.44634	0.0287611	0.109421	1
ZHU_CMV_ALL_DN	125	-0.372688	-1.4444	0.00677201	0.110819	1
BIOCARTA_GPCR_PATHWAY	33	-0.474415	-1.44381	0.0479167	0.111101	1
KATSANOU_ELAVL1_TARGETS_UP	142	-0.364483	-1.44315	0.00477327	0.111477	1
ROSS_AML_WITH_PML_RARA_FUSION	68	-0.411064	-1.4431	0.0326797	0.11136	1
PEDRIOLI_MIR31_TARGETS_DN	347	-0.329037	-1.44253	0	0.111693	1
ODONNELL_TFRC_TARGETS_DN	117	-0.37488	-1.44233	0.0142857	0.1117	1
REACTOME_SIGNALING_BY_EGFR_IN_CANCER	98	-0.387042	-1.44233	0.00471698	0.111552	1
CHEMNITZ_RESPONSE_TO_PROSTAGLANDIN_E2_UP	118	-0.37436	-1.44218	0.0137931	0.111517	1
LU_AGING_BRAIN_UP	234	-0.342996	-1.44165	0	0.111806	1
KEGG_ARRHYTHMOGENIC_RIGHT_VENTRICULAR_CARDIOMYOPATHY_ARVC	73	-0.404664	-1.44115	0.0199557	0.11204	1
MARKEY_RB1_ACUTE_LOF_UP	188	-0.351638	-1.44094	0.00240385	0.112049	1
GARGALOVIC_RESPONSE_TO_OXIDIZED_PHOSPHOLIPIDS_MAGENTA_UP	23	-0.516921	-1.44074	0.0602679	0.112094	1
KEGG_BASAL_CELL_CARCINOMA	53	-0.416352	-1.43934	0.0367171	0.113104	1
REACTOME_SIGNALING_BY_ROBO_RECEPTOR	29	-0.480925	-1.43879	0.0638766	0.113382	1
PENG_RAPAMYCIN_RESPONSE_UP	178	-0.352166	-1.43845	0.00722892	0.113531	1
SUH_COEXPRESSED_WITH_ID1_AND_ID2_UP	18	-0.547249	-1.43758	0.0699589	0.114138	1
VALK_AML_CLUSTER_9	31	-0.486312	-1.43742	0.0462555	0.114105	1
ST_WNT_BETA_CATENIN_PATHWAY	33	-0.465527	-1.43618	0.0618102	0.114913	1
REACTOME_CELL_CELL_JUNCTION_ORGANIZATION	53	-0.426788	-1.43611	0.0459519	0.114815	1
DAZARD_UV_RESPONSE_CLUSTER_G2	27	-0.492985	-1.43479	0.0529661	0.115725	1
WAMUNYOKOLI_OVARIAN_CANCER_GRADES_1_2_DN	57	-0.421378	-1.43385	0.0353774	0.116238	1
SCHAEFFER_PROSTATE_DEVELOPMENT_48HR_UP	406	-0.320373	-1.43341	0	0.116392	1
REACTOME_NRAGE_SIGNALS_DEATH_THROUGH_JNK	42	-0.438106	-1.43293	0.0590909	0.116628	1
TURASHVILI_BREAST_LOBULAR_CARCINOMA_VS_LOBULAR_NORMAL_DN	66	-0.406884	-1.43244	0.020362	0.11685	1
SHIN_B_CELL_LYMPHOMA_CLUSTER_2	28	-0.487243	-1.4321	0.0707763	0.116985	1
BIOCARTA_SPPA_PATHWAY	19	-0.532131	-1.432	0.0616016	0.116904	1
MORI_EMU_MYC_LYMPHOMA_BY_ONSET_TIME_DN	16	-0.560708	-1.43091	0.0745342	0.117672	1
MA_MYELOID_DIFFERENTIATION_DN	41	-0.442902	-1.42974	0.0518359	0.118482	1
TENEDINI_MEGAKARYOCYTE_MARKERS	62	-0.40903	-1.42878	0.0262009	0.119115	1
YORDY_RECIPROCAL_REGULATION_BY_ETS1_AND_SP100_DN	73	-0.399837	-1.4285	0.0133929	0.119166	1
LABBE_WNT3A_TARGETS_UP	105	-0.374781	-1.42777	0.021692	0.119658	1
LANDIS_ERBB2_BREAST_PRENEOPLASTIC_UP	17	-0.55401	-1.42748	0.0767591	0.119748	1
RODRIGUES_NTN1_TARGETS_DN	142	-0.361117	-1.42651	0.00977995	0.120392	1
FUKUSHIMA_TNFSF11_TARGETS	15	-0.561076	-1.4265	0.0851064	0.120251	1
KEGG_ENDOCYTOSIS	157	-0.354192	-1.42641	0.00678733	0.120211	1
LINDVALL_IMMORTALIZED_BY_TERT_UP	69	-0.402583	-1.426	0.0228833	0.120419	1
KORKOLA_EMBRYONAL_CARCINOMA_UP	35	-0.467479	-1.42572	0.0494382	0.120468	1
GEISS_RESPONSE_TO_DSRNA_UP	37	-0.446619	-1.42542	0.0529801	0.12053	1
CHICAS_RB1_TARGETS_SENESCENT	496	-0.314354	-1.42498	0	0.12074	1
KEGG_LEUKOCYTE_TRANSENDOTHELIAL_MIGRATION	107	-0.371951	-1.42347	0.0138249	0.121891	1
LINDGREN_BLADDER_CANCER_CLUSTER_2A_DN	118	-0.36779	-1.42322	0.0196078	0.121986	1
LE_EGR2_TARGETS_UP	99	-0.375579	-1.42303	0.04	0.121998	1
HOFFMANN_IMMATURE_TO_MATURE_B_LYMPHOCYTE_UP	39	-0.450996	-1.42294	0.0653153	0.121945	1
FORTSCHEGGER_PHF8_TARGETS_UP	217	-0.342888	-1.42219	0.00472813	0.122428	1
HERNANDEZ_MITOTIC_ARREST_BY_DOCETAXEL_2_DN	16	-0.542687	-1.42038	0.104938	0.123787	1
ZHANG_ANTIVIRAL_RESPONSE_TO_RIBAVIRIN_DN	47	-0.429546	-1.4203	0.0520362	0.123704	1
JACKSON_DNMT1_TARGETS_UP	74	-0.397545	-1.42008	0.0298507	0.123729	1
LEIN_MIDBRAIN_MARKERS	67	-0.399346	-1.41983	0.0298165	0.123799	1
WESTON_VEGFA_TARGETS_12HR	34	-0.464872	-1.41925	0.0630631	0.12409	1
BIOCARTA_CALCINEURIN_PATHWAY	17	-0.546235	-1.41918	0.0780911	0.123983	1
ST_G_ALPHA_I_PATHWAY	35	-0.454235	-1.41885	0.0541126	0.124117	1
GAVIN_FOXP3_TARGETS_CLUSTER_P7	78	-0.390846	-1.41868	0.0360934	0.124093	1
CHANDRAN_METASTASIS_DN	251	-0.333098	-1.41837	0	0.124182	1
REACTOME_GAB1_SIGNALOSOME	30	-0.473118	-1.41758	0.0566038	0.124772	1
SIG_BCR_SIGNALING_PATHWAY	45	-0.433469	-1.41725	0.0364372	0.124861	1
GREENBAUM_E2A_TARGETS_DN	16	-0.549964	-1.41717	0.0640177	0.124771	1
LEE_EARLY_T_LYMPHOCYTE_DN	45	-0.431764	-1.41671	0.0540541	0.125043	1
RODRIGUES_THYROID_CARCINOMA_DN	64	-0.403165	-1.41646	0.0236967	0.125086	1
REACTOME_CELL_JUNCTION_ORGANIZATION	71	-0.398628	-1.41619	0.0244989	0.125161	1
ONKEN_UVEAL_MELANOMA_DN	466	-0.316033	-1.41488	0	0.126111	1
AMIT_EGF_RESPONSE_120_MCF10A	40	-0.439207	-1.41401	0.0501089	0.126717	1
REACTOME_MAPK_TARGETS_NUCLEAR_EVENTS_MEDIATED_BY_MAP_KINASES	30	-0.471299	-1.414	0.0556745	0.126565	1
KEGG_LONG_TERM_POTENTIATION	68	-0.401388	-1.41396	0.0205011	0.126438	1
ZWANG_DOWN_BY_2ND_EGF_PULSE	168	-0.349038	-1.41337	0.0103093	0.126777	1
IVANOVA_HEMATOPOIESIS_STEM_CELL	208	-0.339212	-1.41324	0.00478469	0.126721	1
WANG_ESOPHAGUS_CANCER_VS_NORMAL_UP	110	-0.370723	-1.41203	0.0113379	0.12758	1
KEGG_FOCAL_ADHESION	188	-0.342133	-1.41199	0	0.12747	1
GRAESSMANN_RESPONSE_TO_MC_AND_SERUM_DEPRIVATION_DN	72	-0.39306	-1.41098	0.0366133	0.128225	1
FONTAINE_FOLLICULAR_THYROID_ADENOMA_DN	61	-0.408998	-1.41092	0.0368764	0.128128	1
BIOCARTA_ETS_PATHWAY	18	-0.52737	-1.4097	0.0784314	0.129067	1
UEDA_CENTRAL_CLOCK	78	-0.391721	-1.40932	0.0220751	0.129267	1
ONDER_CDH1_TARGETS_2_DN	421	-0.315308	-1.40931	0	0.129114	1
ZHENG_RESPONSE_TO_ARSENITE_DN	18	-0.528698	-1.40893	0.0854701	0.129288	1
DASU_IL6_SIGNALING_UP	55	-0.413873	-1.40775	0.0434783	0.130178	1
ZWANG_EGF_INTERVAL_DN	175	-0.348951	-1.40704	0.0025	0.130652	1
TANG_SENESCENCE_TP53_TARGETS_UP	31	-0.466584	-1.40699	0.0816777	0.13054	1
VERHAAK_AML_WITH_NPM1_MUTATED_DN	217	-0.338671	-1.40694	0.00242719	0.130435	1
LINDGREN_BLADDER_CANCER_CLUSTER_1_DN	332	-0.321409	-1.40693	0	0.13028	1
RICKMAN_TUMOR_DIFFERENTIATED_WELL_VS_POORLY_UP	196	-0.341112	-1.40681	0	0.130226	1
ST_PHOSPHOINOSITIDE_3_KINASE_PATHWAY	35	-0.44967	-1.40676	0.0559006	0.130108	1
BIOCARTA_EGF_PATHWAY	30	-0.471167	-1.40623	0.0729167	0.130427	1
BROWNE_HCMV_INFECTION_30MIN_UP	50	-0.422192	-1.40539	0.0338983	0.130964	1
ZHAN_MULTIPLE_MYELOMA_CD1_DN	40	-0.443563	-1.40523	0.0637363	0.130947	1
RIGGINS_TAMOXIFEN_RESISTANCE_DN	195	-0.34031	-1.40499	0.00970874	0.130973	1
MCMURRAY_TP53_HRAS_COOPERATION_RESPONSE_DN	62	-0.403538	-1.40486	0.0521739	0.130949	1
BLALOCK_ALZHEIMERS_DISEASE_INCIPIENT_UP	353	-0.320536	-1.40478	0	0.130853	1
BIOCARTA_AT1R_PATHWAY	31	-0.469104	-1.40445	0.08	0.130967	1
MULLIGHAN_NPM1_MUTATED_SIGNATURE_1_DN	109	-0.369979	-1.40408	0.022831	0.131115	1
BIOCARTA_LAIR_PATHWAY	16	-0.545043	-1.40364	0.092827	0.13135	1
KANG_AR_TARGETS_UP	17	-0.53458	-1.40358	0.0960699	0.131228	1
BROWNE_HCMV_INFECTION_48HR_DN	455	-0.314044	-1.40335	0	0.131299	1
MOHANKUMAR_TLX1_TARGETS_DN	155	-0.347281	-1.40299	0.00938967	0.131452	1
HOFFMANN_LARGE_TO_SMALL_PRE_BII_LYMPHOCYTE_DN	68	-0.401539	-1.40221	0.0225734	0.132036	1
HOSHIDA_LIVER_CANCER_SUBCLASS_S2	108	-0.370741	-1.40098	0.0114155	0.132995	1
TONKS_TARGETS_OF_RUNX1_RUNX1T1_FUSION_GRANULOCYTE_DN	15	-0.562168	-1.40095	0.0824053	0.132866	1
LABBE_TARGETS_OF_TGFB1_AND_WNT3A_UP	104	-0.36951	-1.39993	0.00884956	0.133623	1
BILANGES_SERUM_AND_RAPAMYCIN_SENSITIVE_GENES	58	-0.408094	-1.39967	0.0328947	0.133655	1
MADAN_DPPA4_TARGETS	37	-0.447913	-1.39963	0.0630252	0.133537	1
BACOLOD_RESISTANCE_TO_ALKYLATING_AGENTS_UP	23	-0.499872	-1.39962	0.0775862	0.133384	1
VANHARANTA_UTERINE_FIBROID_UP	42	-0.434957	-1.39871	0.0531915	0.13418	1
NGUYEN_NOTCH1_TARGETS_DN	80	-0.377916	-1.39855	0.020595	0.134167	1
PEDERSEN_METASTASIS_BY_ERBB2_ISOFORM_3	15	-0.555985	-1.39832	0.0966387	0.134212	1
PATTERSON_DOCETAXEL_RESISTANCE	28	-0.474095	-1.39831	0.0602679	0.134061	1
BIOCARTA_KERATINOCYTE_PATHWAY	44	-0.434945	-1.39784	0.050813	0.13431	1
TIAN_BHLHA15_TARGETS	15	-0.553072	-1.39652	0.109731	0.135307	1
BIOCARTA_AMI_PATHWAY	19	-0.520451	-1.39629	0.0886076	0.135353	1
TOMLINS_PROSTATE_CANCER_DN	39	-0.436259	-1.39581	0.0626398	0.135674	1
PETROVA_ENDOTHELIUM_LYMPHATIC_VS_BLOOD_DN	153	-0.348178	-1.39569	0.0226131	0.135603	1
KOBAYASHI_EGFR_SIGNALING_24HR_UP	91	-0.37792	-1.39492	0.025522	0.136105	1
BIOCARTA_NKT_PATHWAY	27	-0.472314	-1.39373	0.0681319	0.137038	1
SAMOLS_TARGETS_OF_KHSV_MIRNAS_DN	49	-0.425105	-1.39308	0.0408602	0.137511	1
REACTOME_PLC_BETA_MEDIATED_EVENTS	42	-0.436871	-1.393	0.0723684	0.137431	1
MACLACHLAN_BRCA1_TARGETS_UP	20	-0.507122	-1.39289	0.0860927	0.137375	1
REACTOME_A_TETRASACCHARIDE_LINKER_SEQUENCE_IS_REQUIRED_FOR_GAG_SYNTHESIS	19	-0.52539	-1.39263	0.0720165	0.137492	1
JAZAERI_BREAST_CANCER_BRCA1_VS_BRCA2_DN	37	-0.443019	-1.39237	0.0611814	0.137617	1
REACTOME_KERATAN_SULFATE_KERATIN_METABOLISM	29	-0.467905	-1.39154	0.076087	0.138248	1
ANASTASSIOU_CANCER_MESENCHYMAL_TRANSITION_SIGNATURE	60	-0.402108	-1.39128	0.0498866	0.138325	1
TAKEDA_TARGETS_OF_NUP98_HOXA9_FUSION_8D_DN	181	-0.341473	-1.39087	0.00721154	0.138522	1
GOLDRATH_ANTIGEN_RESPONSE	312	-0.319439	-1.39043	0.00686499	0.138774	1
DEBOSSCHER_NFKB_TARGETS_REPRESSED_BY_GLUCOCORTICOIDS	22	-0.485499	-1.38987	0.0795699	0.139109	1
HWANG_PROSTATE_CANCER_MARKERS	26	-0.482093	-1.38947	0.0766045	0.139323	1
SA_PTEN_PATHWAY	16	-0.536436	-1.389	0.0993915	0.139587	1
MORI_SMALL_PRE_BII_LYMPHOCYTE_UP	79	-0.379849	-1.38883	0.0319635	0.139593	1
SILIGAN_BOUND_BY_EWS_FLT1_FUSION	40	-0.436797	-1.38709	0.0568928	0.141138	1
ULE_SPLICING_VIA_NOVA2	40	-0.432387	-1.38683	0.0620843	0.14125	1
CHEMNITZ_RESPONSE_TO_PROSTAGLANDIN_E2_DN	303	-0.322006	-1.38651	0.00540541	0.141367	1
SA_B_CELL_RECEPTOR_COMPLEXES	24	-0.484003	-1.38627	0.0859539	0.14145	1
TURASHVILI_BREAST_DUCTAL_CARCINOMA_VS_DUCTAL_NORMAL_DN	172	-0.342485	-1.38571	0.0188679	0.141796	1
MORI_LARGE_PRE_BII_LYMPHOCYTE_DN	50	-0.414918	-1.3848	0.0556793	0.142494	1
CHESLER_BRAIN_HIGHEST_GENETIC_VARIANCE	30	-0.462646	-1.38362	0.0829787	0.143466	1
BIOCARTA_ERK5_PATHWAY	17	-0.522685	-1.38318	0.0807175	0.143724	1
BIOCARTA_TID_PATHWAY	19	-0.505904	-1.38088	0.11134	0.145707	1
RIZ_ERYTHROID_DIFFERENTIATION_6HR	34	-0.450985	-1.38075	0.0597345	0.145687	1
KEGG_MELANOMA	71	-0.385788	-1.37985	0.0373626	0.146325	1
AMUNDSON_GAMMA_RADIATION_RESISTANCE	17	-0.53228	-1.37941	0.0931818	0.146588	1
GAVIN_FOXP3_TARGETS_CLUSTER_P6	81	-0.38295	-1.378	0.0389908	0.147772	1
BIOCARTA_TOB1_PATHWAY	20	-0.512183	-1.37773	0.0857741	0.147888	1
FLOTHO_PEDIATRIC_ALL_THERAPY_RESPONSE_UP	50	-0.412341	-1.37751	0.0685225	0.147933	1
HOOI_ST7_TARGETS_UP	74	-0.384259	-1.37701	0.022779	0.148214	1
YAO_TEMPORAL_RESPONSE_TO_PROGESTERONE_CLUSTER_3	15	-0.539032	-1.37701	0.0833333	0.148058	1
OSMAN_BLADDER_CANCER_UP	351	-0.314556	-1.37665	0.00265252	0.148263	1
MOREAUX_MULTIPLE_MYELOMA_BY_TACI_UP	367	-0.310509	-1.3766	0	0.148153	1
ST_ERK1_ERK2_MAPK_PATHWAY	31	-0.448882	-1.37586	0.0579065	0.148739	1
REACTOME_NA_CL_DEPENDENT_NEUROTRANSMITTER_TRANSPORTERS	17	-0.527767	-1.37555	0.0914894	0.148862	1
ONO_FOXP3_TARGETS_UP	21	-0.495649	-1.37537	0.104255	0.1489	1
HILLION_HMGA1B_TARGETS	89	-0.366749	-1.37502	0.0254237	0.149048	1
BROWNE_HCMV_INFECTION_6HR_DN	142	-0.35195	-1.37498	0.00938967	0.148906	1
MARTENS_BOUND_BY_PML_RARA_FUSION	382	-0.311228	-1.3741	0	0.149627	1
WEI_MIR34A_TARGETS	128	-0.350747	-1.37356	0.0153173	0.149934	1
DE_YY1_TARGETS_UP	17	-0.529944	-1.37252	0.113169	0.150791	1
CHANDRAN_METASTASIS_TOP50_DN	43	-0.42734	-1.37222	0.0611354	0.150939	1
BIOCARTA_NFAT_PATHWAY	53	-0.408152	-1.37201	0.0606742	0.15096	1
SIMBULAN_UV_RESPONSE_NORMAL_DN	28	-0.461525	-1.37177	0.105856	0.151029	1
LEE_TARGETS_OF_PTCH1_AND_SUFU_DN	76	-0.380024	-1.37142	0.0308789	0.151241	1
MASRI_RESISTANCE_TO_TAMOXIFEN_AND_AROMATASE_INHIBITORS_UP	20	-0.490108	-1.37137	0.103093	0.15112	1
LANDIS_ERBB2_BREAST_TUMORS_324_DN	141	-0.350094	-1.37042	0.0227273	0.1519	1
SMIRNOV_RESPONSE_TO_IR_2HR_UP	44	-0.425837	-1.36905	0.0553097	0.15315	1
BOHN_PRIMARY_IMMUNODEFICIENCY_SYNDROM_UP	41	-0.422736	-1.36889	0.0697168	0.153127	1
MARSON_FOXP3_TARGETS_UP	61	-0.397724	-1.36889	0.0578704	0.152959	1
LANDIS_BREAST_CANCER_PROGRESSION_UP	42	-0.426451	-1.36858	0.0652681	0.153142	1
REACTOME_DIABETES_PATHWAYS	122	-0.352241	-1.36851	0.0153173	0.153055	1
WEST_ADRENOCORTICAL_TUMOR_DN	484	-0.305239	-1.36807	0	0.153284	1
DEURIG_T_CELL_PROLYMPHOCYTIC_LEUKEMIA_DN	270	-0.324422	-1.36784	0.0025641	0.153336	1
KEGG_ALDOSTERONE_REGULATED_SODIUM_REABSORPTION	40	-0.423471	-1.36751	0.0689655	0.153452	1
ASTON_MAJOR_DEPRESSIVE_DISORDER_UP	42	-0.420897	-1.36747	0.0770833	0.153317	1
KEGG_DORSO_VENTRAL_AXIS_FORMATION	23	-0.500043	-1.36682	0.0875	0.153807	1
WANG_IMMORTALIZED_BY_HOXA9_AND_MEIS1_DN	23	-0.480124	-1.3665	0.104938	0.15394	1
FERRANDO_T_ALL_WITH_MLL_ENL_FUSION_UP	81	-0.380897	-1.36632	0.0376106	0.153968	1
MCBRYAN_PUBERTAL_BREAST_3_4WK_UP	195	-0.331261	-1.36532	0.0114679	0.154837	1
TURASHVILI_BREAST_LOBULAR_CARCINOMA_VS_DUCTAL_NORMAL_DN	83	-0.376005	-1.36525	0.0490654	0.154739	1
LIAO_METASTASIS	458	-0.30339	-1.36525	0	0.154575	1
BRACHAT_RESPONSE_TO_CAMPTOTHECIN_UP	23	-0.48494	-1.3652	0.0747475	0.154446	1
REACTOME_SIGNALING_BY_NOTCH	92	-0.372845	-1.36517	0.0342612	0.15431	1
IWANAGA_CARCINOGENESIS_BY_KRAS_DN	99	-0.365002	-1.36514	0.0355556	0.154159	1
TURASHVILI_BREAST_LOBULAR_CARCINOMA_VS_LOBULAR_NORMAL_UP	84	-0.3765	-1.36403	0.0422222	0.155067	1
DAVICIONI_MOLECULAR_ARMS_VS_ERMS_UP	281	-0.317494	-1.36399	0.002457	0.154938	1
AKL_HTLV1_INFECTION_UP	24	-0.476315	-1.36353	0.0882957	0.155247	1
PYEON_CANCER_HEAD_AND_NECK_VS_CERVICAL_UP	152	-0.340616	-1.36319	0.020316	0.155443	1
WANG_TNF_TARGETS	23	-0.471871	-1.36291	0.101871	0.155547	1
BIOCARTA_CD40_PATHWAY	15	-0.536918	-1.36253	0.107595	0.155753	1
GENTILE_UV_RESPONSE_CLUSTER_D1	16	-0.541491	-1.36211	0.104603	0.156006	1
REACTOME_REGULATION_OF_KIT_SIGNALING	15	-0.546917	-1.36085	0.10041	0.157143	1
ZHOU_TNF_SIGNALING_30MIN	47	-0.421241	-1.36049	0.0725624	0.157328	1
THEILGAARD_NEUTROPHIL_AT_SKIN_WOUND_UP	69	-0.3801	-1.36016	0.0519481	0.157481	1
TIAN_TNF_SIGNALING_NOT_VIA_NFKB	21	-0.497227	-1.35975	0.106291	0.157742	1
XU_HGF_SIGNALING_NOT_VIA_AKT1_48HR_DN	16	-0.53028	-1.35955	0.112051	0.157784	1
OKUMURA_INFLAMMATORY_RESPONSE_LPS	161	-0.33804	-1.3593	0.0210773	0.157869	1
REACTOME_ASPARAGINE_N_LINKED_GLYCOSYLATION	71	-0.379903	-1.35827	0.044186	0.158679	1
KEGG_SMALL_CELL_LUNG_CANCER	82	-0.372604	-1.35816	0.0462555	0.158631	1
BIOCARTA_GCR_PATHWAY	19	-0.510101	-1.35794	0.114407	0.158678	1
KEGG_CHRONIC_MYELOID_LEUKEMIA	72	-0.375864	-1.35719	0.0252294	0.159355	1
REACTOME_KINESINS	22	-0.488453	-1.35688	0.0954357	0.159504	1
MANTOVANI_VIRAL_GPCR_SIGNALING_UP	79	-0.372173	-1.35682	0.0506608	0.159395	1
PECE_MAMMARY_STEM_CELL_DN	128	-0.347932	-1.35639	0.0205479	0.159651	1
REACTOME_INTEGRATION_OF_ENERGY_METABOLISM	112	-0.354979	-1.35581	0.0377359	0.160128	1
NIELSEN_MALIGNAT_FIBROUS_HISTIOCYTOMA_UP	18	-0.513373	-1.35532	0.0954447	0.160418	1
LU_IL4_SIGNALING	82	-0.371335	-1.3553	0.0352423	0.160271	1
LEIN_LOCALIZED_TO_PROXIMAL_DENDRITES	33	-0.444479	-1.35504	0.0849257	0.160413	1
KEGG_INSULIN_SIGNALING_PATHWAY	131	-0.342258	-1.35492	0.022113	0.160375	1
GAUSSMANN_MLL_AF4_FUSION_TARGETS_E_UP	83	-0.375363	-1.35424	0.0332542	0.160871	1
LEIN_MEDULLA_MARKERS	71	-0.380534	-1.35414	0.0446429	0.160839	1
ZHOU_INFLAMMATORY_RESPONSE_FIMA_UP	431	-0.30467	-1.35261	0.00578035	0.162274	1
REACTOME_POST_TRANSLATIONAL_PROTEIN_MODIFICATION	166	-0.33746	-1.35195	0.0183486	0.162798	1
LABBE_TARGETS_OF_TGFB1_AND_WNT3A_DN	101	-0.352371	-1.35154	0.0238663	0.163045	1
BIOCARTA_MEF2D_PATHWAY	18	-0.500041	-1.35135	0.111857	0.163088	1
SIG_PIP3_SIGNALING_IN_B_LYMPHOCYTES	34	-0.437023	-1.35076	0.0833333	0.163576	1
GAUSSMANN_MLL_AF4_FUSION_TARGETS_A_DN	74	-0.382199	-1.35032	0.0456731	0.163845	1
HOQUE_METHYLATED_IN_CANCER	54	-0.400907	-1.35006	0.0576497	0.163957	1
MORI_PLASMA_CELL_UP	39	-0.433098	-1.3499	0.110151	0.163946	1
HERNANDEZ_ABERRANT_MITOSIS_BY_DOCETACEL_2NM_DN	24	-0.471133	-1.34974	0.0960334	0.163916	1
ST_INTEGRIN_SIGNALING_PATHWAY	79	-0.373846	-1.3493	0.0418502	0.164191	1
HUANG_GATA2_TARGETS_UP	130	-0.345686	-1.34845	0.0307329	0.16495	1
DELASERNA_MYOD_TARGETS_DN	53	-0.396099	-1.34813	0.0653595	0.165116	1
CHIANG_LIVER_CANCER_SUBCLASS_CTNNB1_DN	154	-0.336013	-1.34672	0.0305164	0.166448	1
REACTOME_KERATAN_SULFATE_BIOSYNTHESIS	25	-0.470247	-1.34651	0.0853933	0.166502	1
ZHAN_LATE_DIFFERENTIATION_GENES_UP	32	-0.441147	-1.34539	0.0927152	0.167593	1
KEGG_FRUCTOSE_AND_MANNOSE_METABOLISM	34	-0.434001	-1.34533	0.095339	0.167491	1
REACTOME_GLYCOSAMINOGLYCAN_METABOLISM	93	-0.359139	-1.34507	0.0430839	0.167596	1
VANASSE_BCL2_TARGETS_UP	35	-0.432859	-1.34417	0.0934959	0.168417	1
DELYS_THYROID_CANCER_UP	415	-0.299703	-1.34377	0.0027248	0.168663	1
REACTOME_RESPONSE_TO_ELEVATED_PLATELET_CYTOSOLIC_CA2_	75	-0.376379	-1.34365	0.0630841	0.16862	1
WANG_LSD1_TARGETS_UP	22	-0.490528	-1.34316	0.114537	0.168945	1
KEGG_NOD_LIKE_RECEPTOR_SIGNALING_PATHWAY	51	-0.406315	-1.34277	0.059867	0.169176	1
FARMER_BREAST_CANCER_APOCRINE_VS_LUMINAL	285	-0.310693	-1.34271	0.00956938	0.169067	1
IWANAGA_CARCINOGENESIS_BY_KRAS_UP	140	-0.342922	-1.34232	0.030837	0.169306	1
ONO_FOXP3_TARGETS_DN	39	-0.417635	-1.34185	0.0680412	0.169656	1
LANDIS_ERBB2_BREAST_TUMORS_65_DN	36	-0.434694	-1.34111	0.0957447	0.170257	1
SIG_PIP3_SIGNALING_IN_CARDIAC_MYOCTES	64	-0.383443	-1.34095	0.0651163	0.170261	1
BROWNE_HCMV_INFECTION_12HR_DN	86	-0.367301	-1.34082	0.0302326	0.170212	1
MARSHALL_VIRAL_INFECTION_RESPONSE_DN	25	-0.456876	-1.3402	0.0936819	0.1707	1
GENTILE_UV_RESPONSE_CLUSTER_D2	37	-0.428934	-1.33989	0.0813704	0.170855	1
FINETTI_BREAST_CANCER_KINOME_RED	15	-0.528856	-1.33911	0.118126	0.171576	1
HOEBEKE_LYMPHOID_STEM_CELL_DN	79	-0.371793	-1.33892	0.0423163	0.171606	1
TARTE_PLASMA_CELL_VS_PLASMABLAST_UP	361	-0.302247	-1.33864	0	0.171738	1
BIOCARTA_TNFR2_PATHWAY	18	-0.50849	-1.33829	0.119914	0.17197	1
TURASHVILI_BREAST_DUCTAL_CARCINOMA_VS_LOBULAR_NORMAL_UP	57	-0.388298	-1.33759	0.0618102	0.172558	1
BIOCARTA_CARM_ER_PATHWAY	32	-0.437455	-1.33714	0.0730089	0.172868	1
KEGG_ERBB_SIGNALING_PATHWAY	85	-0.367327	-1.337	0.0446809	0.172861	1
WILCOX_RESPONSE_TO_PROGESTERONE_UP	129	-0.337249	-1.33651	0.0423163	0.173226	1
KYNG_NORMAL_AGING_DN	23	-0.469624	-1.33583	0.111842	0.173822	1
GRAHAM_CML_QUIESCENT_VS_NORMAL_QUIESCENT_DN	44	-0.416894	-1.33566	0.104938	0.173837	1
BAE_BRCA1_TARGETS_UP	70	-0.372697	-1.33536	0.0524017	0.173999	1
YANG_BREAST_CANCER_ESR1_BULK_DN	20	-0.491409	-1.33515	0.136957	0.174056	1
BROWNE_HCMV_INFECTION_20HR_UP	208	-0.320556	-1.33438	0.00961539	0.174703	1
SENESE_HDAC1_AND_HDAC2_TARGETS_DN	199	-0.316866	-1.33368	0.0116279	0.175297	1
HELLER_SILENCED_BY_METHYLATION_UP	256	-0.312872	-1.33337	0	0.175424	1
GAUSSMANN_MLL_AF4_FUSION_TARGETS_C_UP	148	-0.332274	-1.33304	0.0323383	0.175601	1
BOCHKIS_FOXA2_TARGETS	373	-0.298685	-1.33261	0.00757576	0.175896	1
JISON_SICKLE_CELL_DISEASE_DN	147	-0.336551	-1.33216	0.0305164	0.176202	1
THUM_MIR21_TARGETS_HEART_DISEASE_UP	16	-0.502089	-1.33195	0.124726	0.176232	1
REACTOME_ACYL_CHAIN_REMODELLING_OF_PC	16	-0.519135	-1.33184	0.138829	0.176204	1
BIOCARTA_ERK_PATHWAY	27	-0.461488	-1.33122	0.0936819	0.176773	1
HENDRICKS_SMARCA4_TARGETS_UP	54	-0.394081	-1.33098	0.0446809	0.176854	1
CHIARADONNA_NEOPLASTIC_TRANSFORMATION_KRAS_CDC25_UP	51	-0.396946	-1.33062	0.0862069	0.177082	1
CAIRO_LIVER_DEVELOPMENT_DN	216	-0.315859	-1.3303	0.0116279	0.177269	1
UEDA_PERIFERAL_CLOCK	140	-0.338195	-1.33022	0.0275	0.177177	1
TSENG_IRS1_TARGETS_DN	117	-0.344291	-1.32996	0.0434783	0.177281	1
CHIANG_LIVER_CANCER_SUBCLASS_UNANNOTATED_UP	68	-0.378706	-1.32988	0.0606695	0.177188	1
KEGG_TYPE_II_DIABETES_MELLITUS	44	-0.409045	-1.32933	0.0779221	0.177597	1
REACTOME_SIGNALLING_BY_NGF	202	-0.320207	-1.32788	0.0145985	0.179048	1
ROSS_AML_WITH_AML1_ETO_FUSION	67	-0.37253	-1.32736	0.0539419	0.179481	1
BIOCARTA_P38MAPK_PATHWAY	39	-0.415863	-1.3271	0.0873181	0.179597	1
IKEDA_MIR30_TARGETS_DN	25	-0.465777	-1.32672	0.132114	0.179874	1
REACTOME_EXTRACELLULAR_MATRIX_ORGANIZATION	83	-0.365847	-1.32608	0.0430108	0.180398	1
WILSON_PROTEASES_AT_TUMOR_BONE_INTERFACE_UP	21	-0.478692	-1.32597	0.12095	0.180351	1
KASLER_HDAC7_TARGETS_1_DN	16	-0.513286	-1.32593	0.147368	0.180203	1
LE_EGR2_TARGETS_DN	101	-0.35587	-1.32586	0.043379	0.180115	1
HOLLEMAN_ASPARAGINASE_RESISTANCE_ALL_UP	20	-0.483503	-1.32565	0.123377	0.180164	1
GENTILE_UV_RESPONSE_CLUSTER_D4	49	-0.400488	-1.32564	0.0796646	0.180009	1
BOQUEST_STEM_CELL_DN	189	-0.321516	-1.32504	0.0314961	0.180476	1
BRUINS_UVC_RESPONSE_VIA_TP53_GROUP_D	229	-0.315963	-1.32424	0.0175439	0.181248	1
LU_EZH2_TARGETS_DN	325	-0.301704	-1.32225	0.0101266	0.183273	1
REACTOME_REGULATION_OF_WATER_BALANCE_BY_RENAL_AQUAPORINS	42	-0.408355	-1.32203	0.0822785	0.183352	1
MATSUDA_NATURAL_KILLER_DIFFERENTIATION	428	-0.297331	-1.32174	0	0.183549	1
DORSAM_HOXA9_TARGETS_UP	31	-0.440739	-1.32158	0.105485	0.183536	1
OUILLETTE_CLL_13Q14_DELETION_DN	54	-0.387464	-1.32019	0.0663616	0.184967	1
CHEBOTAEV_GR_TARGETS_UP	68	-0.367115	-1.32018	0.0674157	0.184792	1
XU_GH1_EXOGENOUS_TARGETS_DN	103	-0.34883	-1.31962	0.0477273	0.185245	1
KOKKINAKIS_METHIONINE_DEPRIVATION_96HR_DN	72	-0.376655	-1.31956	0.0567686	0.185138	1
AMUNDSON_DNA_DAMAGE_RESPONSE_TP53	16	-0.521758	-1.31863	0.139583	0.186024	1
REACTOME_ACTIVATION_OF_CHAPERONE_GENES_BY_XBP1S	43	-0.411196	-1.31826	0.0852018	0.186306	1
REACTOME_PYRUVATE_METABOLISM	17	-0.49439	-1.31823	0.127953	0.18615	1
KONDO_EZH2_TARGETS	199	-0.316081	-1.31796	0.026764	0.186283	1
KEGG_HEDGEHOG_SIGNALING_PATHWAY	53	-0.390454	-1.31743	0.0762887	0.186752	1
BIOCARTA_ALK_PATHWAY	36	-0.420386	-1.31715	0.116525	0.1869	1
REACTOME_DAG_AND_IP3_SIGNALING	31	-0.435368	-1.31625	0.113333	0.18782	1
IZADPANAH_STEM_CELL_ADIPOSE_VS_BONE_UP	109	-0.34609	-1.31613	0.0445434	0.187761	1
HOFFMANN_SMALL_PRE_BII_TO_IMMATURE_B_LYMPHOCYTE_UP	65	-0.376089	-1.31387	0.0757576	0.190304	1
NIELSEN_MALIGNAT_FIBROUS_HISTIOCYTOMA_DN	18	-0.498471	-1.31236	0.113684	0.191878	1
BIOCARTA_HCMV_PATHWAY	16	-0.498163	-1.31235	0.142857	0.191703	1
LANDIS_ERBB2_BREAST_TUMORS_324_UP	131	-0.338031	-1.31153	0.041769	0.192449	1
WU_APOPTOSIS_BY_CDKN1A_VIA_TP53	47	-0.398824	-1.31139	0.0883002	0.192408	1
DOANE_BREAST_CANCER_CLASSES_DN	32	-0.429557	-1.31079	0.143187	0.192902	1
MIKKELSEN_NPC_HCP_WITH_H3K27ME3	284	-0.303731	-1.31072	0.00985222	0.192794	1
LEE_AGING_MUSCLE_UP	43	-0.40605	-1.31069	0.105376	0.19264	1
SHEN_SMARCA2_TARGETS_UP	348	-0.299638	-1.31057	0.00554017	0.192599	1
JUBAN_TARGETS_OF_SPI1_AND_FLI1_UP	102	-0.350144	-1.31036	0.0535332	0.192648	1
KUMAR_TARGETS_OF_MLL_AF9_FUSION	355	-0.298575	-1.31008	0.0130548	0.192807	1
REACTOME_PI3K_AKT_ACTIVATION	29	-0.438345	-1.31003	0.103524	0.192708	1
FIGUEROA_AML_METHYLATION_CLUSTER_6_UP	116	-0.339678	-1.30932	0.0513393	0.193369	1
PACHER_TARGETS_OF_IGF1_AND_IGF2_UP	31	-0.437666	-1.30892	0.105809	0.193663	1
CASORELLI_APL_SECONDARY_VS_DE_NOVO_UP	34	-0.423179	-1.30883	0.118143	0.19356	1
REACTOME_INTEGRIN_CELL_SURFACE_INTERACTIONS	78	-0.361327	-1.30861	0.0536481	0.193644	1
CHICAS_RB1_TARGETS_CONFLUENT	490	-0.290129	-1.30852	0.00255102	0.193553	1
ZHU_CMV_24_HR_DN	88	-0.355316	-1.30834	0.0674419	0.193586	1
REACTOME_IL1_SIGNALING	32	-0.435734	-1.3079	0.12743	0.193944	1
KUNINGER_IGF1_VS_PDGFB_TARGETS_UP	72	-0.375388	-1.30763	0.0688073	0.194051	1
BIOCARTA_41BB_PATHWAY	17	-0.490533	-1.30717	0.132159	0.194388	1
REACTOME_CHEMOKINE_RECEPTORS_BIND_CHEMOKINES	48	-0.389102	-1.30696	0.0909091	0.194454	1
SERVITJA_LIVER_HNF1A_TARGETS_DN	148	-0.327751	-1.30693	0.0343249	0.194285	1
WNT_SIGNALING	87	-0.355052	-1.30631	0.0593407	0.194795	1
REACTOME_YAP1_AND_WWTR1_TAZ_STIMULATED_GENE_EXPRESSION	21	-0.475899	-1.30608	0.116466	0.194897	1
CARD_MIR302A_TARGETS	69	-0.362858	-1.30565	0.0760095	0.195246	1
FARMER_BREAST_CANCER_CLUSTER_7	18	-0.496819	-1.3053	0.140086	0.195518	1
SCHLESINGER_METHYLATED_DE_NOVO_IN_CANCER	82	-0.362055	-1.30513	0.0694445	0.195539	1
WANG_CISPLATIN_RESPONSE_AND_XPC_DN	200	-0.314265	-1.30489	0.0188235	0.195613	1
LABBE_TGFB1_TARGETS_DN	103	-0.34185	-1.30353	0.0590909	0.197018	1
KEGG_GALACTOSE_METABOLISM	25	-0.449545	-1.30342	0.131148	0.196966	1
REACTOME_SIGNALING_BY_FGFR_IN_DISEASE	112	-0.342403	-1.30337	0.0527523	0.196851	1
KEGG_PROSTATE_CANCER	87	-0.353965	-1.30313	0.06	0.196954	1
REACTOME_CHONDROITIN_SULFATE_DERMATAN_SULFATE_METABOLISM	34	-0.419201	-1.30264	0.104575	0.197339	1
BIOCARTA_CREB_PATHWAY	26	-0.450818	-1.30248	0.125813	0.197329	1
CHEBOTAEV_GR_TARGETS_DN	103	-0.340017	-1.30209	0.0611765	0.197609	1
WANG_TUMOR_INVASIVENESS_DN	186	-0.318862	-1.30033	0.0361446	0.199516	1
SENGUPTA_NASOPHARYNGEAL_CARCINOMA_WITH_LMP1_UP	340	-0.296103	-1.30029	0.0102302	0.199369	1
REACTOME_ACYL_CHAIN_REMODELLING_OF_PE	17	-0.505955	-1.30023	0.152174	0.199264	1
DELACROIX_RAR_TARGETS_UP	44	-0.400637	-1.30018	0.0976139	0.199132	1
TRAYNOR_RETT_SYNDROM_UP	42	-0.396995	-1.29906	0.0850112	0.200329	1
SERVITJA_ISLET_HNF1A_TARGETS_DN	98	-0.345618	-1.29878	0.0524017	0.200475	1
TSENG_ADIPOGENIC_POTENTIAL_DN	42	-0.40414	-1.29876	0.109409	0.200313	1
BURTON_ADIPOGENESIS_7	47	-0.396013	-1.29822	0.106695	0.200735	1
REACTOME_APOPTOTIC_CLEAVAGE_OF_CELLULAR_PROTEINS	35	-0.422254	-1.29798	0.116424	0.200838	1
KYNG_DNA_DAMAGE_UP	211	-0.309759	-1.29767	0.0221675	0.201042	1
SHETH_LIVER_CANCER_VS_TXNIP_LOSS_PAM1	201	-0.311712	-1.29761	0.0263789	0.20093	1
HUANG_FOXA2_TARGETS_DN	36	-0.421762	-1.29724	0.125265	0.201215	1
BURTON_ADIPOGENESIS_PEAK_AT_0HR	58	-0.374818	-1.29706	0.0772727	0.20126	1
HORIUCHI_WTAP_TARGETS_DN	263	-0.305053	-1.29702	0.0300752	0.201122	1
FRASOR_RESPONSE_TO_ESTRADIOL_DN	77	-0.35808	-1.29676	0.0764045	0.201258	1
MCCLUNG_CREB1_TARGETS_UP	89	-0.352131	-1.29603	0.0728929	0.201949	1
LUCAS_HNF4A_TARGETS_UP	52	-0.387458	-1.29496	0.104478	0.203099	1
LIU_VAV3_PROSTATE_CARCINOGENESIS_UP	84	-0.353955	-1.29466	0.0807601	0.203288	1
ZHENG_GLIOBLASTOMA_PLASTICITY_UP	224	-0.307268	-1.29438	0.0321782	0.203394	1
AFFAR_YY1_TARGETS_UP	202	-0.310507	-1.29344	0.0239808	0.204316	1
KOBAYASHI_EGFR_SIGNALING_6HR_DN	17	-0.483817	-1.29252	0.142544	0.205233	1
REACTOME_SIGNALING_BY_ILS	98	-0.346352	-1.29194	0.0554324	0.205763	1
KEGG_CHEMOKINE_SIGNALING_PATHWAY	173	-0.320128	-1.29148	0.0352113	0.206137	1
BIOCARTA_CARDIACEGF_PATHWAY	17	-0.484157	-1.29121	0.158798	0.20628	1
REACTOME_SIGNALING_BY_FGFR	101	-0.343128	-1.29042	0.0680272	0.207064	1
SHETH_LIVER_CANCER_VS_TXNIP_LOSS_PAM3	65	-0.366423	-1.29041	0.0821596	0.206886	1
NAKAMURA_CANCER_MICROENVIRONMENT_UP	21	-0.467822	-1.2898	0.136461	0.207395	1
REACTOME_AQUAPORIN_MEDIATED_TRANSPORT	49	-0.388075	-1.28944	0.101075	0.207629	1
STEGER_ADIPOGENESIS_DN	25	-0.441781	-1.28937	0.14186	0.207535	1
REACTOME_SIGNALING_BY_TGF_BETA_RECEPTOR_COMPLEX	57	-0.374692	-1.28875	0.0945055	0.208179	1
DELLA_RESPONSE_TO_TSA_AND_BUTYRATE	21	-0.472832	-1.28866	0.147609	0.208114	1
MEISSNER_NPC_HCP_WITH_H3K4ME2	414	-0.292091	-1.28836	0.0107239	0.208273	1
SENESE_HDAC2_TARGETS_DN	109	-0.33492	-1.28794	0.044289	0.208668	1
ZHOU_INFLAMMATORY_RESPONSE_FIMA_DN	230	-0.308371	-1.28776	0.0195599	0.208708	1
EBAUER_MYOGENIC_TARGETS_OF_PAX3_FOXO1_FUSION	49	-0.385031	-1.2876	0.117517	0.208707	1
BROWNE_HCMV_INFECTION_14HR_DN	270	-0.302415	-1.28658	0.0243902	0.209794	1
REACTOME_AXON_GUIDANCE	232	-0.30755	-1.28631	0.0271493	0.209981	1
ST_ADRENERGIC	35	-0.410314	-1.28619	0.125261	0.209949	1
BAKKER_FOXO3_TARGETS_UP	47	-0.385851	-1.28473	0.107143	0.211677	1
HERNANDEZ_MITOTIC_ARREST_BY_DOCETAXEL_2_UP	57	-0.373206	-1.28434	0.0985325	0.211986	1
NABA_COLLAGENS	40	-0.413128	-1.2829	0.114754	0.213632	1
WOOD_EBV_EBNA1_TARGETS_DN	45	-0.390177	-1.2826	0.0993072	0.213801	1
REACTOME_PLATELET_ACTIVATION_SIGNALING_AND_AGGREGATION	186	-0.313572	-1.28236	0.0410628	0.213911	1
OUYANG_PROSTATE_CANCER_MARKERS	19	-0.476354	-1.28235	0.173333	0.213725	1
LEE_EARLY_T_LYMPHOCYTE_UP	89	-0.344031	-1.28228	0.0709534	0.213607	1
CEBALLOS_TARGETS_OF_TP53_AND_MYC_UP	20	-0.470872	-1.28163	0.14553	0.214288	1
SCHAEFFER_SOX9_TARGETS_IN_PROSTATE_DEVELOPMENT_DN	43	-0.390462	-1.28099	0.118162	0.214947	1
HELLER_SILENCED_BY_METHYLATION_DN	96	-0.339019	-1.28073	0.059867	0.215089	1
KONDO_COLON_CANCER_HCP_WITH_H3K27ME1	20	-0.468427	-1.28062	0.153518	0.215048	1
MILI_PSEUDOPODIA_CHEMOTAXIS_DN	400	-0.289135	-1.2805	0.00543478	0.21501	1
CHICAS_RB1_TARGETS_GROWING	221	-0.305357	-1.28014	0.0192771	0.215252	1
LEIN_PONS_MARKERS	80	-0.352695	-1.27973	0.0790068	0.215559	1
MCBRYAN_PUBERTAL_BREAST_4_5WK_UP	244	-0.303929	-1.27963	0.0213904	0.215529	1
ACEVEDO_LIVER_TUMOR_VS_NORMAL_ADJACENT_TISSUE_DN	230	-0.303934	-1.27917	0.0167866	0.215924	1
WHITEFORD_PEDIATRIC_CANCER_MARKERS	104	-0.338025	-1.27898	0.0534521	0.216013	1
ST_GRANULE_CELL_SURVIVAL_PATHWAY	26	-0.434132	-1.27894	0.138425	0.215861	1
BIOCARTA_BCR_PATHWAY	33	-0.417688	-1.27849	0.143469	0.216281	1
MULLIGHAN_NPM1_MUTATED_SIGNATURE_2_DN	64	-0.364473	-1.27849	0.0899358	0.216088	1
GRABARCZYK_BCL11B_TARGETS_DN	50	-0.387701	-1.27736	0.0991561	0.217409	1
PETROVA_PROX1_TARGETS_DN	61	-0.364949	-1.27688	0.101266	0.217872	1
SIG_CD40PATHWAYMAP	33	-0.412862	-1.27523	0.10989	0.21989	1
GAZDA_DIAMOND_BLACKFAN_ANEMIA_ERYTHROID_UP	19	-0.476055	-1.27412	0.14916	0.22112	1
REACTOME_SYNTHESIS_OF_PC	17	-0.490425	-1.27377	0.175476	0.221354	1
FARMER_BREAST_CANCER_BASAL_VS_LULMINAL	295	-0.294248	-1.27319	0.0121951	0.221924	1
REACTOME_TOLL_RECEPTOR_CASCADES	104	-0.333112	-1.27263	0.0668203	0.222466	1
SMID_BREAST_CANCER_LUMINAL_A_UP	78	-0.349985	-1.27213	0.0618102	0.222926	1
RORIE_TARGETS_OF_EWSR1_FLI1_FUSION_UP	29	-0.421306	-1.27204	0.146667	0.222847	1
BROWNE_HCMV_INFECTION_18HR_DN	157	-0.318278	-1.27141	0.044665	0.223518	1
SIG_CHEMOTAXIS	45	-0.387922	-1.27137	0.108333	0.223362	1
CHUNG_BLISTER_CYTOTOXICITY_DN	36	-0.401021	-1.2697	0.131635	0.225392	1
BIOCARTA_FMLP_PATHWAY	34	-0.413571	-1.26909	0.141053	0.22604	1
KEGG_PROXIMAL_TUBULE_BICARBONATE_RECLAMATION	23	-0.453502	-1.26892	0.13786	0.226056	1
GRAHAM_CML_QUIESCENT_VS_CML_DIVIDING_UP	22	-0.44553	-1.26864	0.178261	0.226214	1
FURUKAWA_DUSP6_TARGETS_PCI35_DN	63	-0.361254	-1.26828	0.126362	0.226522	1
LIANG_HEMATOPOIESIS_STEM_CELL_NUMBER_LARGE_VS_TINY_DN	38	-0.401486	-1.268	0.121593	0.226684	1
ABBUD_LIF_SIGNALING_1_DN	23	-0.458804	-1.26781	0.147917	0.22674	1
WANG_THOC1_TARGETS_DN	19	-0.470128	-1.26754	0.159836	0.226856	1
KEGG_PENTOSE_AND_GLUCURONATE_INTERCONVERSIONS	18	-0.480852	-1.26671	0.165217	0.227798	1
SILIGAN_TARGETS_OF_EWS_FLI1_FUSION_DN	16	-0.495154	-1.26636	0.172632	0.228017	1
KLEIN_PRIMARY_EFFUSION_LYMPHOMA_DN	51	-0.383249	-1.26615	0.130152	0.228113	1
GROSS_ELK3_TARGETS_UP	26	-0.433337	-1.26612	0.15708	0.227957	1
KEGG_PENTOSE_PHOSPHATE_PATHWAY	26	-0.437105	-1.2651	0.152263	0.229144	1
KAAB_HEART_ATRIUM_VS_VENTRICLE_DN	234	-0.302336	-1.26469	0.0330789	0.229503	1
REACTOME_STRIATED_MUSCLE_CONTRACTION	27	-0.425018	-1.26465	0.126362	0.229362	1
DELASERNA_MYOD_TARGETS_UP	85	-0.34865	-1.26442	0.106095	0.229469	1
FIRESTEIN_CTNNB1_PATHWAY	30	-0.415705	-1.26439	0.150538	0.229295	1
WANG_RESPONSE_TO_ANDROGEN_UP	27	-0.439811	-1.26398	0.153846	0.229669	1
SMID_BREAST_CANCER_RELAPSE_IN_BONE_UP	86	-0.344144	-1.26388	0.0820046	0.229588	1
SENGUPTA_NASOPHARYNGEAL_CARCINOMA_DN	249	-0.299879	-1.26367	0.0243309	0.229673	1
ACEVEDO_LIVER_CANCER_WITH_H3K27ME3_UP	222	-0.30392	-1.26357	0.0239808	0.229611	1
NIKOLSKY_BREAST_CANCER_20Q11_AMPLICON	24	-0.451933	-1.26308	0.164179	0.230117	1
LI_CISPLATIN_RESISTANCE_DN	27	-0.433103	-1.26163	0.158351	0.231856	1
YE_METASTATIC_LIVER_CANCER	26	-0.426399	-1.26155	0.156904	0.231761	1
REACTOME_RECRUITMENT_OF_MITOTIC_CENTROSOME_PROTEINS_AND_COMPLEXES	54	-0.369354	-1.26125	0.114094	0.231967	1
KEGG_CALCIUM_SIGNALING_PATHWAY	171	-0.311105	-1.26115	0.0387244	0.231893	1
RICKMAN_HEAD_AND_NECK_CANCER_A	83	-0.345086	-1.26093	0.0869565	0.232002	1
RADMACHER_AML_PROGNOSIS	68	-0.355346	-1.26061	0.0808989	0.232226	1
REACTOME_LOSS_OF_NLP_FROM_MITOTIC_CENTROSOMES	47	-0.376731	-1.26053	0.119816	0.232111	1
POOLA_INVASIVE_BREAST_CANCER_DN	125	-0.322757	-1.26026	0.0503597	0.232256	1
BRACHAT_RESPONSE_TO_METHOTREXATE_UP	22	-0.46081	-1.25934	0.147752	0.233373	1
KYNG_WERNER_SYNDROM_DN	21	-0.456772	-1.25927	0.176101	0.233272	1
GAZDA_DIAMOND_BLACKFAN_ANEMIA_ERYTHROID_DN	404	-0.283843	-1.25902	0.016	0.233451	1
ACEVEDO_FGFR1_TARGETS_IN_PROSTATE_CANCER_MODEL_UP	251	-0.295823	-1.25863	0.0282051	0.233771	1
BREDEMEYER_RAG_SIGNALING_NOT_VIA_ATM_DN	49	-0.379249	-1.25853	0.127021	0.233716	1
REACTOME_PYRUVATE_METABOLISM_AND_CITRIC_ACID_TCA_CYCLE	38	-0.401323	-1.25788	0.121413	0.234396	1
LIU_VAV3_PROSTATE_CARCINOGENESIS_DN	15	-0.491052	-1.2578	0.174349	0.234284	1
YAMAZAKI_TCEB3_TARGETS_DN	181	-0.30488	-1.2573	0.0344828	0.234855	1
RAY_TUMORIGENESIS_BY_ERBB2_CDC25A_UP	92	-0.340862	-1.25628	0.0846682	0.236062	1
KUROZUMI_RESPONSE_TO_ONCOCYTIC_VIRUS	38	-0.402477	-1.25599	0.134361	0.236289	1
GENTLES_LEUKEMIC_STEM_CELL_UP	25	-0.430436	-1.25551	0.168	0.236754	1
HOFMANN_CELL_LYMPHOMA_UP	46	-0.385783	-1.25531	0.128821	0.236818	1
BIOCARTA_GLEEVEC_PATHWAY	23	-0.439385	-1.2549	0.155279	0.237168	1
AMUNDSON_POOR_SURVIVAL_AFTER_GAMMA_RADIATION_8G	88	-0.343713	-1.2546	0.0902778	0.237359	1
TAKEDA_TARGETS_OF_NUP98_HOXA9_FUSION_3D_DN	31	-0.419203	-1.25441	0.154839	0.237425	1
SCHUETZ_BREAST_CANCER_DUCTAL_INVASIVE_DN	81	-0.341424	-1.25337	0.0881671	0.238618	1
DELACROIX_RARG_BOUND_MEF	320	-0.286435	-1.25303	0.019802	0.238901	1
SANSOM_APC_TARGETS_DN	343	-0.287612	-1.2525	0.0185185	0.239374	1
WELCSH_BRCA1_TARGETS_UP	180	-0.3066	-1.25243	0.0501193	0.239266	1
RUTELLA_RESPONSE_TO_CSF2RB_AND_IL4_UP	306	-0.287514	-1.25237	0.0282776	0.239133	1
CHESLER_BRAIN_HIGHEST_EXPRESSION	37	-0.395338	-1.25161	0.154639	0.239934	1
AKL_HTLV1_INFECTION_DN	59	-0.36765	-1.2516	0.104784	0.239744	1
TAKEDA_TARGETS_OF_NUP98_HOXA9_FUSION_6HR_UP	74	-0.347989	-1.25067	0.109557	0.240908	1
DOUGLAS_BMI1_TARGETS_DN	259	-0.296561	-1.25041	0.0405728	0.241092	1
CHARAFE_BREAST_CANCER_LUMINAL_VS_MESENCHYMAL_UP	365	-0.283947	-1.25022	0.026738	0.241201	1
WANG_PROSTATE_CANCER_ANDROGEN_INDEPENDENT	55	-0.366842	-1.25012	0.110169	0.24111	1
CADWELL_ATG16L1_TARGETS_DN	56	-0.365514	-1.25006	0.118026	0.240993	1
MATZUK_SPERMATID_DIFFERENTIATION	33	-0.414286	-1.24853	0.148069	0.242963	1
PANGAS_TUMOR_SUPPRESSION_BY_SMAD1_AND_SMAD5_UP	108	-0.327901	-1.24753	0.0837209	0.24414	1
NABA_CORE_MATRISOME	238	-0.296356	-1.24723	0.0491803	0.244331	1
KEGG_PHOSPHATIDYLINOSITOL_SIGNALING_SYSTEM	67	-0.353083	-1.24714	0.127907	0.244245	1
REACTOME_HEPARAN_SULFATE_HEPARIN_HS_GAG_METABOLISM	45	-0.37873	-1.24691	0.159274	0.244385	1
SMID_BREAST_CANCER_RELAPSE_IN_BONE_DN	293	-0.292116	-1.2469	0.0305882	0.244197	1
SESTO_RESPONSE_TO_UV_C1	60	-0.364996	-1.24675	0.126147	0.244192	1
HUTTMANN_B_CLL_POOR_SURVIVAL_UP	249	-0.296014	-1.24668	0.0419753	0.24409	1
KEGG_REGULATION_OF_ACTIN_CYTOSKELETON	196	-0.302509	-1.24629	0.0317848	0.244413	1
CAVARD_LIVER_CANCER_MALIGNANT_VS_BENIGN	27	-0.42989	-1.24586	0.153132	0.244773	1
BERTUCCI_MEDULLARY_VS_DUCTAL_BREAST_CANCER_DN	140	-0.313439	-1.24532	0.0637813	0.245313	1
REACTOME_G_BETA_GAMMA_SIGNALLING_THROUGH_PLC_BETA	19	-0.462475	-1.24522	0.170526	0.245264	1
HOFFMANN_PRE_BI_TO_LARGE_PRE_BII_LYMPHOCYTE_UP	33	-0.408716	-1.24511	0.147505	0.2452	1
TORCHIA_TARGETS_OF_EWSR1_FLI1_FUSION_DN	277	-0.290956	-1.245	0.0241546	0.245138	1
REACTOME_PLATELET_CALCIUM_HOMEOSTASIS	15	-0.487201	-1.24431	0.205021	0.24586	1
REACTOME_P75_NTR_RECEPTOR_MEDIATED_SIGNALLING	76	-0.347038	-1.24419	0.109813	0.245837	1
ST_GA13_PATHWAY	36	-0.396243	-1.24323	0.150407	0.247024	1
BONOME_OVARIAN_CANCER_SURVIVAL_SUBOPTIMAL_DEBULKING	441	-0.278139	-1.24284	0.0108696	0.247392	1
DACOSTA_ERCC3_ALLELE_XPCS_VS_TTD_UP	27	-0.428454	-1.24184	0.173333	0.248614	1
DOUGLAS_BMI1_TARGETS_UP	487	-0.27372	-1.24183	0.00831025	0.248421	1
BIOCARTA_GATA3_PATHWAY	15	-0.485281	-1.24162	0.192797	0.248503	1
ZHANG_GATA6_TARGETS_DN	58	-0.360663	-1.2413	0.102975	0.24871	1
WEIGEL_OXIDATIVE_STRESS_BY_HNE_AND_TBH	55	-0.370734	-1.23929	0.131944	0.251325	1
DAZARD_RESPONSE_TO_UV_SCC_UP	110	-0.329497	-1.23825	0.0905077	0.252662	1
SOTIRIOU_BREAST_CANCER_GRADE_1_VS_3_DN	40	-0.39227	-1.23778	0.144898	0.253158	1
NABA_ECM_REGULATORS	216	-0.299194	-1.23774	0.0381679	0.253005	1
PETRETTO_CARDIAC_HYPERTROPHY	31	-0.414127	-1.23766	0.172632	0.252913	1
REACTOME_CELL_DEATH_SIGNALLING_VIA_NRAGE_NRIF_AND_NADE	56	-0.363105	-1.23675	0.139831	0.254032	1
WANG_METHYLATED_IN_BREAST_CANCER	35	-0.390619	-1.23664	0.133929	0.253964	1
VANDESLUIS_NORMAL_EMBRYOS_DN	22	-0.447407	-1.23656	0.185336	0.253872	1
BOYAULT_LIVER_CANCER_SUBCLASS_G1_DN	36	-0.396409	-1.23651	0.145414	0.253746	1
BIOCARTA_IL2_PATHWAY	22	-0.436634	-1.23569	0.197778	0.254626	1
KIM_GLIS2_TARGETS_UP	82	-0.335606	-1.23522	0.0995575	0.255066	1
REACTOME_HEMOSTASIS	427	-0.276109	-1.23377	0.0131579	0.257131	1
MEISSNER_NPC_HCP_WITH_H3K4ME2_AND_H3K27ME3	287	-0.284864	-1.23311	0.0301624	0.257881	1
NEMETH_INFLAMMATORY_RESPONSE_LPS_UP	83	-0.330888	-1.23284	0.0986547	0.258067	1
ROLEF_GLIS3_TARGETS	36	-0.399321	-1.23272	0.15735	0.258011	1
DITTMER_PTHLH_TARGETS_UP	101	-0.325237	-1.23147	0.0969267	0.259695	1
GRADE_COLON_VS_RECTAL_CANCER_DN	48	-0.370522	-1.23114	0.141328	0.259971	1
OLSSON_E2F3_TARGETS_UP	26	-0.430969	-1.23095	0.180435	0.26002	1
LIM_MAMMARY_LUMINAL_MATURE_DN	89	-0.336005	-1.23045	0.0945946	0.260525	1
REACTOME_GLUCONEOGENESIS	30	-0.408335	-1.23038	0.179325	0.260404	1
VANTVEER_BREAST_CANCER_BRCA1_DN	34	-0.405182	-1.2303	0.18451	0.260321	1
DORN_ADENOVIRUS_INFECTION_24HR_DN	37	-0.397199	-1.22985	0.18125	0.260787	1
WANG_RESPONSE_TO_FORSKOLIN_UP	21	-0.445452	-1.22962	0.207965	0.260934	1
FRIDMAN_SENESCENCE_UP	73	-0.343454	-1.22846	0.125	0.262399	1
DAVICIONI_MOLECULAR_ARMS_VS_ERMS_DN	154	-0.305974	-1.22831	0.0868545	0.262419	1
TSENG_ADIPOGENIC_POTENTIAL_UP	30	-0.401132	-1.22824	0.167043	0.262301	1
RODWELL_AGING_KIDNEY_DN	124	-0.316058	-1.22731	0.0711009	0.263514	1
CROMER_TUMORIGENESIS_UP	60	-0.351421	-1.22625	0.104348	0.264994	1
INGRAM_SHH_TARGETS_DN	53	-0.357297	-1.22544	0.127706	0.266012	1
WAKABAYASHI_ADIPOGENESIS_PPARG_RXRA_BOUND_36HR	122	-0.313636	-1.22542	0.0967742	0.265826	1
REACTOME_UNFOLDED_PROTEIN_RESPONSE	74	-0.343958	-1.22532	0.141531	0.265746	1
LU_AGING_BRAIN_DN	140	-0.306075	-1.22516	0.0781609	0.265756	1
MIKKELSEN_ES_ICP_WITH_H3K4ME3_AND_H3K27ME3	113	-0.319198	-1.22402	0.0892857	0.267303	1
REACTOME_METABOLISM_OF_CARBOHYDRATES	215	-0.295713	-1.22295	0.0503432	0.268661	1
LI_INDUCED_T_TO_NATURAL_KILLER_DN	107	-0.320456	-1.22178	0.110132	0.270231	1
SUZUKI_RESPONSE_TO_TSA_AND_DECITABINE_1A	20	-0.456364	-1.22039	0.188053	0.272137	1
LIANG_HEMATOPOIESIS_STEM_CELL_NUMBER_SMALL_VS_HUGE_DN	28	-0.413888	-1.22007	0.179872	0.272439	1
CHIANG_LIVER_CANCER_SUBCLASS_CTNNB1_UP	150	-0.307723	-1.21987	0.112941	0.272528	1
SCHEIDEREIT_IKK_TARGETS	15	-0.474427	-1.21985	0.19403	0.272335	1
BIOCARTA_TGFB_PATHWAY	18	-0.463756	-1.21953	0.202899	0.272654	1
SARTIPY_BLUNTED_BY_INSULIN_RESISTANCE_UP	17	-0.477308	-1.21922	0.20852	0.272893	1
KANG_DOXORUBICIN_RESISTANCE_UP	49	-0.370344	-1.218	0.169265	0.27469	1
FLECHNER_PBL_KIDNEY_TRANSPLANT_OK_VS_DONOR_DN	36	-0.397468	-1.21778	0.185345	0.274808	1
STOSSI_RESPONSE_TO_ESTRADIOL	49	-0.379619	-1.21776	0.15708	0.274614	1
KEGG_MATURITY_ONSET_DIABETES_OF_THE_YOUNG	19	-0.455095	-1.21701	0.226263	0.275583	1
ROME_INSULIN_TARGETS_IN_MUSCLE_DN	154	-0.301171	-1.21658	0.0857843	0.276031	1
KEGG_B_CELL_RECEPTOR_SIGNALING_PATHWAY	71	-0.339805	-1.21614	0.151111	0.276462	1
NICK_RESPONSE_TO_PROC_TREATMENT_DN	22	-0.440622	-1.21588	0.218543	0.276652	1
LEE_NEURAL_CREST_STEM_CELL_UP	135	-0.308148	-1.21556	0.0904872	0.276986	1
REACTOME_CELL_SURFACE_INTERACTIONS_AT_THE_VASCULAR_WALL	84	-0.332442	-1.21512	0.119306	0.277474	1
WALLACE_PROSTATE_CANCER_RACE_UP	261	-0.285161	-1.21482	0.0678392	0.277734	1
BURTON_ADIPOGENESIS_10	28	-0.413021	-1.21447	0.191209	0.27812	1
ENK_UV_RESPONSE_KERATINOCYTE_UP	498	-0.269748	-1.21398	0.0137363	0.278671	1
HAN_JNK_SINGALING_DN	35	-0.390613	-1.21326	0.190789	0.279611	1
KANG_DOXORUBICIN_RESISTANCE_DN	17	-0.456629	-1.21314	0.203863	0.279563	1
BIOCARTA_IL12_PATHWAY	21	-0.447363	-1.21282	0.200855	0.279837	1
REACTOME_INSULIN_SYNTHESIS_AND_PROCESSING	20	-0.43859	-1.21206	0.22334	0.280831	1
KEGG_GNRH_SIGNALING_PATHWAY	97	-0.320061	-1.21201	0.122172	0.280677	1
SENESE_HDAC3_TARGETS_DN	422	-0.273901	-1.21121	0.0257732	0.281734	1
ZUCCHI_METASTASIS_DN	42	-0.379801	-1.21065	0.18239	0.282368	1
LIM_MAMMARY_STEM_CELL_DN	374	-0.272841	-1.21043	0.0384615	0.282472	1
TSENG_IRS1_TARGETS_UP	104	-0.32173	-1.2102	0.139269	0.282609	1
HU_ANGIOGENESIS_UP	20	-0.446117	-1.20921	0.20625	0.283959	1
BOYLAN_MULTIPLE_MYELOMA_PCA1_UP	91	-0.326379	-1.20914	0.124105	0.28383	1
FLECHNER_BIOPSY_KIDNEY_TRANSPLANT_REJECTED_VS_OK_DN	497	-0.268381	-1.20857	0.0248139	0.284547	1
REACTOME_EFFECTS_OF_PIP2_HYDROLYSIS	20	-0.447153	-1.20806	0.213362	0.285145	1
ST_P38_MAPK_PATHWAY	34	-0.393238	-1.20805	0.182203	0.284939	1
LEIN_NEURON_MARKERS	62	-0.349934	-1.20785	0.151242	0.285046	1
REACTOME_REGULATION_OF_HYPOXIA_INDUCIBLE_FACTOR_HIF_BY_OXYGEN	22	-0.444254	-1.20768	0.22049	0.285118	1
VALK_AML_CLUSTER_3	31	-0.403978	-1.20756	0.180328	0.285118	1
BROWN_MYELOID_CELL_DEVELOPMENT_UP	144	-0.304752	-1.20751	0.0877598	0.284962	1
HOLLEMAN_VINCRISTINE_RESISTANCE_ALL_UP	19	-0.449003	-1.2075	0.201735	0.284758	1
LU_TUMOR_ANGIOGENESIS_UP	22	-0.432737	-1.20633	0.194805	0.286401	1
BERTUCCI_INVASIVE_CARCINOMA_DUCTAL_VS_LOBULAR_DN	42	-0.376746	-1.20577	0.210643	0.287122	1
BRUINS_UVC_RESPONSE_VIA_TP53_GROUP_B	460	-0.263986	-1.2051	0.0347594	0.287988	1
REACTOME_REGULATION_OF_BETA_CELL_DEVELOPMENT	22	-0.425766	-1.20488	0.185185	0.288094	1
NEMETH_INFLAMMATORY_RESPONSE_LPS_DN	31	-0.398388	-1.20487	0.184946	0.287891	1
NAKAYAMA_SOFT_TISSUE_TUMORS_PCA1_DN	71	-0.336456	-1.20465	0.158004	0.288009	1
GAVIN_IL2_RESPONSIVE_FOXP3_TARGETS_UP	18	-0.464085	-1.20456	0.226293	0.287923	1
LEE_INTRATHYMIC_T_PROGENITOR	18	-0.455397	-1.20419	0.226611	0.288313	1
ENK_UV_RESPONSE_KERATINOCYTE_DN	438	-0.266976	-1.20373	0.0127226	0.288832	1
STEARMAN_TUMOR_FIELD_EFFECT_UP	34	-0.395035	-1.20344	0.20354	0.289098	1
DORN_ADENOVIRUS_INFECTION_48HR_DN	33	-0.395903	-1.20341	0.199566	0.288922	1
KYNG_DNA_DAMAGE_BY_GAMMA_RADIATION	74	-0.331141	-1.2029	0.15678	0.289529	1
REACTOME_ACTIVATED_TLR4_SIGNALLING	83	-0.328774	-1.2029	0.12987	0.289313	1
AMUNDSON_RESPONSE_TO_ARSENITE	190	-0.292762	-1.20211	0.0819277	0.290328	1
ROSS_LEUKEMIA_WITH_MLL_FUSIONS	70	-0.339369	-1.20178	0.132212	0.290689	1
NABA_ECM_AFFILIATED	137	-0.308135	-1.20088	0.119438	0.291887	1
MARTINEZ_RESPONSE_TO_TRABECTEDIN_UP	64	-0.348092	-1.20057	0.169197	0.292133	1
DOANE_BREAST_CANCER_ESR1_UP	102	-0.319327	-1.19932	0.105023	0.293933	1
VALK_AML_CLUSTER_7	27	-0.40788	-1.19891	0.201313	0.294379	1
PURBEY_TARGETS_OF_CTBP1_NOT_SATB1_DN	384	-0.271775	-1.19851	0.0506329	0.294839	1
DORN_ADENOVIRUS_INFECTION_32HR_DN	32	-0.393549	-1.19828	0.207343	0.294954	1
HUMMERICH_SKIN_CANCER_PROGRESSION_UP	82	-0.323722	-1.19804	0.122768	0.295142	1
SENESE_HDAC2_TARGETS_UP	104	-0.312913	-1.19741	0.123288	0.295969	1
QI_PLASMACYTOMA_UP	246	-0.285257	-1.1971	0.0566038	0.296235	1
LIN_NPAS4_TARGETS_DN	59	-0.350259	-1.19703	0.186551	0.296135	1
REACTOME_ADP_SIGNALLING_THROUGH_P2RY12	20	-0.439243	-1.19647	0.221095	0.296786	1
MARTIN_INTERACT_WITH_HDAC	42	-0.376254	-1.19587	0.20316	0.297554	1
NABA_ECM_GLYCOPROTEINS	169	-0.294734	-1.19403	0.0992908	0.300446	1
ACEVEDO_NORMAL_TISSUE_ADJACENT_TO_LIVER_TUMOR_UP	145	-0.300367	-1.19385	0.119639	0.300504	1
BROWNE_HCMV_INFECTION_24HR_DN	136	-0.30571	-1.19329	0.114754	0.30122	1
BOYLAN_MULTIPLE_MYELOMA_D_DN	62	-0.338535	-1.19304	0.170678	0.301425	1
MISSIAGLIA_REGULATED_BY_METHYLATION_DN	107	-0.310374	-1.19263	0.123762	0.301853	1
KERLEY_RESPONSE_TO_CISPLATIN_UP	40	-0.379894	-1.19257	0.206019	0.301739	1
KANG_IMMORTALIZED_BY_TERT_DN	101	-0.319942	-1.19236	0.149254	0.301836	1
MEDINA_SMARCA4_TARGETS	43	-0.363152	-1.19197	0.195279	0.302207	1
HU_GENOTOXIC_DAMAGE_4HR	32	-0.393327	-1.19192	0.198198	0.302048	1
MARIADASON_RESPONSE_TO_BUTYRATE_SULINDAC_6	43	-0.362825	-1.1917	0.195652	0.302195	1
KYNG_DNA_DAMAGE_BY_GAMMA_AND_UV_RADIATION	85	-0.330356	-1.19129	0.162741	0.302616	1
BIOCARTA_RACCYCD_PATHWAY	26	-0.410189	-1.19107	0.226087	0.302748	1
HOLLEMAN_VINCRISTINE_RESISTANCE_B_ALL_UP	33	-0.38636	-1.191	0.202505	0.302628	1
BYSTRYKH_HEMATOPOIESIS_STEM_CELL_SCP2_QTL_TRANS	21	-0.433997	-1.19058	0.224066	0.303098	1
PARENT_MTOR_SIGNALING_DN	39	-0.375671	-1.19047	0.211454	0.303039	1
REACTOME_NGF_SIGNALLING_VIA_TRKA_FROM_THE_PLASMA_MEMBRANE	126	-0.305116	-1.18986	0.120988	0.303847	1
HATADA_METHYLATED_IN_LUNG_CANCER_UP	325	-0.273077	-1.18961	0.0512129	0.304078	1
MARTORIATI_MDM4_TARGETS_FETAL_LIVER_DN	455	-0.26462	-1.18933	0.0316623	0.304328	1
SCHLESINGER_H3K27ME3_IN_NORMAL_AND_METHYLATED_IN_CANCER	26	-0.406295	-1.18876	0.221491	0.305114	1
OKAMOTO_LIVER_CANCER_MULTICENTRIC_OCCURRENCE_UP	23	-0.421994	-1.18875	0.227171	0.30491	1
BARRIER_COLON_CANCER_RECURRENCE_DN	18	-0.450666	-1.18786	0.210417	0.306106	1
WEIGEL_OXIDATIVE_STRESS_RESPONSE	32	-0.389274	-1.18652	0.200409	0.308084	1
SATO_SILENCED_EPIGENETICALLY_IN_PANCREATIC_CANCER	42	-0.365979	-1.18649	0.19958	0.307905	1
PAPASPYRIDONOS_UNSTABLE_ATEROSCLEROTIC_PLAQUE_DN	37	-0.375083	-1.18633	0.193995	0.307939	1
MASSARWEH_TAMOXIFEN_RESISTANCE_DN	207	-0.287197	-1.18552	0.0841121	0.309104	1
REACTOME_G1_PHASE	34	-0.378372	-1.18451	0.219462	0.310537	1
REACTOME_TRAF6_MEDIATED_INDUCTION_OF_NFKB_AND_MAP_KINASES_UPON_TLR7_8_OR_9_ACTIVATION	67	-0.330394	-1.18415	0.177528	0.3109	1
BOYAULT_LIVER_CANCER_SUBCLASS_G5_DN	22	-0.436441	-1.18372	0.217391	0.311381	1
BYSTROEM_CORRELATED_WITH_IL5_DN	62	-0.335665	-1.18351	0.15814	0.311525	1
LEI_HOXC8_TARGETS_DN	17	-0.448425	-1.18338	0.242222	0.311525	1
HAMAI_APOPTOSIS_VIA_TRAIL_DN	164	-0.293361	-1.18319	0.104408	0.311652	1
FULCHER_INFLAMMATORY_RESPONSE_LECTIN_VS_LPS_DN	383	-0.267784	-1.18208	0.0597403	0.313334	1
REACTOME_PROSTACYCLIN_SIGNALLING_THROUGH_PROSTACYCLIN_RECEPTOR	18	-0.447625	-1.18188	0.235537	0.313448	1
CREIGHTON_ENDOCRINE_THERAPY_RESISTANCE_4	246	-0.278208	-1.18103	0.0755668	0.314679	1
JIANG_AGING_HYPOTHALAMUS_UP	45	-0.359113	-1.18051	0.187359	0.315348	1
BIOCARTA_RELA_PATHWAY	16	-0.449224	-1.1805	0.259423	0.315139	1
KUMAR_AUTOPHAGY_NETWORK	55	-0.351295	-1.18025	0.19697	0.315369	1
YAUCH_HEDGEHOG_SIGNALING_PARACRINE_DN	216	-0.284406	-1.17964	0.124424	0.316183	1
REACTOME_L1CAM_INTERACTIONS	79	-0.324964	-1.17955	0.15708	0.316099	1
REACTOME_TRANSCRIPTIONAL_ACTIVITY_OF_SMAD2_SMAD3_SMAD4_HETEROTRIMER	34	-0.380471	-1.17945	0.215217	0.316079	1
PURBEY_TARGETS_OF_CTBP1_NOT_SATB1_UP	291	-0.27371	-1.17918	0.0598086	0.316313	1
SMIRNOV_RESPONSE_TO_IR_6HR_UP	137	-0.299603	-1.17889	0.140777	0.316545	1
BIOCARTA_BIOPEPTIDES_PATHWAY	41	-0.360393	-1.17884	0.209302	0.316387	1
RICKMAN_HEAD_AND_NECK_CANCER_F	52	-0.355144	-1.17868	0.195506	0.31643	1
WANG_BARRETTS_ESOPHAGUS_UP	44	-0.362989	-1.17835	0.199085	0.316744	1
KIM_MYCL1_AMPLIFICATION_TARGETS_DN	19	-0.43846	-1.17802	0.214592	0.317065	1
REACTOME_SIGNALING_BY_ERBB2	90	-0.320174	-1.17784	0.158014	0.317124	1
TAKEDA_TARGETS_OF_NUP98_HOXA9_FUSION_10D_UP	167	-0.291029	-1.17755	0.106729	0.317456	1
AMIT_EGF_RESPONSE_240_MCF10A	18	-0.447048	-1.17737	0.255411	0.317537	1
HERNANDEZ_ABERRANT_MITOSIS_BY_DOCETACEL_2NM_UP	71	-0.327372	-1.17704	0.173913	0.317847	1
REACTOME_GRB2_SOS_PROVIDES_LINKAGE_TO_MAPK_SIGNALING_FOR_INTERGRINS_	15	-0.463997	-1.17701	0.244161	0.317663	1
FULCHER_INFLAMMATORY_RESPONSE_LECTIN_VS_LPS_UP	485	-0.259385	-1.17698	0.0422886	0.317474	1
MAYBURD_RESPONSE_TO_L663536_UP	25	-0.415006	-1.17681	0.240088	0.317536	1
REACTOME_SYNTHESIS_OF_PIPS_AT_THE_PLASMA_MEMBRANE	23	-0.415706	-1.17594	0.266537	0.318851	1
KANG_CISPLATIN_RESISTANCE_UP	15	-0.458762	-1.17575	0.251641	0.318946	1
SESTO_RESPONSE_TO_UV_C2	47	-0.356598	-1.17552	0.195876	0.319092	1
KEGG_WNT_SIGNALING_PATHWAY	144	-0.295653	-1.1752	0.131707	0.319408	1
SU_THYMUS	19	-0.434982	-1.17492	0.261538	0.319637	1
FARMER_BREAST_CANCER_CLUSTER_2	31	-0.389314	-1.17433	0.226891	0.320422	1
FONTAINE_THYROID_TUMOR_UNCERTAIN_MALIGNANCY_DN	24	-0.410535	-1.17411	0.214592	0.320545	1
SCHAEFFER_PROSTATE_DEVELOPMENT_6HR_DN	436	-0.262515	-1.17349	0.0371353	0.32137	1
ZHANG_BREAST_CANCER_PROGENITORS_DN	132	-0.297388	-1.17344	0.134956	0.321225	1
ABE_VEGFA_TARGETS_2HR	32	-0.386504	-1.17316	0.225664	0.321454	1
SESTO_RESPONSE_TO_UV_C8	70	-0.329495	-1.1731	0.184757	0.321318	1
SWEET_LUNG_CANCER_KRAS_UP	437	-0.262445	-1.17304	0.0456989	0.321187	1
GAZIN_EPIGENETIC_SILENCING_BY_KRAS	23	-0.414885	-1.17285	0.236957	0.321289	1
MCCABE_BOUND_BY_HOXC6	325	-0.268652	-1.1727	0.0724638	0.321315	1
BHATI_G2M_ARREST_BY_2METHOXYESTRADIOL_UP	101	-0.30565	-1.172	0.157647	0.322281	1
MCBRYAN_PUBERTAL_BREAST_5_6WK_UP	105	-0.307572	-1.17134	0.152655	0.323248	1
ST_MYOCYTE_AD_PATHWAY	26	-0.404712	-1.17051	0.235421	0.324423	1
BILD_CTNNB1_ONCOGENIC_SIGNATURE	63	-0.338153	-1.17	0.209906	0.325069	1
WESTON_VEGFA_TARGETS_6HR	58	-0.33405	-1.16968	0.185841	0.325464	1
RUAN_RESPONSE_TO_TNF_DN	80	-0.32059	-1.16875	0.171875	0.326853	1
YAGI_AML_WITH_11Q23_REARRANGED	325	-0.270085	-1.16855	0.0527778	0.326984	1
GUENTHER_GROWTH_SPHERICAL_VS_ADHERENT_DN	26	-0.406098	-1.16848	0.243011	0.326867	1
COLIN_PILOCYTIC_ASTROCYTOMA_VS_GLIOBLASTOMA_DN	26	-0.406664	-1.16816	0.228758	0.327188	1
DAZARD_UV_RESPONSE_CLUSTER_G24	26	-0.402116	-1.16785	0.230108	0.327524	1
BROWNE_HCMV_INFECTION_12HR_UP	93	-0.311475	-1.16775	0.142534	0.327466	1
LY_AGING_PREMATURE_DN	29	-0.397795	-1.16735	0.219089	0.327897	1
VERHAAK_GLIOBLASTOMA_CLASSICAL	149	-0.293293	-1.16732	0.144208	0.327731	1
ICHIBA_GRAFT_VERSUS_HOST_DISEASE_D7_DN	39	-0.366532	-1.16705	0.222917	0.327983	1
BRUINS_UVC_RESPONSE_EARLY_LATE	248	-0.275124	-1.16695	0.0807292	0.327914	1
KOKKINAKIS_METHIONINE_DEPRIVATION_96HR_UP	116	-0.304905	-1.16692	0.16886	0.327725	1
THEILGAARD_NEUTROPHIL_AT_SKIN_WOUND_DN	205	-0.280264	-1.16679	0.110048	0.327691	1
REACTOME_G_PROTEIN_ACTIVATION	26	-0.408996	-1.16601	0.229958	0.328823	1
REACTOME_HS_GAG_BIOSYNTHESIS	29	-0.390707	-1.16563	0.214137	0.329273	1
BROWNE_HCMV_INFECTION_4HR_DN	225	-0.274957	-1.16512	0.124717	0.330018	1
SHETH_LIVER_CANCER_VS_TXNIP_LOSS_PAM2	140	-0.293553	-1.16509	0.15708	0.329813	1
BILANGES_SERUM_SENSITIVE_GENES	78	-0.322162	-1.16465	0.173302	0.33034	1
MCBRYAN_PUBERTAL_BREAST_6_7WK_UP	177	-0.286201	-1.16463	0.12114	0.330144	1
SERVITJA_ISLET_HNF1A_TARGETS_UP	160	-0.289579	-1.16419	0.134328	0.330726	1
BIOCARTA_CELLCYCLE_PATHWAY	22	-0.419649	-1.16408	0.244726	0.330675	1
RUAN_RESPONSE_TO_TROGLITAZONE_DN	19	-0.424188	-1.16347	0.247357	0.331495	1
REACTOME_DOWNSTREAM_SIGNALING_OF_ACTIVATED_FGFR	90	-0.319282	-1.16302	0.180828	0.332114	1
PARK_APL_PATHOGENESIS_DN	46	-0.348628	-1.16272	0.212581	0.332414	1
MUNSHI_MULTIPLE_MYELOMA_UP	79	-0.32373	-1.16262	0.186517	0.332349	1
LINDSTEDT_DENDRITIC_CELL_MATURATION_D	66	-0.328487	-1.16191	0.176744	0.333335	1
FLECHNER_BIOPSY_KIDNEY_TRANSPLANT_OK_VS_DONOR_UP	486	-0.258088	-1.16155	0.0472222	0.333711	1
AFFAR_YY1_TARGETS_DN	225	-0.279471	-1.16121	0.104651	0.334087	1
KEGG_CELL_ADHESION_MOLECULES_CAMS	125	-0.29697	-1.16084	0.142539	0.334505	1
INGA_TP53_TARGETS	16	-0.446472	-1.16053	0.29646	0.334784	1
SANA_TNF_SIGNALING_UP	75	-0.324026	-1.1603	0.190776	0.335012	1
MAGRANGEAS_MULTIPLE_MYELOMA_IGLL_VS_IGLK_UP	39	-0.354492	-1.16017	0.225	0.334986	1
DACOSTA_UV_RESPONSE_VIA_ERCC3_COMMON_UP	69	-0.329803	-1.15991	0.217582	0.335205	1
YAGI_AML_WITH_T_8_21_TRANSLOCATION	328	-0.265255	-1.1598	0.0845771	0.335154	1
BRUINS_UVC_RESPONSE_VIA_TP53_GROUP_C	71	-0.328869	-1.1597	0.198661	0.335089	1
MIKKELSEN_IPS_ICP_WITH_H3K4ME3_AND_H327ME3	104	-0.306836	-1.15921	0.15894	0.335777	1
SHEDDEN_LUNG_CANCER_GOOD_SURVIVAL_A12	266	-0.269703	-1.15855	0.0841837	0.336757	1
REACTOME_NEUROTRANSMITTER_RELEASE_CYCLE	34	-0.370356	-1.15824	0.237363	0.337083	1
LINDSTEDT_DENDRITIC_CELL_MATURATION_C	62	-0.334492	-1.15795	0.202899	0.337385	1
LEE_METASTASIS_AND_ALTERNATIVE_SPLICING_UP	71	-0.331014	-1.15787	0.206897	0.337258	1
RUTELLA_RESPONSE_TO_HGF_VS_CSF2RB_AND_IL4_UP	357	-0.262724	-1.15783	0.0625	0.337102	1
PIONTEK_PKD1_TARGETS_DN	16	-0.455324	-1.15775	0.266529	0.337013	1
BIOCARTA_NO2IL12_PATHWAY	15	-0.465485	-1.15766	0.267223	0.336948	1
LABBE_WNT3A_TARGETS_DN	87	-0.315568	-1.15734	0.187204	0.337244	1
THUM_SYSTOLIC_HEART_FAILURE_UP	374	-0.260426	-1.15726	0.085	0.337131	1
TOOKER_GEMCITABINE_RESISTANCE_DN	111	-0.304365	-1.15723	0.164384	0.336945	1
BIOCARTA_EIF4_PATHWAY	22	-0.419496	-1.15688	0.261147	0.337289	1
REACTOME_OXYGEN_DEPENDENT_PROLINE_HYDROXYLATION_OF_HYPOXIA_INDUCIBLE_FACTOR_ALPHA	16	-0.45258	-1.15603	0.271784	0.33857	1
ST_B_CELL_ANTIGEN_RECEPTOR	39	-0.367458	-1.15571	0.247289	0.338877	1
GUENTHER_GROWTH_SPHERICAL_VS_ADHERENT_UP	21	-0.422931	-1.15488	0.286325	0.340097	1
VANDESLUIS_COMMD1_TARGETS_GROUP_3_DN	34	-0.369785	-1.15486	0.253165	0.339886	1
WU_SILENCED_BY_METHYLATION_IN_BLADDER_CANCER	52	-0.340784	-1.15486	0.192797	0.339657	1
RODWELL_AGING_KIDNEY_NO_BLOOD_UP	181	-0.283871	-1.15419	0.125301	0.340652	1
DARWICHE_PAPILLOMA_RISK_LOW_DN	128	-0.297961	-1.15396	0.150588	0.340799	1
REACTOME_PLATELET_HOMEOSTASIS	73	-0.319437	-1.15261	0.162413	0.343088	1
LASTOWSKA_COAMPLIFIED_WITH_MYCN	37	-0.370184	-1.15248	0.235431	0.343103	1
CREIGHTON_ENDOCRINE_THERAPY_RESISTANCE_1	429	-0.257669	-1.15245	0.0783784	0.342911	1
DORN_ADENOVIRUS_INFECTION_12HR_DN	29	-0.386609	-1.15148	0.239496	0.344359	1
IVANOVA_HEMATOPOIESIS_STEM_CELL_LONG_TERM	255	-0.273574	-1.15134	0.101333	0.344409	1
BONCI_TARGETS_OF_MIR15A_AND_MIR16_1	84	-0.317171	-1.15134	0.185185	0.344176	1
NAKAMURA_ADIPOGENESIS_EARLY_DN	38	-0.368459	-1.15096	0.232967	0.344646	1
NING_CHRONIC_OBSTRUCTIVE_PULMONARY_DISEASE_DN	108	-0.303294	-1.15078	0.154589	0.34479	1
BANDRES_RESPONSE_TO_CARMUSTIN_MGMT_24HR_DN	32	-0.373843	-1.1506	0.233766	0.344859	1
BENPORATH_ES_CORE_NINE_CORRELATED	97	-0.308097	-1.15052	0.178899	0.344782	1
KYNG_DNA_DAMAGE_DN	180	-0.285086	-1.15031	0.116223	0.344911	1
BROWNE_HCMV_INFECTION_16HR_UP	200	-0.273586	-1.14988	0.13285	0.34543	1
XU_GH1_AUTOCRINE_TARGETS_UP	213	-0.274659	-1.14972	0.143902	0.345484	1
CHOW_RASSF1_TARGETS_DN	25	-0.399768	-1.14941	0.278396	0.345785	1
REACTOME_THROMBOXANE_SIGNALLING_THROUGH_TP_RECEPTOR	22	-0.412512	-1.14923	0.277899	0.345861	1
BIOCARTA_STATHMIN_PATHWAY	18	-0.437871	-1.1487	0.292017	0.346608	1
VALK_AML_CLUSTER_8	24	-0.413271	-1.14865	0.281513	0.346461	1
FRASOR_TAMOXIFEN_RESPONSE_UP	42	-0.363396	-1.14854	0.241015	0.346427	1
REACTOME_INTRINSIC_PATHWAY	17	-0.433116	-1.14847	0.262729	0.346304	1
WENG_POR_DOSAGE	19	-0.423462	-1.14721	0.269488	0.348345	1
TURASHVILI_BREAST_DUCTAL_CARCINOMA_VS_LOBULAR_NORMAL_DN	58	-0.332129	-1.14675	0.221219	0.348961	1
REACTOME_INHIBITION_OF_INSULIN_SECRETION_BY_ADRENALINE_NORADRENALINE	24	-0.410686	-1.1466	0.280665	0.348979	1
SESTO_RESPONSE_TO_UV_C3	20	-0.413418	-1.14631	0.268085	0.34927	1
LI_INDUCED_T_TO_NATURAL_KILLER_UP	258	-0.270172	-1.14575	0.120301	0.350001	1
BOYAULT_LIVER_CANCER_SUBCLASS_G12_UP	35	-0.367535	-1.14568	0.247191	0.349883	1
REACTOME_NFKB_AND_MAP_KINASES_ACTIVATION_MEDIATED_BY_TLR4_SIGNALING_REPERTOIRE	63	-0.328669	-1.14521	0.222467	0.350517	1
REACTOME_MYD88_MAL_CASCADE_INITIATED_ON_PLASMA_MEMBRANE	73	-0.31982	-1.14518	0.213675	0.350316	1
ZEMBUTSU_SENSITIVITY_TO_CYCLOPHOSPHAMIDE	18	-0.428718	-1.14515	0.29932	0.350146	1
NAKAMURA_ADIPOGENESIS_LATE_UP	93	-0.306336	-1.14505	0.213152	0.350074	1
TAVOR_CEBPA_TARGETS_UP	46	-0.345795	-1.1449	0.231461	0.35013	1
JOHANSSON_GLIOMAGENESIS_BY_PDGFB_UP	50	-0.348513	-1.14466	0.247788	0.350349	1
MATZUK_IMPLANTATION_AND_UTERINE	18	-0.43815	-1.14418	0.290526	0.350985	1
BARIS_THYROID_CANCER_DN	57	-0.329294	-1.14413	0.207343	0.350819	1
OXFORD_RALA_OR_RALB_TARGETS_DN	21	-0.410663	-1.14398	0.282565	0.350882	1
REACTOME_PHASE1_FUNCTIONALIZATION_OF_COMPOUNDS	68	-0.322013	-1.14383	0.184931	0.350891	1
COLINA_TARGETS_OF_4EBP1_AND_4EBP2	330	-0.260889	-1.14381	0.102302	0.350688	1
ST_GA12_PATHWAY	22	-0.406613	-1.14341	0.276087	0.351176	1
KEGG_NON_SMALL_CELL_LUNG_CANCER	52	-0.340264	-1.14216	0.213974	0.35325	1
CHARAFE_BREAST_CANCER_LUMINAL_VS_BASAL_UP	304	-0.264016	-1.14174	0.114014	0.35374	1
XU_CREBBP_TARGETS_DN	42	-0.349908	-1.14086	0.234783	0.355206	1
GAUSSMANN_MLL_AF4_FUSION_TARGETS_B_UP	22	-0.416324	-1.1405	0.263048	0.355649	1
YU_MYC_TARGETS_UP	37	-0.363593	-1.14026	0.255624	0.355854	1
ROESSLER_LIVER_CANCER_METASTASIS_UP	101	-0.306513	-1.13997	0.179775	0.356143	1
BOYAULT_LIVER_CANCER_SUBCLASS_G2	25	-0.408393	-1.13956	0.272727	0.35669	1
SHEPARD_BMYB_MORPHOLINO_DN	174	-0.280529	-1.13924	0.162353	0.357011	1
KOKKINAKIS_METHIONINE_DEPRIVATION_48HR_UP	124	-0.2953	-1.13884	0.197248	0.357511	1
KEGG_ARGININE_AND_PROLINE_METABOLISM	52	-0.341508	-1.13845	0.259101	0.357937	1
REACTOME_OPIOID_SIGNALLING	76	-0.318567	-1.13825	0.218097	0.35807	1
WANG_CLIM2_TARGETS_UP	213	-0.274021	-1.138	0.13835	0.358232	1
MORI_PRE_BI_LYMPHOCYTE_DN	67	-0.330077	-1.13741	0.227364	0.359067	1
PILON_KLF1_TARGETS_UP	437	-0.256841	-1.13735	0.0805556	0.358953	1
TURASHVILI_BREAST_LOBULAR_CARCINOMA_VS_DUCTAL_NORMAL_UP	61	-0.329125	-1.13639	0.255556	0.360553	1
REACTOME_PLATELET_AGGREGATION_PLUG_FORMATION	36	-0.357732	-1.13631	0.248421	0.360473	1
KEGG_PANCREATIC_CANCER	69	-0.326021	-1.13566	0.206823	0.36146	1
BIOCARTA_MPR_PATHWAY	32	-0.369795	-1.13429	0.261147	0.363839	1
RICKMAN_TUMOR_DIFFERENTIATED_MODERATELY_VS_POORLY_UP	101	-0.299779	-1.13412	0.219907	0.363967	1
REACTOME_GABA_SYNTHESIS_RELEASE_REUPTAKE_AND_DEGRADATION	17	-0.431846	-1.1337	0.299349	0.364488	1
REACTOME_G_ALPHA_I_SIGNALLING_EVENTS	165	-0.284482	-1.13356	0.158416	0.36448	1
REACTOME_TRANSPORT_OF_GLUCOSE_AND_OTHER_SUGARS_BILE_SALTS_AND_ORGANIC_ACIDS_METAL_IONS_AND_AMINE_COMPOUNDS	85	-0.309651	-1.13337	0.202247	0.364564	1
REACTOME_PHOSPHOLIPASE_C_MEDIATED_CASCADE	53	-0.331874	-1.13304	0.230277	0.364972	1
GALLUZZI_PREVENT_MITOCHONDIAL_PERMEABILIZATION	21	-0.41536	-1.13281	0.28692	0.365216	1
DACOSTA_UV_RESPONSE_VIA_ERCC3_TTD_DN	66	-0.318302	-1.13256	0.235981	0.36541	1
BIOCARTA_VIP_PATHWAY	26	-0.39374	-1.13203	0.278396	0.366177	1
VERHAAK_GLIOBLASTOMA_NEURAL	119	-0.291728	-1.13157	0.219616	0.366794	1
GHO_ATF5_TARGETS_DN	15	-0.437795	-1.13149	0.271967	0.366744	1
MULLIGHAN_NPM1_MUTATED_SIGNATURE_1_UP	240	-0.267964	-1.1313	0.155612	0.36684	1
REACTOME_ANTIGEN_ACTIVATES_B_CELL_RECEPTOR_LEADING_TO_GENERATION_OF_SECOND_MESSENGERS	28	-0.38631	-1.13073	0.278509	0.367685	1
REACTOME_GENERIC_TRANSCRIPTION_PATHWAY	305	-0.261796	-1.13048	0.109489	0.367927	1
HAHTOLA_SEZARY_SYNDROM_DN	40	-0.350503	-1.13005	0.259875	0.368495	1
YAO_TEMPORAL_RESPONSE_TO_PROGESTERONE_CLUSTER_16	72	-0.318224	-1.12994	0.231461	0.368442	1
DAVIES_MULTIPLE_MYELOMA_VS_MGUS_DN	24	-0.408029	-1.12992	0.276956	0.368213	1
SASSON_RESPONSE_TO_FORSKOLIN_DN	83	-0.311341	-1.12916	0.221719	0.369407	1
MEISSNER_NPC_HCP_WITH_H3_UNMETHYLATED	431	-0.252394	-1.12889	0.111111	0.36968	1
REACTOME_GLUCOSE_METABOLISM	63	-0.330492	-1.12885	0.257642	0.369524	1
BROWNE_HCMV_INFECTION_16HR_DN	77	-0.313185	-1.12865	0.213808	0.369638	1
FARMER_BREAST_CANCER_APOCRINE_VS_BASAL	290	-0.264433	-1.12859	0.156177	0.369484	1
KEGG_PPAR_SIGNALING_PATHWAY	66	-0.318114	-1.12854	0.25	0.36934	1
REACTOME_CA_DEPENDENT_EVENTS	29	-0.376935	-1.1268	0.277419	0.372379	1
BIOCARTA_INTEGRIN_PATHWAY	37	-0.36028	-1.12664	0.268	0.372442	1
IWANAGA_CARCINOGENESIS_BY_KRAS_PTEN_DN	298	-0.258305	-1.12656	0.120735	0.37234	1
HOSHIDA_LIVER_CANCER_SURVIVAL_UP	68	-0.320894	-1.12628	0.235789	0.372638	1
ROZANOV_MMP14_TARGETS_DN	30	-0.378236	-1.12562	0.284483	0.373681	1
DAIRKEE_TERT_TARGETS_DN	95	-0.305551	-1.12496	0.248826	0.374697	1
HERNANDEZ_MITOTIC_ARREST_BY_DOCETAXEL_1_DN	36	-0.359834	-1.12496	0.275053	0.374453	1
LEE_LIVER_CANCER_MYC_UP	52	-0.338794	-1.12451	0.274336	0.375042	1
ABE_VEGFA_TARGETS	19	-0.402476	-1.12449	0.280591	0.37483	1
BIOCARTA_FCER1_PATHWAY	37	-0.357297	-1.12397	0.262115	0.375624	1
FIGUEROA_AML_METHYLATION_CLUSTER_7_UP	98	-0.300825	-1.12313	0.232227	0.376946	1
BRUINS_UVC_RESPONSE_MIDDLE	77	-0.311095	-1.12299	0.235981	0.376977	1
MELLMAN_TUT1_TARGETS_DN	47	-0.34218	-1.12283	0.277523	0.377017	1
REACTOME_PIP3_ACTIVATES_AKT_SIGNALING	21	-0.404123	-1.12263	0.306418	0.377152	1
HU_GENOTOXIN_ACTION_DIRECT_VS_INDIRECT_4HR	31	-0.368147	-1.1226	0.286624	0.37695	1
REACTOME_ACTIVATION_OF_KAINATE_RECEPTORS_UPON_GLUTAMATE_BINDING	30	-0.370033	-1.12191	0.28211	0.378079	1
REACTOME_METABOLISM_OF_LIPIDS_AND_LIPOPROTEINS	400	-0.251081	-1.12066	0.121372	0.380283	1
WU_HBX_TARGETS_1_DN	20	-0.405993	-1.12017	0.283814	0.380935	1
KEGG_NEUROTROPHIN_SIGNALING_PATHWAY	122	-0.289629	-1.1198	0.221963	0.381373	1
NAKAJIMA_MAST_CELL	43	-0.342903	-1.11931	0.273913	0.382146	1
SCHMIDT_POR_TARGETS_IN_LIMB_BUD_UP	25	-0.385655	-1.11786	0.306346	0.384763	1
MAGRANGEAS_MULTIPLE_MYELOMA_IGLL_VS_IGLK_DN	23	-0.397226	-1.11778	0.298246	0.384663	1
LEE_AGING_CEREBELLUM_UP	83	-0.306463	-1.11692	0.240426	0.386094	1
KATSANOU_ELAVL1_TARGETS_DN	122	-0.286189	-1.11688	0.208232	0.385935	1
SCHRAETS_MLL_TARGETS_DN	31	-0.36111	-1.11643	0.273333	0.386507	1
REACTOME_G_ALPHA_S_SIGNALLING_EVENTS	113	-0.290957	-1.11604	0.224018	0.386996	1
BONOME_OVARIAN_CANCER_SURVIVAL_OPTIMAL_DEBULKING	206	-0.269661	-1.11564	0.171694	0.387531	1
REACTOME_SIGNALING_BY_SCF_KIT	67	-0.316608	-1.11462	0.276458	0.389301	1
SENGUPTA_NASOPHARYNGEAL_CARCINOMA_UP	247	-0.263229	-1.1141	0.186603	0.390092	1
WU_CELL_MIGRATION	169	-0.276098	-1.11379	0.207143	0.390452	1
ONO_AML1_TARGETS_UP	24	-0.387112	-1.11358	0.312766	0.390637	1
SASSON_RESPONSE_TO_GONADOTROPHINS_DN	82	-0.302683	-1.11339	0.233796	0.390749	1
LANDIS_BREAST_CANCER_PROGRESSION_DN	67	-0.316493	-1.11334	0.252174	0.390609	1
NIKOLSKY_BREAST_CANCER_12Q13_Q21_AMPLICON	38	-0.354994	-1.11318	0.277162	0.390646	1
LEE_AGING_MUSCLE_DN	40	-0.341934	-1.1131	0.268559	0.39056	1
BIOCARTA_HER2_PATHWAY	22	-0.396298	-1.11288	0.289079	0.390754	1
KEGG_TASTE_TRANSDUCTION	44	-0.341768	-1.11254	0.272152	0.391188	1
WANG_LMO4_TARGETS_UP	296	-0.25828	-1.11239	0.150121	0.391241	1
BIOCARTA_CYTOKINE_PATHWAY	21	-0.402739	-1.11222	0.28976	0.391294	1
PARK_TRETINOIN_RESPONSE_AND_PML_RARA_FUSION	30	-0.367766	-1.11176	0.297483	0.391978	1
BIOCARTA_NKCELLS_PATHWAY	18	-0.409406	-1.11161	0.304979	0.392016	1
REACTOME_G_ALPHA1213_SIGNALLING_EVENTS	72	-0.316944	-1.11156	0.248276	0.391852	1
FIRESTEIN_PROLIFERATION	155	-0.276475	-1.11138	0.201005	0.391975	1
GAZDA_DIAMOND_BLACKFAN_ANEMIA_PROGENITOR_DN	54	-0.329024	-1.11135	0.262557	0.391761	1
CHIBA_RESPONSE_TO_TSA	43	-0.346433	-1.11063	0.285088	0.392907	1
FUJII_YBX1_TARGETS_UP	40	-0.349556	-1.11014	0.280702	0.393602	1
ROSTY_CERVICAL_CANCER_PROLIFERATION_CLUSTER	125	-0.283443	-1.11009	0.239437	0.393458	1
YEGNASUBRAMANIAN_PROSTATE_CANCER	111	-0.292893	-1.10909	0.234339	0.395226	1
YANG_BREAST_CANCER_ESR1_DN	24	-0.386454	-1.10891	0.334746	0.395302	1
KIM_BIPOLAR_DISORDER_OLIGODENDROCYTE_DENSITY_CORR_DN	83	-0.302283	-1.10792	0.23185	0.397014	1
REACTOME_SIGNALING_BY_CONSTITUTIVELY_ACTIVE_EGFR	17	-0.420153	-1.10712	0.306034	0.39838	1
REACTOME_SIGNALING_BY_FGFR_MUTANTS	40	-0.350274	-1.10709	0.308534	0.398176	1
ACEVEDO_LIVER_CANCER_WITH_H3K27ME3_DN	154	-0.275282	-1.10658	0.225118	0.398979	1
TARTE_PLASMA_CELL_VS_B_LYMPHOCYTE_DN	36	-0.358837	-1.10619	0.311512	0.399541	1
PENG_LEUCINE_DEPRIVATION_UP	126	-0.285036	-1.10612	0.232057	0.399424	1
BOSCO_TH1_CYTOTOXIC_MODULE	99	-0.292557	-1.10612	0.255474	0.399174	1
LIAO_HAVE_SOX4_BINDING_SITES	39	-0.350975	-1.10524	0.30042	0.400724	1
DORSEY_GAB2_TARGETS	30	-0.358878	-1.10485	0.293737	0.401263	1
KEGG_TOLL_LIKE_RECEPTOR_SIGNALING_PATHWAY	98	-0.295356	-1.10469	0.248337	0.401314	1
LUI_THYROID_CANCER_CLUSTER_1	46	-0.333633	-1.10432	0.282851	0.401777	1
SCHEIDEREIT_IKK_INTERACTING_PROTEINS	53	-0.325527	-1.1041	0.269316	0.401949	1
PUIFFE_INVASION_INHIBITED_BY_ASCITES_UP	75	-0.312476	-1.10396	0.288684	0.401972	1
REACTOME_REGULATION_OF_GENE_EXPRESSION_IN_BETA_CELLS	16	-0.426967	-1.10372	0.33125	0.402234	1
MCGOWAN_RSP6_TARGETS_UP	16	-0.428558	-1.10311	0.305263	0.403178	1
HORTON_SREBF_TARGETS	25	-0.383824	-1.10269	0.306383	0.403801	1
PUIFFE_INVASION_INHIBITED_BY_ASCITES_DN	122	-0.281171	-1.10265	0.247685	0.403614	1
MA_MYELOID_DIFFERENTIATION_UP	38	-0.344003	-1.10231	0.293737	0.404055	1
RIGGINS_TAMOXIFEN_RESISTANCE_UP	62	-0.312035	-1.10224	0.2529	0.403928	1
HOEBEKE_LYMPHOID_STEM_CELL_UP	82	-0.302151	-1.10217	0.263158	0.40382	1
ZEMBUTSU_SENSITIVITY_TO_VINBLASTINE	17	-0.417816	-1.10159	0.34728	0.404855	1
REACTOME_GPCR_LIGAND_BINDING	353	-0.252637	-1.10099	0.169903	0.405816	1
RASHI_RESPONSE_TO_IONIZING_RADIATION_5	130	-0.286987	-1.10092	0.253133	0.405702	1
YAO_TEMPORAL_RESPONSE_TO_PROGESTERONE_CLUSTER_8	42	-0.347345	-1.10058	0.296842	0.406131	1
HSIAO_LIVER_SPECIFIC_GENES	230	-0.260447	-1.1005	0.190244	0.406021	1
GUTIERREZ_CHRONIC_LYMPHOCYTIC_LEUKEMIA_DN	50	-0.330141	-1.10046	0.281513	0.405871	1
HUI_MAPK14_TARGETS_UP	20	-0.405577	-1.10018	0.298283	0.406247	1
GRADE_COLON_VS_RECTAL_CANCER_UP	31	-0.362585	-1.09994	0.301927	0.406511	1
LOPEZ_MESOTHELIOMA_SURVIVAL_OVERALL_DN	16	-0.431848	-1.09983	0.334792	0.406508	1
HUPER_BREAST_BASAL_VS_LUMINAL_DN	57	-0.322056	-1.09972	0.277293	0.406472	1
BROWNE_HCMV_INFECTION_48HR_UP	166	-0.271259	-1.09958	0.242788	0.4065	1
SHETH_LIVER_CANCER_VS_TXNIP_LOSS_PAM5	82	-0.304923	-1.09938	0.262473	0.406623	1
DARWICHE_PAPILLOMA_RISK_HIGH_DN	141	-0.275407	-1.099	0.227273	0.407194	1
ALCALAY_AML_BY_NPM1_LOCALIZATION_DN	171	-0.268548	-1.0988	0.224622	0.407292	1
LEE_LIVER_CANCER_MYC_E2F1_UP	54	-0.324399	-1.09877	0.284211	0.407098	1
BIOCARTA_TEL_PATHWAY	18	-0.413256	-1.09766	0.340757	0.409094	1
REACTOME_GABA_B_RECEPTOR_ACTIVATION	37	-0.350839	-1.09742	0.289417	0.409326	1
MODY_HIPPOCAMPUS_POSTNATAL	61	-0.311502	-1.09676	0.29108	0.410444	1
REACTOME_AMINE_COMPOUND_SLC_TRANSPORTERS	27	-0.372071	-1.09666	0.327004	0.410371	1
CROONQUIST_NRAS_SIGNALING_DN	69	-0.3098	-1.09655	0.27533	0.410359	1
DUAN_PRDM5_TARGETS	67	-0.315579	-1.09648	0.251781	0.410268	1
MOLENAAR_TARGETS_OF_CCND1_AND_CDK4_DN	47	-0.332485	-1.09625	0.294521	0.410463	1
KEGG_BUTANOATE_METABOLISM	31	-0.361952	-1.0962	0.313305	0.410322	1
HELLER_HDAC_TARGETS_SILENCED_BY_METHYLATION_DN	245	-0.259441	-1.09561	0.192593	0.411266	1
BRIDEAU_IMPRINTED_GENES	60	-0.321859	-1.09548	0.294643	0.411295	1
STEIN_ESRRA_TARGETS_DN	89	-0.298483	-1.09507	0.279121	0.411881	1
REACTOME_TRANSMISSION_ACROSS_CHEMICAL_SYNAPSES	180	-0.268159	-1.09484	0.232019	0.412082	1
ROPERO_HDAC2_TARGETS	96	-0.29091	-1.09405	0.265403	0.413456	1
BANDRES_RESPONSE_TO_CARMUSTIN_WITHOUT_MGMT_48HR_DN	29	-0.360943	-1.09243	0.317778	0.416579	1
LEE_DOUBLE_POLAR_THYMOCYTE	26	-0.380221	-1.09206	0.319728	0.417125	1
YIH_RESPONSE_TO_ARSENITE_C4	18	-0.412152	-1.09182	0.348178	0.417382	1
VALK_AML_CLUSTER_16	21	-0.396161	-1.09178	0.343137	0.417207	1
MA_PITUITARY_FETAL_VS_ADULT_DN	16	-0.42206	-1.09085	0.366812	0.418904	1
REACTOME_PI_3K_CASCADE	48	-0.333175	-1.09045	0.334783	0.419486	1
LEI_MYB_TARGETS	297	-0.25316	-1.08967	0.182825	0.42088	1
REACTOME_COMPLEMENT_CASCADE	28	-0.367104	-1.08964	0.317391	0.420698	1
CHEOK_RESPONSE_TO_HD_MTX_DN	21	-0.403256	-1.08957	0.337662	0.420578	1
ACEVEDO_LIVER_CANCER_DN	459	-0.242761	-1.0891	0.142119	0.421305	1
MIKKELSEN_MCV6_HCP_WITH_H3K27ME3	362	-0.248397	-1.08852	0.164557	0.422306	1
SWEET_KRAS_TARGETS_DN	60	-0.320806	-1.08839	0.289079	0.422301	1
MCBRYAN_PUBERTAL_BREAST_4_5WK_DN	169	-0.265948	-1.08823	0.235012	0.42237	1
GEORGES_CELL_CYCLE_MIR192_TARGETS	59	-0.313037	-1.088	0.307359	0.422563	1
SCHLOSSER_SERUM_RESPONSE_UP	117	-0.289423	-1.08791	0.278912	0.422518	1
ZHENG_GLIOBLASTOMA_PLASTICITY_DN	54	-0.317829	-1.08755	0.292308	0.422951	1
DURCHDEWALD_SKIN_CARCINOGENESIS_UP	74	-0.301288	-1.08723	0.279318	0.423397	1
BIDUS_METASTASIS_DN	129	-0.276797	-1.08681	0.238916	0.424009	1
WU_HBX_TARGETS_2_DN	15	-0.437643	-1.08651	0.353783	0.424392	1
NIKOLSKY_BREAST_CANCER_7Q21_Q22_AMPLICON	60	-0.316206	-1.08618	0.313433	0.424824	1
LOPES_METHYLATED_IN_COLON_CANCER_DN	28	-0.370431	-1.0856	0.329787	0.425742	1
BENPORATH_NOS_TARGETS	150	-0.272018	-1.08558	0.240506	0.425506	1
YAGI_AML_SURVIVAL	110	-0.283176	-1.08515	0.270455	0.4262	1
HEIDENBLAD_AMPLICON_12P11_12_UP	30	-0.37086	-1.08479	0.308668	0.426668	1
LEIN_CEREBELLUM_MARKERS	72	-0.303975	-1.08469	0.321041	0.426593	1
BIOCARTA_TOLL_PATHWAY	34	-0.350387	-1.08386	0.311828	0.428045	1
LEE_CALORIE_RESTRICTION_MUSCLE_UP	38	-0.345447	-1.0835	0.307692	0.428531	1
SEKI_INFLAMMATORY_RESPONSE_LPS_DN	23	-0.377381	-1.08053	0.334802	0.434543	1
REACTOME_MUSCLE_CONTRACTION	44	-0.336944	-1.08038	0.320261	0.434623	1
OUYANG_PROSTATE_CANCER_PROGRESSION_UP	19	-0.396562	-1.08021	0.347826	0.4347	1
ABRAHAM_ALPC_VS_MULTIPLE_MYELOMA_UP	26	-0.372112	-1.08013	0.333333	0.434602	1
HANN_RESISTANCE_TO_BCL2_INHIBITOR_DN	46	-0.329238	-1.08009	0.320084	0.434449	1
REACTOME_TCR_SIGNALING	48	-0.330838	-1.07946	0.316017	0.435557	1
KYNG_ENVIRONMENTAL_STRESS_RESPONSE_UP	51	-0.325622	-1.07917	0.325532	0.435912	1
MIKKELSEN_ES_ICP_WITH_H3K27ME3	34	-0.355649	-1.07878	0.322034	0.436506	1
RODWELL_AGING_KIDNEY_UP	399	-0.239408	-1.07852	0.203608	0.436782	1
THILLAINADESAN_ZNF217_TARGETS_UP	37	-0.344266	-1.07821	0.31929	0.437222	1
BIOCARTA_PYK2_PATHWAY	26	-0.372957	-1.07762	0.317269	0.438158	1
HOSHIDA_LIVER_CANCER_SUBCLASS_S3	255	-0.254227	-1.07757	0.22381	0.438029	1
WIEDERSCHAIN_TARGETS_OF_BMI1_AND_PCGF2	53	-0.318713	-1.07735	0.324153	0.438233	1
ELLWOOD_MYC_TARGETS_DN	32	-0.355538	-1.07617	0.313466	0.44046	1
LIN_SILENCED_BY_TUMOR_MICROENVIRONMENT	96	-0.287276	-1.07606	0.295302	0.440415	1
JIANG_VHL_TARGETS	111	-0.282286	-1.07555	0.275862	0.441277	1
KEGG_VASCULAR_SMOOTH_MUSCLE_CONTRACTION	110	-0.280805	-1.07455	0.298578	0.443142	1
HASLINGER_B_CLL_WITH_MUTATED_VH_GENES	17	-0.409531	-1.07449	0.336117	0.44299	1
MULLIGHAN_NPM1_SIGNATURE_3_UP	295	-0.249779	-1.07426	0.235294	0.443249	1
PICCALUGA_ANGIOIMMUNOBLASTIC_LYMPHOMA_UP	189	-0.259779	-1.07394	0.257353	0.443641	1
XU_HGF_TARGETS_INDUCED_BY_AKT1_48HR_DN	22	-0.379577	-1.07347	0.361522	0.444441	1
KEGG_GLYCOSPHINGOLIPID_BIOSYNTHESIS_GANGLIO_SERIES	15	-0.420226	-1.07308	0.381633	0.445057	1
CHENG_IMPRINTED_BY_ESTRADIOL	92	-0.287871	-1.07287	0.284404	0.445251	1
GRADE_COLON_CANCER_DN	24	-0.368501	-1.07249	0.352083	0.44578	1
RUAN_RESPONSE_TO_TNF_TROGLITAZONE_DN	42	-0.330826	-1.07227	0.322353	0.446	1
REACTOME_APOPTOTIC_EXECUTION_PHASE	48	-0.32027	-1.07204	0.318907	0.446252	1
DEMAGALHAES_AGING_UP	50	-0.324019	-1.07196	0.321721	0.446129	1
REACTOME_INTEGRIN_ALPHAIIB_BETA3_SIGNALING	27	-0.365116	-1.07193	0.334071	0.445928	1
BERENJENO_ROCK_SIGNALING_NOT_VIA_RHOA_UP	27	-0.360136	-1.07162	0.337778	0.446336	1
NIELSEN_LIPOSARCOMA_DN	19	-0.398952	-1.07153	0.349495	0.446253	1
YAGI_AML_WITH_INV_16_TRANSLOCATION	379	-0.241813	-1.07144	0.220339	0.446198	1
JAATINEN_HEMATOPOIETIC_STEM_CELL_UP	264	-0.249916	-1.07097	0.267003	0.446932	1
REACTOME_CYTOCHROME_P450_ARRANGED_BY_SUBSTRATE_TYPE	49	-0.325592	-1.07061	0.334694	0.447484	1
OUILLETTE_CLL_13Q14_DELETION_UP	63	-0.308983	-1.07055	0.318078	0.447345	1
BERENJENO_ROCK_SIGNALING_NOT_VIA_RHOA_DN	43	-0.329014	-1.06996	0.352423	0.448326	1
BANDRES_RESPONSE_TO_CARMUSTIN_MGMT_48HR_DN	152	-0.268196	-1.06937	0.285714	0.449352	1
DARWICHE_PAPILLOMA_PROGRESSION_RISK	60	-0.30983	-1.069	0.326797	0.449829	1
REACTOME_TRIGLYCERIDE_BIOSYNTHESIS	31	-0.360394	-1.06885	0.348387	0.449889	1
WEBER_METHYLATED_HCP_IN_SPERM_UP	16	-0.419499	-1.06849	0.366167	0.450378	1
VERRECCHIA_DELAYED_RESPONSE_TO_TGFB1	39	-0.337177	-1.06725	0.33547	0.452732	1
REACTOME_N_GLYCAN_ANTENNAE_ELONGATION_IN_THE_MEDIAL_TRANS_GOLGI	18	-0.408396	-1.06699	0.353814	0.453012	1
BOYLAN_MULTIPLE_MYELOMA_D_UP	76	-0.295958	-1.06685	0.3386	0.453067	1
JI_CARCINOGENESIS_BY_KRAS_AND_STK11_DN	17	-0.404526	-1.06647	0.367033	0.453631	1
WANG_LMO4_TARGETS_DN	284	-0.249559	-1.06623	0.275949	0.45387	1
GENTILE_UV_LOW_DOSE_DN	60	-0.309309	-1.06579	0.356044	0.454534	1
TURASHVILI_BREAST_DUCTAL_CARCINOMA_VS_DUCTAL_NORMAL_UP	34	-0.3488	-1.06558	0.339286	0.454739	1
NAKAYAMA_SOFT_TISSUE_TUMORS_PCA2_DN	75	-0.292478	-1.06557	0.308696	0.454482	1
BIOCARTA_NOS1_PATHWAY	20	-0.395505	-1.06523	0.372361	0.454937	1
GAUSSMANN_MLL_AF4_FUSION_TARGETS_C_DN	17	-0.409458	-1.06497	0.373391	0.455243	1
MULLIGHAN_NPM1_MUTATED_SIGNATURE_2_UP	117	-0.273791	-1.06476	0.306075	0.455451	1
VALK_AML_CLUSTER_4	26	-0.368946	-1.06398	0.364606	0.456977	1
JISON_SICKLE_CELL_DISEASE_UP	168	-0.265695	-1.06356	0.291771	0.457607	1
ENGELMANN_CANCER_PROGENITORS_UP	43	-0.327034	-1.0629	0.370833	0.458831	1
HILLION_HMGA1_TARGETS	86	-0.28784	-1.06277	0.320843	0.458843	1
WESTON_VEGFA_TARGETS	102	-0.281301	-1.06235	0.33698	0.459482	1
WONG_IFNA2_RESISTANCE_DN	30	-0.35217	-1.06167	0.378205	0.460712	1
OUELLET_CULTURED_OVARIAN_CANCER_INVASIVE_VS_LMP_DN	28	-0.352799	-1.06092	0.340292	0.462074	1
REACTOME_MAP_KINASE_ACTIVATION_IN_TLR_CASCADE	42	-0.332007	-1.06019	0.357724	0.463404	1
MORI_MATURE_B_LYMPHOCYTE_UP	82	-0.292134	-1.05998	0.339168	0.463597	1
KORKOLA_CORRELATED_WITH_POU5F1	26	-0.368047	-1.05892	0.351464	0.465702	1
KUROKAWA_LIVER_CANCER_CHEMOTHERAPY_DN	38	-0.337573	-1.05836	0.342282	0.466697	1
WORSCHECH_TUMOR_REJECTION_UP	52	-0.310231	-1.05824	0.352818	0.466723	1
MARTORIATI_MDM4_TARGETS_NEUROEPITHELIUM_DN	141	-0.270328	-1.05798	0.302267	0.467035	1
LINDGREN_BLADDER_CANCER_CLUSTER_3_DN	190	-0.257929	-1.05741	0.309278	0.468019	1
NIELSEN_GIST	83	-0.290031	-1.05734	0.339326	0.467889	1
RAO_BOUND_BY_SALL4_ISOFORM_A	141	-0.268511	-1.05681	0.303529	0.46886	1
ABRAHAM_ALPC_VS_MULTIPLE_MYELOMA_DN	19	-0.387452	-1.05674	0.373444	0.468725	1
BIDUS_METASTASIS_UP	167	-0.25943	-1.05672	0.304239	0.468473	1
HEIDENBLAD_AMPLICON_8Q24_DN	39	-0.338775	-1.05353	0.365385	0.475373	1
KEGG_VALINE_LEUCINE_AND_ISOLEUCINE_DEGRADATION	43	-0.32451	-1.05336	0.381356	0.475467	1
BIOCARTA_IL17_PATHWAY	16	-0.419145	-1.05331	0.411514	0.475292	1
KIM_ALL_DISORDERS_CALB1_CORR_DN	34	-0.341831	-1.05228	0.362222	0.477362	1
REACTOME_MITOTIC_G2_G2_M_PHASES	69	-0.302137	-1.05197	0.333333	0.477784	1
NEWMAN_ERCC6_TARGETS_UP	22	-0.370059	-1.05153	0.363095	0.47848	1
KEGG_NATURAL_KILLER_CELL_MEDIATED_CYTOTOXICITY	129	-0.267861	-1.0502	0.343413	0.481264	1
CAMPS_COLON_CANCER_COPY_NUMBER_DN	40	-0.331349	-1.04923	0.374468	0.483209	1
LIN_NPAS4_TARGETS_UP	132	-0.268656	-1.04903	0.33871	0.483394	1
DARWICHE_SKIN_TUMOR_PROMOTER_UP	111	-0.275374	-1.04876	0.350797	0.483712	1
KEGG_ACUTE_MYELOID_LEUKEMIA	56	-0.309394	-1.04749	0.347345	0.486288	1
SABATES_COLORECTAL_ADENOMA_DN	253	-0.245993	-1.04699	0.294554	0.487156	1
REACTOME_CGMP_EFFECTS	19	-0.391536	-1.04679	0.381053	0.487307	1
KEGG_GLYCOSAMINOGLYCAN_BIOSYNTHESIS_KERATAN_SULFATE	15	-0.411749	-1.04676	0.399132	0.487098	1
HUPER_BREAST_BASAL_VS_LUMINAL_UP	51	-0.313214	-1.04667	0.372998	0.48702	1
BROWNE_HCMV_INFECTION_8HR_UP	97	-0.277066	-1.04606	0.350348	0.488148	1
REACTOME_GABA_RECEPTOR_ACTIVATION	51	-0.315486	-1.04598	0.402326	0.488024	1
ZHOU_INFLAMMATORY_RESPONSE_LPS_UP	355	-0.238538	-1.04513	0.262032	0.489609	1
NADERI_BREAST_CANCER_PROGNOSIS_UP	41	-0.326702	-1.04409	0.353211	0.491751	1
BHATI_G2M_ARREST_BY_2METHOXYESTRADIOL_DN	109	-0.273078	-1.04404	0.365079	0.491584	1
GOUYER_TATI_TARGETS_DN	15	-0.41387	-1.04369	0.378049	0.492133	1
HEDENFALK_BREAST_CANCER_HEREDITARY_VS_SPORADIC	46	-0.315765	-1.04365	0.361656	0.491926	1
JAEGER_METASTASIS_DN	237	-0.248195	-1.04364	0.312343	0.491666	1
MULLIGHAN_MLL_SIGNATURE_2_UP	362	-0.2379	-1.04341	0.312	0.491952	1
VERRECCHIA_RESPONSE_TO_TGFB1_C2	24	-0.368848	-1.04317	0.372951	0.492189	1
STEARMAN_LUNG_CANCER_EARLY_VS_LATE_DN	55	-0.306704	-1.04266	0.381898	0.493071	1
REACTOME_PRE_NOTCH_PROCESSING_IN_GOLGI	16	-0.403816	-1.04261	0.396266	0.492905	1
BIOCARTA_IGF1R_PATHWAY	23	-0.381444	-1.04215	0.404211	0.493711	1
WANG_BARRETTS_ESOPHAGUS_AND_ESOPHAGUS_CANCER_UP	25	-0.364678	-1.04124	0.409382	0.495485	1
KEGG_LONG_TERM_DEPRESSION	66	-0.295066	-1.04104	0.386555	0.495695	1
MCDOWELL_ACUTE_LUNG_INJURY_DN	47	-0.309632	-1.04088	0.377315	0.495801	1
REACTOME_SIGNALING_BY_HIPPO	19	-0.388111	-1.0406	0.420619	0.496169	1
PYEON_HPV_POSITIVE_TUMORS_UP	69	-0.292391	-1.04023	0.367117	0.496744	1
GROSS_HYPOXIA_VIA_ELK3_ONLY_DN	42	-0.323163	-1.04	0.386117	0.496979	1
NABA_SECRETED_FACTORS	298	-0.239445	-1.03997	0.317585	0.496747	1
IIZUKA_LIVER_CANCER_PROGRESSION_L1_G1_UP	20	-0.384361	-1.03958	0.403774	0.497394	1
VALK_AML_CLUSTER_11	34	-0.345713	-1.03911	0.391489	0.498183	1
KOHOUTEK_CCNT1_TARGETS	43	-0.319256	-1.03896	0.390625	0.498223	1
WILLIAMS_ESR2_TARGETS_UP	25	-0.367	-1.03891	0.377729	0.498044	1
REACTOME_NEGATIVE_REGULATION_OF_FGFR_SIGNALING	36	-0.332382	-1.03884	0.398169	0.497917	1
BURTON_ADIPOGENESIS_8	77	-0.288193	-1.03877	0.374718	0.497767	1
YAO_TEMPORAL_RESPONSE_TO_PROGESTERONE_CLUSTER_4	15	-0.412058	-1.0387	0.374741	0.497663	1
AMIT_EGF_RESPONSE_480_MCF10A	38	-0.333206	-1.03739	0.38326	0.5004	1
GRADE_COLON_AND_RECTAL_CANCER_DN	83	-0.288794	-1.03641	0.37961	0.502367	1
YAN_ESCAPE_FROM_ANOIKIS	22	-0.363975	-1.03465	0.391949	0.506215	1
POMEROY_MEDULLOBLASTOMA_DESMOPLASIC_VS_CLASSIC_UP	57	-0.304807	-1.03448	0.392197	0.506305	1
SCIAN_INVERSED_TARGETS_OF_TP53_AND_TP73_DN	26	-0.364085	-1.03389	0.404711	0.507367	1
KIM_RESPONSE_TO_TSA_AND_DECITABINE_UP	118	-0.267849	-1.03371	0.374408	0.507522	1
ZHAN_MULTIPLE_MYELOMA_CD1_VS_CD2_UP	59	-0.293854	-1.03276	0.375824	0.509379	1
REACTOME_TRIF_MEDIATED_TLR3_SIGNALING	65	-0.294831	-1.03231	0.39819	0.510248	1
POS_HISTAMINE_RESPONSE_NETWORK	29	-0.33969	-1.03191	0.398287	0.510889	1
HOSHIDA_LIVER_CANCER_SURVIVAL_DN	104	-0.273956	-1.03182	0.359813	0.510839	1
NUTT_GBM_VS_AO_GLIOMA_UP	45	-0.315167	-1.03181	0.397408	0.51056	1
REACTOME_MHC_CLASS_II_ANTIGEN_PRESENTATION	82	-0.282906	-1.0312	0.371002	0.511736	1
YANG_BREAST_CANCER_ESR1_UP	34	-0.330775	-1.03073	0.3903	0.512574	1
BROWNE_HCMV_INFECTION_30MIN_DN	129	-0.26332	-1.03021	0.381176	0.513611	1
GENTILE_UV_RESPONSE_CLUSTER_D7	37	-0.33197	-1.03012	0.412017	0.513528	1
RAMASWAMY_METASTASIS_UP	52	-0.310375	-1.02996	0.413146	0.513613	1
REACTOME_PERK_REGULATED_GENE_EXPRESSION	26	-0.357783	-1.02995	0.411514	0.513347	1
WANG_ESOPHAGUS_CANCER_VS_NORMAL_DN	94	-0.281498	-1.02916	0.381696	0.514976	1
DING_LUNG_CANCER_MUTATED_SIGNIFICANTLY	26	-0.35822	-1.02857	0.412731	0.516025	1
CHIANG_LIVER_CANCER_SUBCLASS_INTERFERON_DN	47	-0.308374	-1.0285	0.412527	0.515885	1
JOSEPH_RESPONSE_TO_SODIUM_BUTYRATE_UP	29	-0.346585	-1.0277	0.409871	0.517486	1
KEGG_BLADDER_CANCER	40	-0.315216	-1.02751	0.422917	0.517627	1
NIELSEN_GIST_VS_SYNOVIAL_SARCOMA_UP	18	-0.388425	-1.02705	0.414737	0.518447	1
MIKKELSEN_MEF_ICP_WITH_H3K27ME3	163	-0.254915	-1.02701	0.368421	0.518274	1
PLASARI_NFIC_TARGETS_BASAL_UP	26	-0.353348	-1.02653	0.395445	0.519144	1
LI_WILMS_TUMOR	26	-0.356675	-1.02629	0.409186	0.519387	1
QI_HYPOXIA_TARGETS_OF_HIF1A_AND_FOXA2	31	-0.333908	-1.02626	0.404301	0.519184	1
RATTENBACHER_BOUND_BY_CELF1	363	-0.232554	-1.02571	0.345865	0.520222	1
REACTOME_INCRETIN_SYNTHESIS_SECRETION_AND_INACTIVATION	17	-0.392286	-1.02532	0.413655	0.520881	1
SMID_BREAST_CANCER_ERBB2_UP	129	-0.26253	-1.02514	0.366972	0.521024	1
WEINMANN_ADAPTATION_TO_HYPOXIA_UP	27	-0.345502	-1.02513	0.422993	0.520754	1
KEGG_VASOPRESSIN_REGULATED_WATER_REABSORPTION	44	-0.31422	-1.02511	0.396018	0.520489	1
YOSHIOKA_LIVER_CANCER_EARLY_RECURRENCE_UP	31	-0.341081	-1.02447	0.392562	0.521689	1
CAIRO_HEPATOBLASTOMA_UP	180	-0.248515	-1.02411	0.370629	0.522281	1
JAZAG_TGFB1_SIGNALING_DN	32	-0.336785	-1.02409	0.416122	0.522034	1
CERVERA_SDHB_TARGETS_1_DN	36	-0.330531	-1.02401	0.416486	0.521941	1
ZHONG_SECRETOME_OF_LUNG_CANCER_AND_ENDOTHELIUM	62	-0.294344	-1.02371	0.389016	0.52236	1
FERREIRA_EWINGS_SARCOMA_UNSTABLE_VS_STABLE_DN	87	-0.278348	-1.02285	0.40305	0.524057	1
BRACHAT_RESPONSE_TO_METHOTREXATE_DN	24	-0.357225	-1.0228	0.444681	0.523865	1
BAELDE_DIABETIC_NEPHROPATHY_UP	80	-0.285472	-1.02261	0.37961	0.524017	1
KEGG_ENDOMETRIAL_CANCER	51	-0.301542	-1.02232	0.398678	0.524422	1
FIGUEROA_AML_METHYLATION_CLUSTER_4_UP	95	-0.276104	-1.02208	0.421525	0.52469	1
TRACEY_RESISTANCE_TO_IFNA2_DN	28	-0.344324	-1.02143	0.422819	0.525911	1
REACTOME_PI3K_EVENTS_IN_ERBB2_SIGNALING	36	-0.325205	-1.02043	0.415929	0.527948	1
REACTOME_SIGNALING_BY_FGFR1_FUSION_MUTANTS	15	-0.403643	-1.02015	0.436059	0.528309	1
MIKKELSEN_ES_HCP_WITH_H3K27ME3	38	-0.325696	-1.01904	0.426229	0.530623	1
LEE_NAIVE_T_LYMPHOCYTE	16	-0.400217	-1.0185	0.41483	0.531599	1
QI_PLASMACYTOMA_DN	92	-0.271335	-1.01803	0.421397	0.532414	1
WANG_RECURRENT_LIVER_CANCER_UP	18	-0.371921	-1.0179	0.415638	0.53243	1
GENTILE_UV_RESPONSE_CLUSTER_D5	32	-0.337033	-1.01723	0.431866	0.533797	1
ASTON_MAJOR_DEPRESSIVE_DISORDER_DN	146	-0.257018	-1.01685	0.410959	0.534421	1
LUI_THYROID_CANCER_CLUSTER_2	37	-0.322507	-1.0165	0.404711	0.535002	1
BOYAULT_LIVER_CANCER_SUBCLASS_G56_DN	15	-0.397762	-1.01602	0.433735	0.535873	1
NAKAMURA_ADIPOGENESIS_LATE_DN	36	-0.321634	-1.01586	0.420719	0.535946	1
ZHAN_MULTIPLE_MYELOMA_CD2_UP	40	-0.317027	-1.01536	0.429487	0.536899	1
BOYAULT_LIVER_CANCER_SUBCLASS_G1_UP	97	-0.274978	-1.0153	0.420935	0.536755	1
REACTOME_THROMBIN_SIGNALLING_THROUGH_PROTEINASE_ACTIVATED_RECEPTORS_PARS	30	-0.339323	-1.01416	0.440909	0.539113	1
NGO_MALIGNANT_GLIOMA_1P_LOH	16	-0.394222	-1.0137	0.435052	0.539911	1
MARCHINI_TRABECTEDIN_RESISTANCE_DN	48	-0.306217	-1.01367	0.406383	0.539673	1
SMID_BREAST_CANCER_RELAPSE_IN_LUNG_DN	36	-0.32331	-1.0134	0.392625	0.540001	1
TURASHVILI_BREAST_NORMAL_DUCTAL_VS_LOBULAR_UP	52	-0.301524	-1.01306	0.424569	0.540535	1
CAIRO_HEPATOBLASTOMA_POOR_SURVIVAL	15	-0.394336	-1.01248	0.447257	0.541611	1
WEST_ADRENOCORTICAL_TUMOR_MARKERS_UP	19	-0.365028	-1.01182	0.431727	0.542909	1
SIMBULAN_PARP1_TARGETS_DN	16	-0.396552	-1.01181	0.448052	0.542643	1
AMIT_EGF_RESPONSE_480_HELA	142	-0.255136	-1.01082	0.412736	0.544682	1
ZIRN_TRETINOIN_RESPONSE_WT1_UP	20	-0.370534	-1.01079	0.446058	0.54444	1
MEISSNER_BRAIN_HCP_WITH_H3K27ME3	223	-0.243003	-1.01077	0.42723	0.544211	1
KAPOSI_LIVER_CANCER_MET_UP	16	-0.394152	-1.01005	0.421384	0.54567	1
MASRI_RESISTANCE_TO_TAMOXIFEN_AND_AROMATASE_INHIBITORS_DN	19	-0.365552	-1.00964	0.433333	0.54634	1
VANTVEER_BREAST_CANCER_ESR1_UP	132	-0.260731	-1.00931	0.430288	0.546804	1
APPEL_IMATINIB_RESPONSE	29	-0.336312	-1.00791	0.424431	0.549993	1
BOYAULT_LIVER_CANCER_SUBCLASS_G6_UP	57	-0.29788	-1.00785	0.428571	0.549825	1
LANDIS_ERBB2_BREAST_PRENEOPLASTIC_DN	51	-0.297304	-1.00731	0.458333	0.550817	1
REACTOME_NETRIN1_SIGNALING	37	-0.317686	-1.0067	0.438073	0.552001	1
ASTIER_INTEGRIN_SIGNALING	52	-0.297749	-1.00564	0.468326	0.554262	1
WINTER_HYPOXIA_DN	41	-0.315142	-1.00554	0.412844	0.55418	1
POMEROY_MEDULLOBLASTOMA_PROGNOSIS_UP	43	-0.310661	-1.00536	0.444915	0.554336	1
TCGA_GLIOBLASTOMA_COPY_NUMBER_UP	61	-0.290876	-1.0049	0.451193	0.555169	1
KYNG_WERNER_SYNDROM_AND_NORMAL_AGING_UP	78	-0.277341	-1.00475	0.456376	0.555239	1
GRUETZMANN_PANCREATIC_CANCER_DN	187	-0.24592	-1.00456	0.434579	0.555426	1
GARGALOVIC_RESPONSE_TO_OXIDIZED_PHOSPHOLIPIDS_RED_UP	15	-0.397367	-1.00452	0.437229	0.555195	1
BIOCARTA_TFF_PATHWAY	21	-0.357315	-1.00422	0.430328	0.555636	1
REACTOME_PI3K_EVENTS_IN_ERBB4_SIGNALING	30	-0.334225	-1.00405	0.440087	0.55575	1
BRACHAT_RESPONSE_TO_CISPLATIN	20	-0.369395	-1.00401	0.433107	0.555552	1
BROWNE_HCMV_INFECTION_10HR_UP	94	-0.271101	-1.00306	0.468293	0.557582	1
REACTOME_POST_NMDA_RECEPTOR_ACTIVATION_EVENTS	33	-0.327931	-1.00296	0.430464	0.557531	1
RORIE_TARGETS_OF_EWSR1_FLI1_FUSION_DN	29	-0.338197	-1.00279	0.442013	0.557613	1
KEGG_HYPERTROPHIC_CARDIOMYOPATHY_HCM	82	-0.270904	-1.00278	0.417391	0.557352	1
JEPSEN_SMRT_TARGETS	31	-0.339921	-1.00218	0.453222	0.558476	1
CADWELL_ATG16L1_TARGETS_UP	85	-0.270817	-1.0017	0.451327	0.559383	1
DAVICIONI_PAX_FOXO1_SIGNATURE_IN_ARMS_DN	17	-0.387001	-1.00159	0.448203	0.559339	1
JOSEPH_RESPONSE_TO_SODIUM_BUTYRATE_DN	58	-0.291042	-1.00133	0.455357	0.559618	1
OLSSON_E2F3_TARGETS_DN	44	-0.308928	-1.00096	0.443694	0.560224	1
BIOCARTA_STRESS_PATHWAY	24	-0.349485	-1.00072	0.432548	0.560508	1
HATADA_METHYLATED_IN_LUNG_CANCER_DN	26	-0.342208	-1.00042	0.447826	0.560936	1
REACTOME_FORMATION_OF_FIBRIN_CLOT_CLOTTING_CASCADE	32	-0.328126	-1.00032	0.446089	0.560891	1
NAKAJIMA_EOSINOPHIL	27	-0.341702	-0.999722	0.452026	0.562073	1
BROWNE_HCMV_INFECTION_8HR_DN	40	-0.317001	-0.999611	0.442266	0.562041	1
REACTOME_SIGNALING_BY_FGFR1_MUTANTS	26	-0.343467	-0.999539	0.450106	0.561904	1
FINETTI_BREAST_CANCERS_KINOME_BLUE	19	-0.370464	-0.998945	0.460744	0.563054	1
LAIHO_COLORECTAL_CANCER_SERRATED_UP	103	-0.261949	-0.998939	0.428246	0.562759	1
OSMAN_BLADDER_CANCER_DN	317	-0.230522	-0.998789	0.434368	0.562843	1
REACTOME_SIGNALING_BY_ERBB4	77	-0.274199	-0.998772	0.452703	0.562577	1
ROSS_AML_WITH_CBFB_MYH11_FUSION	49	-0.304587	-0.997967	0.416107	0.564298	1
REACTOME_SIGNAL_AMPLIFICATION	30	-0.337201	-0.997889	0.476077	0.564189	1
KEGG_MTOR_SIGNALING_PATHWAY	46	-0.300023	-0.997828	0.459402	0.564032	1
IIZUKA_LIVER_CANCER_PROGRESSION_G2_G3_UP	24	-0.343521	-0.997617	0.462366	0.564249	1
YAMASHITA_LIVER_CANCER_WITH_EPCAM_UP	47	-0.303311	-0.997487	0.441242	0.564253	1
BILANGES_SERUM_SENSITIVE_VIA_TSC1	20	-0.360927	-0.997225	0.483516	0.56461	1
MORI_IMMATURE_B_LYMPHOCYTE_UP	48	-0.30193	-0.995559	0.465957	0.568514	1
YAGI_AML_FAB_MARKERS	174	-0.241914	-0.995448	0.464037	0.568488	1
JI_RESPONSE_TO_FSH_UP	69	-0.286717	-0.994977	0.463087	0.569345	1
HOLLEMAN_VINCRISTINE_RESISTANCE_ALL_DN	18	-0.380419	-0.994946	0.461216	0.569119	1
DING_LUNG_CANCER_BY_MUTATION_RATE	20	-0.368988	-0.991917	0.470085	0.576217	1
REACTOME_INNATE_IMMUNE_SYSTEM	225	-0.238229	-0.991762	0.478155	0.57632	1
NAKAMURA_METASTASIS_MODEL_UP	36	-0.316652	-0.991743	0.478261	0.576063	1
LEE_LIVER_CANCER_CIPROFIBRATE_UP	56	-0.287962	-0.991336	0.45738	0.576761	1
KASLER_HDAC7_TARGETS_1_UP	166	-0.246738	-0.989062	0.461353	0.582012	1
ACEVEDO_LIVER_CANCER_WITH_H3K9ME3_DN	87	-0.267209	-0.98786	0.468547	0.584677	1
HOLLEMAN_ASPARAGINASE_RESISTANCE_ALL_DN	20	-0.357486	-0.986731	0.470982	0.587217	1
ZHONG_RESPONSE_TO_AZACITIDINE_AND_TSA_DN	51	-0.296306	-0.986628	0.463617	0.587153	1
CREIGHTON_ENDOCRINE_THERAPY_RESISTANCE_2	312	-0.227243	-0.986348	0.516539	0.587549	1
ROSS_ACUTE_MYELOID_LEUKEMIA_CBF	70	-0.278907	-0.985981	0.475525	0.588154	1
BIOCARTA_BARRESTIN_SRC_PATHWAY	15	-0.38845	-0.985875	0.464135	0.5881	1
PANGAS_TUMOR_SUPPRESSION_BY_SMAD1_AND_SMAD5_DN	130	-0.249268	-0.98541	0.488426	0.58894	1
DARWICHE_SQUAMOUS_CELL_CARCINOMA_DN	144	-0.24471	-0.985337	0.4819	0.588815	1
REACTOME_ACTIVATED_NOTCH1_TRANSMITS_SIGNAL_TO_THE_NUCLEUS	25	-0.338693	-0.984646	0.464583	0.590151	1
SHIN_B_CELL_LYMPHOMA_CLUSTER_8	35	-0.309795	-0.98416	0.488839	0.591062	1
KIM_MYCN_AMPLIFICATION_TARGETS_UP	87	-0.269474	-0.984076	0.484234	0.590951	1
REACTOME_ACTIVATION_OF_GENES_BY_ATF4	23	-0.352377	-0.98368	0.498934	0.591622	1
SMID_BREAST_CANCER_RELAPSE_IN_BRAIN_DN	69	-0.278315	-0.9834	0.482185	0.591984	1
CHIANG_LIVER_CANCER_SUBCLASS_PROLIFERATION_DN	162	-0.242674	-0.982632	0.471429	0.593589	1
PLASARI_TGFB1_SIGNALING_VIA_NFIC_10HR_DN	26	-0.340713	-0.982483	0.463983	0.593647	1
TURASHVILI_BREAST_CARCINOMA_DUCTAL_VS_LOBULAR_UP	18	-0.364402	-0.982478	0.470213	0.593346	1
LEIN_CHOROID_PLEXUS_MARKERS	90	-0.266774	-0.981235	0.486547	0.596207	1
SESTO_RESPONSE_TO_UV_C6	37	-0.307586	-0.978667	0.498965	0.602303	1
MARKS_ACETYLATED_NON_HISTONE_PROTEINS	15	-0.382538	-0.976255	0.492929	0.608066	1
VALK_AML_WITH_11Q23_REARRANGED	16	-0.376637	-0.975324	0.480249	0.610239	1
WANG_CISPLATIN_RESPONSE_AND_XPC_UP	184	-0.241956	-0.974977	0.559242	0.610753	1
YIH_RESPONSE_TO_ARSENITE_C3	34	-0.316928	-0.974916	0.484277	0.610589	1
ZWANG_EGF_PERSISTENTLY_DN	47	-0.292083	-0.973552	0.5	0.613688	1
HU_GENOTOXIN_ACTION_DIRECT_VS_INDIRECT_24HR	46	-0.29758	-0.973544	0.494781	0.613373	1
REACTOME_IL_3_5_AND_GM_CSF_SIGNALING	43	-0.296187	-0.971219	0.495455	0.618894	1
GALLUZZI_PERMEABILIZE_MITOCHONDRIA	40	-0.306091	-0.971088	0.530526	0.618892	1
FLECHNER_BIOPSY_KIDNEY_TRANSPLANT_REJECTED_VS_OK_UP	79	-0.27186	-0.970508	0.518265	0.620032	1
MCCABE_HOXC6_TARGETS_CANCER_UP	26	-0.335233	-0.970387	0.502137	0.62002	1
ZHONG_SECRETOME_OF_LUNG_CANCER_AND_FIBROBLAST	124	-0.247753	-0.969984	0.53972	0.620727	1
LEE_LIVER_CANCER_SURVIVAL_UP	161	-0.240389	-0.969438	0.546296	0.621796	1
CLASPER_LYMPHATIC_VESSELS_DURING_METASTASIS_DN	33	-0.319283	-0.969419	0.548193	0.621506	1
REACTOME_NEURONAL_SYSTEM	268	-0.225964	-0.969377	0.572839	0.621293	1
APPIERTO_RESPONSE_TO_FENRETINIDE_UP	34	-0.309213	-0.969318	0.493952	0.621113	1
KAAB_FAILED_HEART_ATRIUM_UP	34	-0.314818	-0.968396	0.507277	0.623125	1
BIOCARTA_NFKB_PATHWAY	22	-0.34929	-0.967172	0.520921	0.625971	1
WIERENGA_STAT5A_TARGETS_DN	178	-0.238538	-0.96588	0.515587	0.628966	1
VANTVEER_BREAST_CANCER_METASTASIS_UP	46	-0.298145	-0.965714	0.522124	0.629082	1
VERHAAK_AML_WITH_NPM1_MUTATED_UP	171	-0.240095	-0.964196	0.531034	0.632631	1
JIANG_HYPOXIA_VIA_VHL	29	-0.325899	-0.964193	0.513158	0.632308	1
RAMASWAMY_METASTASIS_DN	56	-0.289608	-0.964172	0.496703	0.63204	1
NIELSEN_LEIOMYOSARCOMA_CNN1_UP	18	-0.363578	-0.963498	0.490323	0.633414	1
BIOCARTA_ECM_PATHWAY	23	-0.337869	-0.963493	0.520492	0.633094	1
SCHAEFFER_PROSTATE_DEVELOPMENT_12HR_DN	50	-0.290305	-0.963465	0.527352	0.632818	1
KAAB_FAILED_HEART_ATRIUM_DN	128	-0.24721	-0.961951	0.550459	0.63645	1
ZHENG_IL22_SIGNALING_UP	49	-0.287165	-0.960841	0.552916	0.638958	1
DANG_MYC_TARGETS_DN	31	-0.320066	-0.960498	0.504202	0.639462	1
RIZ_ERYTHROID_DIFFERENTIATION_CCNE1	36	-0.309069	-0.959995	0.52505	0.640431	1
KIM_GERMINAL_CENTER_T_HELPER_UP	54	-0.28629	-0.959732	0.539301	0.640782	1
RICKMAN_HEAD_AND_NECK_CANCER_B	39	-0.305493	-0.959507	0.493776	0.641018	1
POOLA_INVASIVE_BREAST_CANCER_UP	258	-0.225147	-0.959267	0.580977	0.641315	1
HOFFMANN_PRE_BI_TO_LARGE_PRE_BII_LYMPHOCYTE_DN	69	-0.269601	-0.958223	0.550756	0.643633	1
NIKOLSKY_BREAST_CANCER_20Q12_Q13_AMPLICON	114	-0.250299	-0.957499	0.542117	0.64515	1
HUNSBERGER_EXERCISE_REGULATED_GENES	30	-0.321799	-0.956983	0.521552	0.646147	1
GAVIN_FOXP3_TARGETS_CLUSTER_T4	80	-0.263489	-0.955176	0.571429	0.650505	1
TORCHIA_TARGETS_OF_EWSR1_FLI1_FUSION_TOP20_DN	17	-0.366226	-0.955083	0.494432	0.650421	1
CHUANG_OXIDATIVE_STRESS_RESPONSE_UP	27	-0.328497	-0.954471	0.535497	0.651698	1
SESTO_RESPONSE_TO_UV_C5	44	-0.29561	-0.954047	0.528184	0.652439	1
TSUNODA_CISPLATIN_RESISTANCE_UP	15	-0.37894	-0.954037	0.517598	0.65212	1
WOTTON_RUNX_TARGETS_UP	16	-0.366027	-0.953869	0.521459	0.652218	1
CHEOK_RESPONSE_TO_MERCAPTOPURINE_AND_HD_MTX_DN	23	-0.342092	-0.953488	0.52795	0.652877	1
REACTOME_INTERACTION_BETWEEN_L1_AND_ANKYRINS	20	-0.350919	-0.952517	0.513859	0.654979	1
HOWLIN_CITED1_TARGETS_1_UP	30	-0.32371	-0.95182	0.541053	0.656363	1
REACTOME_TIE2_SIGNALING	17	-0.365079	-0.95116	0.537778	0.657705	1
BIOCARTA_CCR3_PATHWAY	22	-0.337896	-0.950357	0.539957	0.659414	1
TAKEDA_TARGETS_OF_NUP98_HOXA9_FUSION_10D_DN	128	-0.246361	-0.950335	0.568539	0.659128	1
CHEMELLO_SOLEUS_VS_EDL_MYOFIBERS_UP	33	-0.310624	-0.949569	0.531616	0.660819	1
HOSHIDA_LIVER_CANCER_LATE_RECURRENCE_UP	54	-0.281138	-0.948758	0.518293	0.662566	1
REACTOME_NITRIC_OXIDE_STIMULATES_GUANYLATE_CYCLASE	24	-0.325338	-0.948145	0.525773	0.663804	1
DAIRKEE_CANCER_PRONE_RESPONSE_E2	27	-0.324215	-0.946635	0.543524	0.667412	1
BIOCARTA_STEM_PATHWAY	15	-0.372714	-0.945769	0.501048	0.669282	1
PLASARI_TGFB1_SIGNALING_VIA_NFIC_1HR_UP	28	-0.326035	-0.945735	0.543668	0.669025	1
CUI_TCF21_TARGETS_UP	33	-0.31079	-0.945699	0.522484	0.668761	1
ZHENG_IL22_SIGNALING_DN	37	-0.306878	-0.945629	0.575758	0.668597	1
NADLER_OBESITY_DN	48	-0.283758	-0.944718	0.537946	0.670507	1
MIKKELSEN_MEF_HCP_WITH_H3K27ME3	477	-0.209339	-0.944479	0.683196	0.670774	1
REACTOME_SIGNAL_TRANSDUCTION_BY_L1	34	-0.307883	-0.944447	0.539715	0.670498	1
LIN_MELANOMA_COPY_NUMBER_DN	36	-0.30386	-0.944228	0.545833	0.670719	1
KESHELAVA_MULTIPLE_DRUG_RESISTANCE	74	-0.263531	-0.943125	0.559633	0.673199	1
FIGUEROA_AML_METHYLATION_CLUSTER_1_UP	99	-0.247853	-0.942522	0.574279	0.674388	1
WOO_LIVER_CANCER_RECURRENCE_DN	75	-0.260888	-0.9423	0.594298	0.674609	1
MARTINEZ_RESPONSE_TO_TRABECTEDIN	46	-0.289186	-0.942162	0.552462	0.674622	1
BOYLAN_MULTIPLE_MYELOMA_PCA3_DN	54	-0.28345	-0.940775	0.548165	0.67778	1
KLEIN_TARGETS_OF_BCR_ABL1_FUSION	45	-0.29161	-0.940773	0.541401	0.677437	1
MATZUK_SPERMATOGONIA	23	-0.337134	-0.940725	0.529158	0.677204	1
CHESLER_BRAIN_QTL_CIS	63	-0.272187	-0.939364	0.568396	0.680333	1
REACTOME_GASTRIN_CREB_SIGNALLING_PATHWAY_VIA_PKC_AND_MAPK	181	-0.226769	-0.939235	0.633333	0.680302	1
REACTOME_G_PROTEIN_BETA_GAMMA_SIGNALLING	26	-0.318904	-0.938237	0.572961	0.682556	1
REACTOME_INHIBITION_OF_VOLTAGE_GATED_CA2_CHANNELS_VIA_GBETA_GAMMA_SUBUNITS	24	-0.327024	-0.936913	0.55	0.68566	1
GUO_HEX_TARGETS_DN	60	-0.268719	-0.936331	0.580189	0.686828	1
REACTOME_ERK_MAPK_TARGETS	21	-0.339785	-0.935941	0.52193	0.687493	1
YAMASHITA_METHYLATED_IN_PROSTATE_CANCER	52	-0.280413	-0.935409	0.579281	0.688499	1
SA_TRKA_RECEPTOR	16	-0.363146	-0.93499	0.541761	0.689215	1
KEGG_GLYCINE_SERINE_AND_THREONINE_METABOLISM	31	-0.307921	-0.934461	0.547826	0.69027	1
STAEGE_EWING_FAMILY_TUMOR	27	-0.317424	-0.934194	0.581345	0.690572	1
BIOCARTA_IL1R_PATHWAY	31	-0.310812	-0.933908	0.561947	0.690921	1
LEE_LIVER_CANCER_DENA_DN	72	-0.26458	-0.933292	0.567376	0.692215	1
REACTOME_NEUROTRANSMITTER_RECEPTOR_BINDING_AND_DOWNSTREAM_TRANSMISSION_IN_THE_POSTSYNAPTIC_CELL	131	-0.241267	-0.933174	0.618736	0.692155	1
RICKMAN_METASTASIS_DN	230	-0.222003	-0.933101	0.685	0.691999	1
GUILLAUMOND_KLF10_TARGETS_UP	46	-0.281435	-0.932463	0.58209	0.693283	1
VALK_AML_CLUSTER_15	28	-0.319854	-0.932407	0.552809	0.693044	1
MASSARWEH_RESPONSE_TO_ESTRADIOL	53	-0.275971	-0.932369	0.560091	0.692806	1
ZEMBUTSU_SENSITIVITY_TO_NIMUSTINE	15	-0.367667	-0.932276	0.554865	0.692682	1
REACTOME_NEPHRIN_INTERACTIONS	18	-0.348862	-0.932156	0.562091	0.692626	1
BIOCARTA_CK1_PATHWAY	17	-0.359361	-0.930308	0.552402	0.696867	1
MIKKELSEN_NPC_LCP_WITH_H3K4ME3	47	-0.278862	-0.929721	0.598291	0.69801	1
YAO_TEMPORAL_RESPONSE_TO_PROGESTERONE_CLUSTER_2	74	-0.257956	-0.929685	0.618182	0.697742	1
REACTOME_INTERFERON_GAMMA_SIGNALING	54	-0.278957	-0.929654	0.577922	0.69746	1
MUELLER_METHYLATED_IN_GLIOBLASTOMA	40	-0.289312	-0.929353	0.551339	0.697903	1
ROVERSI_GLIOMA_COPY_NUMBER_DN	48	-0.278622	-0.929219	0.597015	0.697887	1
MEISSNER_NPC_HCP_WITH_H3K27ME3	66	-0.264401	-0.928653	0.619748	0.698998	1
GYORFFY_DOXORUBICIN_RESISTANCE	44	-0.284162	-0.927871	0.578059	0.700669	1
KEGG_GLYCOSAMINOGLYCAN_DEGRADATION	21	-0.340267	-0.926101	0.571429	0.704714	1
KAMIKUBO_MYELOID_MN1_NETWORK	18	-0.349802	-0.923658	0.554371	0.710512	1
TOMLINS_PROSTATE_CANCER_UP	37	-0.291188	-0.923258	0.589362	0.711156	1
KEGG_APOPTOSIS	82	-0.256375	-0.923038	0.601322	0.71137	1
SAGIV_CD24_TARGETS_UP	21	-0.337499	-0.922799	0.584946	0.711603	1
FONTAINE_PAPILLARY_THYROID_CARCINOMA_DN	67	-0.26422	-0.922416	0.608696	0.71224	1
CAMPS_COLON_CANCER_COPY_NUMBER_UP	75	-0.257623	-0.922344	0.631929	0.712074	1
KEGG_VIBRIO_CHOLERAE_INFECTION	50	-0.273618	-0.921549	0.605381	0.713654	1
KAAB_FAILED_HEART_VENTRICLE_DN	37	-0.299472	-0.921527	0.569536	0.713338	1
BERNARD_PPAPDC1B_TARGETS_DN	50	-0.2781	-0.921502	0.598291	0.71304	1
GAUSSMANN_MLL_AF4_FUSION_TARGETS_G_UP	186	-0.224538	-0.921216	0.708235	0.713358	1
CHEN_LVAD_SUPPORT_OF_FAILING_HEART_DN	41	-0.290444	-0.920821	0.592516	0.714003	1
KEGG_FC_EPSILON_RI_SIGNALING_PATHWAY	75	-0.255352	-0.920619	0.610209	0.714155	1
HERNANDEZ_ABERRANT_MITOSIS_BY_DOCETACEL_4NM_UP	20	-0.332728	-0.920419	0.57764	0.714279	1
REACTOME_CLASS_A1_RHODOPSIN_LIKE_RECEPTORS	259	-0.215182	-0.919642	0.745763	0.715819	1
FARMER_BREAST_CANCER_CLUSTER_5	18	-0.345261	-0.919465	0.532653	0.715895	1
KEGG_LYSINE_DEGRADATION	43	-0.28675	-0.91945	0.583333	0.715564	1
GAL_LEUKEMIC_STEM_CELL_UP	111	-0.239896	-0.91868	0.671642	0.717176	1
WARTERS_IR_RESPONSE_5GY	39	-0.284947	-0.917342	0.573276	0.72007	1
LIN_TUMOR_ESCAPE_FROM_IMMUNE_ATTACK	15	-0.360898	-0.915572	0.573276	0.724197	1
ZHOU_TNF_SIGNALING_4HR	49	-0.281212	-0.914314	0.589011	0.726872	1
MIKKELSEN_MEF_ICP_WITH_H3K4ME3_AND_H3K27ME3	33	-0.296301	-0.913531	0.602083	0.728469	1
KEGG_PROPANOATE_METABOLISM	31	-0.2969	-0.91276	0.599576	0.72998	1
ROY_WOUND_BLOOD_VESSEL_DN	21	-0.321138	-0.91213	0.59447	0.731207	1
BIOCARTA_AKT_PATHWAY	19	-0.337923	-0.911123	0.578603	0.733318	1
ZHAN_MULTIPLE_MYELOMA_CD1_UP	42	-0.28395	-0.910597	0.609756	0.734218	1
BARRIER_CANCER_RELAPSE_NORMAL_SAMPLE_DN	26	-0.31845	-0.910049	0.572301	0.735199	1
KYNG_ENVIRONMENTAL_STRESS_RESPONSE_NOT_BY_GAMMA_IN_WS	29	-0.300535	-0.90955	0.574279	0.736047	1
KEGG_PRION_DISEASES	35	-0.291792	-0.909548	0.6	0.735684	1
[truncated: 296 more rows]

## Sheet: GO - si RNA CDK4-6
Gene sets (GO gene sets) upregulated in siRNA CDK4/6	Size	ES	NES	NOM p-val	FDR q-val	FWER p-val
RNA_PROCESSING	133	0.629543	2.42259	0	0	0
RIBONUCLEOPROTEIN_COMPLEX	119	0.621376	2.32781	0	0	0
NUCLEOLUS	104	0.615108	2.25122	0	0	0
MRNA_PROCESSING_GO_0006397	51	0.652822	2.12523	0	0.000348	0.002
RNA_SPLICING	66	0.6287	2.12437	0	0.000278	0.002
ORGANELLAR_RIBOSOME	22	0.763555	2.10241	0	0.000349	0.003
TRNA_METABOLIC_PROCESS	18	0.800051	2.08309	0	0.0005	0.005
MITOCHONDRIAL_LUMEN	46	0.644166	2.08044	0	0.000438	0.005
MITOCHONDRIAL_RIBOSOME	22	0.763555	2.07579	0	0.000464	0.006
MITOCHONDRIAL_MATRIX	46	0.644166	2.0672	0	0.000489	0.007
RIBONUCLEOPROTEIN_COMPLEX_BIOGENESIS_AND_ASSEMBLY	56	0.611012	2.06624	0	0.000444	0.007
MITOCHONDRIAL_PART	137	0.533931	2.05449	0	0.00058	0.01
PROTEASOME_COMPLEX	22	0.728904	1.99965	0	0.00149079	0.028
RNA_BINDING	213	0.495121	1.99422	0	0.00148136	0.03
RIBOSOME	39	0.635065	1.97419	0	0.00184546	0.04
MITOCHONDRION_ORGANIZATION_AND_BIOGENESIS	45	0.617188	1.95847	0	0.00246977	0.057
MRNA_METABOLIC_PROCESS	62	0.576488	1.9561	0	0.00232449	0.057
RIBOSOMAL_SUBUNIT	20	0.732355	1.94856	0	0.0025022	0.065
NUCLEAR_PORE	28	0.668843	1.94222	0	0.00262643	0.072
RNA_SPLICINGVIA_TRANSESTERIFICATION_REACTIONS	21	0.719807	1.93894	0	0.00277054	0.079
PORE_COMPLEX	32	0.651284	1.90922	0.00176056	0.00417102	0.118
ORGANELLE_LUMEN	391	0.445555	1.90795	0	0.00401231	0.119
MEMBRANE_ENCLOSED_LUMEN	391	0.445555	1.90755	0	0.00383786	0.119
RNA_HELICASE_ACTIVITY	21	0.707394	1.88723	0	0.00514509	0.163
HELICASE_ACTIVITY	45	0.582163	1.8863	0	0.00499393	0.165
TRANSLATION_REGULATOR_ACTIVITY	31	0.629322	1.88255	0	0.00501527	0.172
TRANSLATION_INITIATION_FACTOR_ACTIVITY	17	0.717984	1.84037	0.00186567	0.00867642	0.284
NUCLEAR_PART	487	0.419686	1.83254	0	0.00935912	0.308
MITOCHONDRION	311	0.434259	1.83191	0	0.00906092	0.309
SMALL_NUCLEAR_RIBONUCLEOPROTEIN_COMPLEX	19	0.704226	1.82561	0	0.00952368	0.33
RNA_DEPENDENT_ATPASE_ACTIVITY	15	0.727155	1.82492	0	0.00928531	0.333
DNA_DEPENDENT_DNA_REPLICATION	47	0.567445	1.82081	0	0.00953373	0.348
TRANSLATION_FACTOR_ACTIVITY_NUCLEIC_ACID_BINDING	29	0.623979	1.8112	0	0.0101963	0.378
RIBONUCLEASE_ACTIVITY	23	0.646899	1.79251	0.00184502	0.0129138	0.467
MITOCHONDRIAL_INNER_MEMBRANE	64	0.519687	1.78713	0	0.0135681	0.492
NUCLEASE_ACTIVITY	52	0.545759	1.77938	0	0.0145305	0.525
POSITIVE_REGULATION_OF_PROTEIN_AMINO_ACID_PHOSPHORYLATION	18	0.674111	1.73313	0.00400802	0.0250797	0.738
NUCLEAR_LUMEN	325	0.406341	1.71821	0	0.0294687	0.794
COFACTOR_METABOLIC_PROCESS	49	0.526202	1.70668	0.00353982	0.0326364	0.83
MITOCHONDRIAL_TRANSPORT	19	0.646556	1.69065	0.00392927	0.0378485	0.873
MITOCHONDRIAL_ENVELOPE	92	0.46635	1.68707	0	0.0383947	0.883
HYDROLASE_ACTIVITY_ACTING_ON_CARBON_NITROGEN_NOT_PEPTIDEBONDSIN_CYCLIC_AMIDINES	16	0.664223	1.68686	0.019084	0.0375461	0.883
SPLICEOSOME	40	0.53593	1.68592	0.00754717	0.0370574	0.886
DNA_REPLICATION	88	0.470081	1.685	0	0.0368146	0.889
ENDONUCLEASE_ACTIVITY	23	0.60637	1.67431	0.00967118	0.0407741	0.922
ORGANIC_ACID_TRANSPORT	42	0.521423	1.65731	0.00705467	0.0476349	0.958
ORGANELLE_INNER_MEMBRANE	72	0.475161	1.65361	0.00181488	0.0484038	0.964
EXONUCLEASE_ACTIVITY	18	0.63876	1.65311	0.013308	0.0475698	0.964
ANTIGEN_BINDING	23	0.598207	1.64758	0.0111111	0.0492986	0.973
NUCLEAR_CHROMOSOME_PART	31	0.552858	1.64342	0.00383142	0.0501674	0.977
CARBOXYLIC_ACID_TRANSPORT	41	0.522545	1.64156	0.014733	0.0501213	0.98
DNA_DIRECTED_RNA_POLYMERASE_COMPLEX	15	0.637757	1.63021	0.0189036	0.0548055	0.985
MITOCHONDRIAL_MEMBRANE	82	0.460989	1.61733	0.00535714	0.0613841	0.99
BASE_EXCISION_REPAIR	15	0.648992	1.61342	0.0270793	0.0621967	0.991
ORGANELLE_ENVELOPE	158	0.409104	1.60623	0.00177305	0.0652643	0.992
RNA_POLYMERASE_COMPLEX	15	0.637757	1.60459	0.0295203	0.0652105	0.994
NUCLEAR_DNA_DIRECTED_RNA_POLYMERASE_COMPLEX	15	0.637757	1.59457	0.0304762	0.069689	0.997
POSITIVE_REGULATION_OF_PHOSPHORYLATION	23	0.578727	1.59154	0.0323194	0.0705366	0.997
DOUBLE_STRANDED_RNA_BINDING	16	0.616515	1.58843	0.0208333	0.071346	0.997
ENVELOPE	158	0.409104	1.58296	0.00172712	0.073426	0.999
NUCLEOTIDE_METABOLIC_PROCESS	38	0.508944	1.57677	0.0110294	0.0764859	0.999
POSITIVE_REGULATION_OF_PHOSPHATE_METABOLIC_PROCESS	25	0.559118	1.57271	0.00773694	0.0778904	0.999
PROTEIN_RNA_COMPLEX_ASSEMBLY	44	0.49233	1.57161	0.00388349	0.0773051	0.999
DNA_METABOLIC_PROCESS	232	0.38373	1.56843	0	0.0782505	0.999
AMINO_ACID_TRANSPORT	26	0.545657	1.56697	0.0224299	0.0780528	0.999
AMINO_ACID_TRANSMEMBRANE_TRANSPORTER_ACTIVITY	29	0.531498	1.55646	0.0151515	0.0848804	0.999
DNA_HELICASE_ACTIVITY	22	0.556251	1.54974	0.0288288	0.0887777	0.999
NUCLEOBASENUCLEOSIDE_AND_NUCLEOTIDE_METABOLIC_PROCESS	48	0.482405	1.54853	0.0145985	0.0883818	0.999
POSITIVE_REGULATION_OF_PROTEIN_MODIFICATION_PROCESS	27	0.536066	1.54386	0.0224719	0.0905326	0.999
REPLICATION_FORK	17	0.602174	1.54049	0.0486815	0.0919478	0.999
REGULATION_OF_DNA_REPLICATION	18	0.589445	1.53987	0.0423077	0.0911002	0.999
NUCLEAR_MEMBRANE_PART	39	0.493536	1.53943	0.0205224	0.0902167	0.999
ANION_CHANNEL_ACTIVITY	17	0.587134	1.53658	0.0269231	0.09114	0.999
TRANSCRIPTION_FROM_RNA_POLYMERASE_III_PROMOTER	19	0.576725	1.53432	0.0460653	0.0915902	0.999
DNA_REPAIR	117	0.411376	1.53085	0.00519031	0.093118	0.999
REGULATION_OF_DNA_METABOLIC_PROCESS	41	0.482531	1.53072	0.0227273	0.0920226	0.999
DEVELOPMENT_OF_PRIMARY_SEXUAL_CHARACTERISTICS	26	0.536007	1.52902	0.0383142	0.0919864	0.999
CHLORIDE_CHANNEL_ACTIVITY	17	0.587134	1.51017	0.0278884	0.106778	0.999
ORGANIC_ACID_TRANSMEMBRANE_TRANSPORTER_ACTIVITY	45	0.467766	1.50448	0.0288288	0.109986	1
COENZYME_METABOLIC_PROCESS	35	0.497174	1.50272	0.0320755	0.110276	1
CARBOXYLIC_ACID_TRANSMEMBRANE_TRANSPORTER_ACTIVITY	44	0.468633	1.50086	0.0144144	0.110531	1
EARLY_ENDOSOME	17	0.588672	1.50043	0.0519481	0.109575	1
TRANSFERASE_ACTIVITY_TRANSFERRING_ONE_CARBON_GROUPS	35	0.497825	1.49814	0.0191939	0.110316	1
METHYLTRANSFERASE_ACTIVITY	34	0.505749	1.49653	0.0238971	0.110363	1
NUCLEAR_MEMBRANE	47	0.466805	1.49444	0.0252708	0.110823	1
CONDENSED_NUCLEAR_CHROMOSOME	16	0.595856	1.4928	0.0528302	0.11098	1
DNA_INTEGRITY_CHECKPOINT	20	0.562722	1.48938	0.0500928	0.112706	1
NUCLEOTIDE_BIOSYNTHETIC_PROCESS	18	0.57476	1.48489	0.0504673	0.115604	1
REGULATION_OF_PROTEIN_AMINO_ACID_PHOSPHORYLATION	25	0.512552	1.47325	0.0451264	0.124968	1
CELLULAR_COMPONENT_DISASSEMBLY	32	0.503435	1.47245	0.0271248	0.124334	1
NEGATIVE_REGULATION_OF_DNA_METABOLIC_PROCESS	17	0.575099	1.46426	0.0618956	0.130922	1
STRUCTURAL_CONSTITUENT_OF_RIBOSOME	75	0.409403	1.43983	0.0169492	0.155283	1
LIGASE_ACTIVITY	89	0.396791	1.4317	0.0110497	0.162882	1
MITOCHONDRIAL_MEMBRANE_PART	51	0.435255	1.4302	0.0253165	0.163089	1
NUCLEOTIDYLTRANSFERASE_ACTIVITY	45	0.447744	1.42244	0.0530303	0.170526	1
MACROMOLECULAR_COMPLEX_DISASSEMBLY	15	0.570065	1.42243	0.0738523	0.168765	1
ATP_DEPENDENT_HELICASE_ACTIVITY	22	0.513304	1.4198	0.0815109	0.170297	1
NUCLEAR_CHROMOSOME	50	0.43532	1.41412	0.0490196	0.17522	1
COFACTOR_BIOSYNTHETIC_PROCESS	21	0.52265	1.40989	0.0873606	0.178785	1
CELLULAR_BIOSYNTHETIC_PROCESS	287	0.337398	1.40552	0.00679117	0.182898	1
HISTONE_MODIFICATION	19	0.520278	1.40035	0.0963391	0.187345	1
ACETYLCHOLINE_BINDING	16	0.551646	1.39935	0.0632184	0.186979	1
PROTEIN_FOLDING	55	0.420501	1.39812	0.0427807	0.186675	1
S_ADENOSYLMETHIONINE_DEPENDENT_METHYLTRANSFERASE_ACTIVITY	22	0.507474	1.39605	0.0653846	0.187606	1
PIGMENT_BIOSYNTHETIC_PROCESS	17	0.53521	1.38684	0.092803	0.198137	1
CHROMATIN	34	0.461455	1.38645	0.0735552	0.1969	1
UNFOLDED_PROTEIN_BINDING	40	0.445379	1.37933	0.0619137	0.204621	1
COVALENT_CHROMATIN_MODIFICATION	20	0.510668	1.37481	0.110251	0.208908	1
PROTON_TRANSPORTING_TWO_SECTOR_ATPASE_COMPLEX	15	0.53663	1.36745	0.116541	0.217113	1
DOUBLE_STRAND_BREAK_REPAIR	22	0.497395	1.36393	0.0926641	0.220308	1
RESPONSE_TO_DNA_DAMAGE_STIMULUS	148	0.352538	1.35976	0.0207254	0.224336	1
AMINE_TRANSPORT	38	0.445224	1.35408	0.0667903	0.231017	1
APOPTOTIC_PROGRAM	55	0.406913	1.348	0.0666667	0.238458	1
ANION_TRANSMEMBRANE_TRANSPORTER_ACTIVITY	55	0.404437	1.34749	0.0542636	0.237088	1
NUCLEOBASENUCLEOSIDENUCLEOTIDE_AND_NUCLEIC_ACID_TRANSPORT	28	0.458218	1.34706	0.0948122	0.235692	1
PIGMENT_METABOLIC_PROCESS	18	0.516864	1.3464	0.105973	0.234772	1
PROTEIN_COMPLEX_BINDING	53	0.401548	1.33633	0.0692308	0.248508	1
CLATHRIN_COATED_VESICLE	31	0.446735	1.33177	0.113636	0.253863	1
DNA_RECOMBINATION	43	0.416923	1.32563	0.0918728	0.261961	1
INTRACELLULAR_PROTEIN_TRANSPORT	129	0.347716	1.32556	0.0413081	0.259853	1
RESPONSE_TO_ENDOGENOUS_STIMULUS	184	0.336865	1.32536	0.0236487	0.257996	1
PEROXISOME_ORGANIZATION_AND_BIOGENESIS	15	0.536899	1.31909	0.158879	0.266095	1
NUCLEOPLASM	238	0.32222	1.31668	0.0165016	0.267725	1
ATPASE_ACTIVITY	101	0.359731	1.30991	0.0645161	0.276715	1
TRANSLATION	154	0.336128	1.30667	0.041958	0.280166	1
DEOXYRIBONUCLEASE_ACTIVITY	22	0.473755	1.30079	0.142329	0.288199	1
CHROMOSOMAL_PART	88	0.364893	1.30046	0.0746004	0.286487	1
ORGANELLE_ORGANIZATION_AND_BIOGENESIS	425	0.299563	1.29616	0.00963082	0.291927	1
REGULATION_OF_PROTEIN_MODIFICATION_PROCESS	39	0.419468	1.29363	0.110487	0.294129	1
CELL_STRUCTURE_DISASSEMBLY_DURING_APOPTOSIS	17	0.494147	1.28411	0.166976	0.309385	1
BIOSYNTHETIC_PROCESS	422	0.297451	1.28325	0.0194805	0.308633	1
PROTEIN_DNA_COMPLEX_ASSEMBLY	37	0.409113	1.28051	0.116883	0.311298	1
L_AMINO_ACID_TRANSMEMBRANE_TRANSPORTER_ACTIVITY	17	0.499004	1.28036	0.167925	0.309223	1
AMINE_TRANSMEMBRANE_TRANSPORTER_ACTIVITY	41	0.405459	1.27409	0.124304	0.318404	1
BIOPOLYMER_CATABOLIC_PROCESS	107	0.34661	1.27247	0.0786106	0.319192	1
RESPONSE_TO_OXIDATIVE_STRESS	43	0.405276	1.26892	0.124334	0.323647	1
TRANSLATIONAL_INITIATION	26	0.436781	1.26883	0.153846	0.321514	1
STRUCTURE_SPECIFIC_DNA_BINDING	53	0.386582	1.26695	0.114447	0.322737	1
ONE_CARBON_COMPOUND_METABOLIC_PROCESS	26	0.443908	1.25941	0.140511	0.33498	1
DOUBLE_STRANDED_DNA_BINDING	31	0.42538	1.25933	0.155009	0.33271	1
DNA_DIRECTED_RNA_POLYMERASEII_HOLOENZYME	54	0.374269	1.25821	0.108541	0.332784	1
RESPONSE_TO_ORGANIC_SUBSTANCE	28	0.430193	1.24996	0.158397	0.346518	1
SULFUR_METABOLIC_PROCESS	34	0.413585	1.24984	0.119181	0.344351	1
RNA_EXPORT_FROM_NUCLEUS	18	0.489523	1.24838	0.195817	0.344943	1
CARBOHYDRATE_BIOSYNTHETIC_PROCESS	44	0.388471	1.24531	0.149201	0.348567	1
SINGLE_STRANDED_DNA_BINDING	32	0.418874	1.23909	0.193548	0.358696	1
PROTEIN_TRANSPORT	141	0.319689	1.235	0.0810345	0.364806	1
MACROMOLECULE_CATABOLIC_PROCESS	127	0.325643	1.22999	0.112245	0.372605	1
CHROMOSOME	114	0.328836	1.22631	0.0949033	0.377967	1
DAMAGED_DNA_BINDING	19	0.471698	1.22603	0.204981	0.376121	1
SPHINGOLIPID_METABOLIC_PROCESS	23	0.438332	1.21734	0.215686	0.39251	1
INORGANIC_ANION_TRANSPORT	16	0.475008	1.2149	0.207767	0.395333	1
PROTEIN_TARGETING	98	0.331193	1.21077	0.119929	0.402002	1
CELLULAR_MACROMOLECULE_CATABOLIC_PROCESS	97	0.326339	1.20696	0.128975	0.407791	1
ORGANELLE_MEMBRANE	271	0.28995	1.2017	0.0784641	0.417074	1
TRANSFERASE_ACTIVITY_TRANSFERRING_ACYL_GROUPS	48	0.372674	1.20114	0.168561	0.415648	1
CELL_CYCLE_CHECKPOINT_GO_0000075	44	0.377105	1.20077	0.187856	0.413809	1
REGULATION_OF_CYCLIN_DEPENDENT_PROTEIN_KINASE_ACTIVITY	42	0.384251	1.20039	0.19305	0.412051	1
TRANSFERASE_ACTIVITY_TRANSFERRING_GROUPS_OTHER_THAN_AMINO_ACYL_GROUPS	39	0.383587	1.19446	0.197441	0.4223	1
DNA_DEPENDENT_ATPASE_ACTIVITY	19	0.454735	1.19383	0.208178	0.421179	1
DNA_DAMAGE_CHECKPOINT	17	0.459853	1.1862	0.236742	0.436563	1
TRANSCRIPTION_INITIATION	24	0.420177	1.18333	0.230326	0.440252	1
POSITIVE_REGULATION_OF_CELLULAR_METABOLIC_PROCESS	197	0.291587	1.1813	0.0837521	0.442363	1
POSITIVE_REGULATION_OF_PROTEIN_METABOLIC_PROCESS	70	0.339456	1.17996	0.168932	0.442892	1
REGULATION_OF_ACTION_POTENTIAL	17	0.47177	1.17729	0.244936	0.446653	1
CHROMATIN_REMODELING_COMPLEX	17	0.454028	1.17425	0.250936	0.451285	1
POSITIVE_REGULATION_OF_CELLULAR_PROTEIN_METABOLIC_PROCESS	68	0.341384	1.17262	0.210526	0.452324	1
NUCLEOPLASM_PART	181	0.297212	1.17223	0.134948	0.450689	1
LIGASE_ACTIVITY_FORMING_CARBON_NITROGEN_BONDS	62	0.347124	1.15921	0.230769	0.479693	1
PROTEOLYSIS	172	0.293451	1.15395	0.142056	0.490129	1
RECEPTOR_MEDIATED_ENDOCYTOSIS	31	0.386382	1.15272	0.255556	0.490449	1
TRANSFERASE_ACTIVITY_TRANSFERRING_ALKYL_OR_ARYLOTHER_THAN_METHYLGROUPS	30	0.394022	1.152	0.255319	0.489464	1
MACROMOLECULE_BIOSYNTHETIC_PROCESS	286	0.274702	1.14394	0.120718	0.506986	1
ATPASE_ACTIVITY_COUPLED	85	0.321375	1.14307	0.197842	0.50626	1
GENERAL_RNA_POLYMERASE_II_TRANSCRIPTION_FACTOR_ACTIVITY	24	0.409246	1.1426	0.264432	0.504679	1
POSITIVE_REGULATION_OF_METABOLIC_PROCESS	204	0.282095	1.13704	0.174216	0.516262	1
INNATE_IMMUNE_RESPONSE	21	0.414878	1.13699	0.275247	0.513481	1
AMINO_ACID_METABOLIC_PROCESS	73	0.325414	1.13352	0.216169	0.520016	1
ELECTRON_TRANSPORT_GO_0006118	50	0.351851	1.13206	0.265267	0.521021	1
UBIQUITIN_LIGASE_COMPLEX	24	0.400906	1.13168	0.306667	0.519165	1
ENDOSOME	57	0.333172	1.12501	0.240942	0.533697	1
MYOSIN_COMPLEX	15	0.46347	1.12159	0.328629	0.540057	1
PROTEIN_C_TERMINUS_BINDING	71	0.320997	1.11643	0.25089	0.550263	1
MACROMOLECULE_LOCALIZATION	207	0.279369	1.11408	0.2	0.553595	1
ESTABLISHMENT_OF_PROTEIN_LOCALIZATION	166	0.283266	1.11254	0.210923	0.555013	1
RESPONSE_TO_TEMPERATURE_STIMULUS	16	0.435303	1.11058	0.32216	0.557394	1
NUCLEAR_BODY	29	0.379773	1.10236	0.304878	0.576804	1
DNA_DAMAGE_RESPONSESIGNAL_TRANSDUCTION	30	0.3742	1.102	0.326203	0.574732	1
DNA_CATABOLIC_PROCESS	22	0.400783	1.10146	0.314338	0.573309	1
MACROMOLECULAR_COMPLEX_ASSEMBLY	236	0.269025	1.0982	0.224053	0.57924	1
CELLULAR_PROTEIN_CATABOLIC_PROCESS	53	0.334141	1.09007	0.301708	0.598504	1
ESTABLISHMENT_AND_OR_MAINTENANCE_OF_CHROMATIN_ARCHITECTURE	66	0.316947	1.08607	0.300935	0.606304	1
NUCLEAR_EXPORT	29	0.361296	1.07927	0.330739	0.622809	1
PROTEIN_LOCALIZATION	189	0.270906	1.07643	0.276271	0.627481	1
INTRACELLULAR_TRANSPORT	255	0.26362	1.07632	0.242567	0.624606	1
MRNA_BINDING	21	0.394952	1.07569	0.339383	0.623289	1
CELL_MATURATION	15	0.429975	1.07264	0.367424	0.628946	1
CHROMOSOME_ORGANIZATION_AND_BIOGENESIS	105	0.289854	1.06763	0.297479	0.640764	1
RESPONSE_TO_ABIOTIC_STIMULUS	86	0.299889	1.06662	0.335753	0.640535	1
ANION_TRANSPORT	29	0.366116	1.06396	0.374074	0.645192	1
CELLULAR_CATABOLIC_PROCESS	195	0.266071	1.0608	0.3086	0.651398	1
POSITIVE_REGULATION_OF_RNA_METABOLIC_PROCESS	101	0.288268	1.05888	0.327957	0.653846	1
ACTIVE_TRANSMEMBRANE_TRANSPORTER_ACTIVITY	120	0.283733	1.05826	0.336918	0.652618	1
HYDROLASE_ACTIVITY_ACTING_ON_CARBON_NITROGEN_NOT_PEPTIDEBONDS	44	0.331023	1.0505	0.3898	0.672614	1
NITROGEN_COMPOUND_METABOLIC_PROCESS	147	0.268912	1.04984	0.329372	0.671379	1
OXIDOREDUCTASE_ACTIVITY_ACTING_ON_THE_CH_CH_GROUP_OF_DONORS	23	0.382267	1.04779	0.401802	0.674229	1
REGULATION_OF_T_CELL_PROLIFERATION	16	0.420138	1.04475	0.405088	0.680144	1
GLYCOLIPID_METABOLIC_PROCESS	16	0.414659	1.04341	0.405769	0.680765	1
APOPTOTIC_NUCLEAR_CHANGES	18	0.394379	1.03862	0.407547	0.692005	1
DNA_POLYMERASE_ACTIVITY	18	0.398198	1.03807	0.411439	0.690452	1
NUCLEAR_ENVELOPE	67	0.303449	1.03588	0.403013	0.693786	1
RNA_CATABOLIC_PROCESS	22	0.384751	1.03373	0.419048	0.697184	1
DEVELOPMENTAL_MATURATION	17	0.40251	1.03329	0.416507	0.695209	1
INTEGRIN_COMPLEX	18	0.393019	1.0305	0.408537	0.700295	1
TRANS_GOLGI_NETWORK	17	0.396102	1.0273	0.416507	0.706406	1
ORGANELLE_LOCALIZATION	23	0.376365	1.02721	0.422303	0.703435	1
RESPONSE_TO_STRESS	467	0.236612	1.02567	0.363077	0.704837	1
POSITIVE_REGULATION_OF_CELL_CYCLE	15	0.413633	1.02353	0.436912	0.708311	1
POSITIVE_REGULATION_OF_NUCLEOBASENUCLEOSIDENUCLEOTIDE_AND_NUCLEIC_ACID_METABOLIC_PROCESS	129	0.267394	1.02166	0.383162	0.7105	1
CATABOLIC_PROCESS	206	0.254671	1.01752	0.388795	0.719614	1
PHOSPHOTRANSFERASE_ACTIVITY_PHOSPHATE_GROUP_AS_ACCEPTOR	17	0.393386	1.01737	0.44486	0.716809	1
CELL_CORTEX	37	0.33228	1.01662	0.417423	0.715915	1
AMINE_BINDING	22	0.370445	1.00791	0.454887	0.738781	1
ELECTRON_CARRIER_ACTIVITY	74	0.286537	1.00302	0.455046	0.750459	1
EPIDERMIS_DEVELOPMENT	68	0.291327	1.00185	0.45098	0.750484	1
PYROPHOSPHATASE_ACTIVITY	204	0.248093	0.999313	0.425569	0.754882	1
CELLULAR_COMPONENT_ASSEMBLY	253	0.242798	0.99813	0.425129	0.755138	1
VIRAL_GENOME_REPLICATION	20	0.37339	0.997939	0.464684	0.752424	1
NUCLEOSIDE_TRIPHOSPHATASE_ACTIVITY	190	0.253289	0.995197	0.455959	0.757441	1
METALLOENDOPEPTIDASE_ACTIVITY	26	0.357515	0.993584	0.470238	0.759068	1
RESPONSE_TO_HORMONE_STIMULUS	32	0.333167	0.992166	0.471591	0.76027	1
HYDROLASE_ACTIVITY_ACTING_ON_ACID_ANHYDRIDES	206	0.249137	0.991945	0.483186	0.757699	1
ZINC_ION_BINDING	87	0.27979	0.990931	0.445804	0.757495	1
TRANSCRIPTION_INITIATION_FROM_RNA_POLYMERASE_II_PROMOTER	18	0.376322	0.986741	0.458647	0.766967	1
CONDENSED_CHROMOSOME	29	0.336247	0.982743	0.493256	0.77604	1
GENERATION_OF_PRECURSOR_METABOLITES_AND_ENERGY	119	0.262751	0.982366	0.477477	0.773823	1
NEGATIVE_REGULATION_OF_CELLULAR_COMPONENT_ORGANIZATION_AND_BIOGENESIS	26	0.342246	0.981188	0.475992	0.774274	1
REGULATION_OF_CELLULAR_PROTEIN_METABOLIC_PROCESS	139	0.256306	0.979792	0.509124	0.775473	1
TRANSFERASE_ACTIVITY_TRANSFERRING_HEXOSYL_GROUPS	75	0.279616	0.979689	0.494565	0.772617	1
CHROMATIN_ASSEMBLY_OR_DISASSEMBLY	26	0.343088	0.978369	0.489642	0.773484	1
MICROBODY	44	0.3077	0.976252	0.505882	0.776577	1
PEROXISOME	44	0.3077	0.972328	0.508865	0.785536	1
LIPID_BIOSYNTHETIC_PROCESS	87	0.270607	0.970363	0.505535	0.788384	1
CELLULAR_PROTEIN_COMPLEX_ASSEMBLY	31	0.32579	0.969619	0.511494	0.787328	1
COENZYME_BINDING	15	0.384042	0.969119	0.516981	0.785682	1
TRANSITION_METAL_ION_BINDING	105	0.263054	0.968192	0.530541	0.785353	1
CELLULAR_LOCALIZATION	334	0.230092	0.967429	0.573984	0.784377	1
POSITIVE_REGULATION_OF_TRANSCRIPTIONDNA_DEPENDENT	99	0.262369	0.961765	0.532513	0.798044	1
PROTEIN_AMINO_ACID_O_LINKED_GLYCOSYLATION	18	0.362544	0.959311	0.517241	0.802011	1
NEGATIVE_REGULATION_OF_CATALYTIC_ACTIVITY	68	0.278743	0.9575	0.552182	0.804028	1
ACETYLTRANSFERASE_ACTIVITY	19	0.361236	0.95672	0.509124	0.803152	1
TRANSFERASE_ACTIVITY_TRANSFERRING_GLYCOSYL_GROUPS	103	0.261625	0.956436	0.540925	0.800782	1
NUCLEAR_ORGANIZATION_AND_BIOGENESIS	26	0.34102	0.9435	0.528487	0.835896	1
PROTEIN_CATABOLIC_PROCESS	62	0.278287	0.941535	0.569204	0.838548	1
MEIOTIC_CELL_CYCLE	31	0.317474	0.939918	0.56044	0.839946	1
ESTABLISHMENT_OF_CELLULAR_LOCALIZATION	317	0.222524	0.938576	0.666667	0.840552	1
REPRODUCTIVE_PROCESS	146	0.242587	0.929157	0.638597	0.865111	1
SUBSTRATE_SPECIFIC_TRANSPORTER_ACTIVITY	378	0.217184	0.92818	0.730032	0.864708	1
TRANSFERASE_ACTIVITY_TRANSFERRING_PENTOSYL_GROUPS	18	0.355629	0.926024	0.552876	0.867711	1
TISSUE_DEVELOPMENT	131	0.243318	0.92358	0.651042	0.871378	1
ECTODERM_DEVELOPMENT	76	0.264157	0.921153	0.625	0.875261	1
RESPONSE_TO_CHEMICAL_STIMULUS	289	0.219821	0.917193	0.721683	0.883548	1
REGULATION_OF_PROTEIN_METABOLIC_PROCESS	150	0.236227	0.91513	0.67951	0.886294	1
REGULATION_OF_HYDROLASE_ACTIVITY	70	0.266642	0.914228	0.640449	0.885562	1
CARBOHYDRATE_CATABOLIC_PROCESS	23	0.329912	0.913558	0.577143	0.884252	1
AROMATIC_COMPOUND_METABOLIC_PROCESS	25	0.315089	0.912306	0.595463	0.884435	1
NUCLEOBASENUCLEOSIDENUCLEOTIDE_KINASE_ACTIVITY	23	0.332602	0.912298	0.582707	0.881143	1
MUSCLE_CELL_DIFFERENTIATION	20	0.338543	0.91173	0.56903	0.879411	1
CHROMATIN_BINDING	31	0.312678	0.911228	0.605313	0.877577	1
VACUOLE	63	0.265741	0.908439	0.642086	0.882177	1
REGULATION_OF_DEFENSE_RESPONSE	18	0.347249	0.905758	0.599237	0.886376	1
SUBSTRATE_SPECIFIC_TRANSMEMBRANE_TRANSPORTER_ACTIVITY	331	0.214165	0.905416	0.768977	0.884061	1
ER_TO_GOLGI_VESICLE_MEDIATED_TRANSPORT	15	0.361472	0.900607	0.595331	0.894293	1
CELLULAR_CARBOHYDRATE_CATABOLIC_PROCESS	22	0.330294	0.898041	0.622093	0.898094	1
MEMBRANE_LIPID_METABOLIC_PROCESS	87	0.248741	0.898007	0.669104	0.894974	1
GLYCOPROTEIN_BIOSYNTHETIC_PROCESS	71	0.258894	0.89722	0.659926	0.893744	1
POSITIVE_REGULATION_OF_TRANSCRIPTION	119	0.23686	0.89276	0.723404	0.902363	1
MAGNESIUM_ION_BINDING	54	0.268474	0.891184	0.679931	0.903273	1
CHANNEL_REGULATOR_ACTIVITY	22	0.318297	0.889171	0.605416	0.905566	1
SODIUM_CHANNEL_ACTIVITY	16	0.356287	0.888961	0.61426	0.902862	1
TRANSFERASE_ACTIVITY_TRANSFERRING_SULFUR_CONTAINING_GROUPS	29	0.307131	0.882928	0.651303	0.915768	1
REGULATION_OF_CELLULAR_COMPONENT_ORGANIZATION_AND_BIOGENESIS	109	0.238863	0.881987	0.731569	0.91511	1
HYDROLASE_ACTIVITY_ACTING_ON_GLYCOSYL_BONDS	44	0.274786	0.879922	0.680374	0.917135	1
METALLOPEPTIDASE_ACTIVITY	44	0.276594	0.878854	0.660853	0.916464	1
SYNAPSE	27	0.308063	0.87723	0.651032	0.917316	1
NEURON_DEVELOPMENT	60	0.257894	0.875939	0.707317	0.917425	1
N_ACYLTRANSFERASE_ACTIVITY	18	0.33312	0.873774	0.664729	0.91951	1
TRANSMEMBRANE_TRANSPORTER_ACTIVITY	361	0.206274	0.872991	0.889251	0.918382	1
MEMBRANE_ORGANIZATION_AND_BIOGENESIS	124	0.229561	0.871555	0.758621	0.918904	1
POSITIVE_REGULATION_OF_CYTOKINE_BIOSYNTHETIC_PROCESS	24	0.31132	0.871473	0.677298	0.91593	1
POSITIVE_REGULATION_OF_TRANSCRIPTION_FROM_RNA_POLYMERASE_II_PROMOTER	57	0.262308	0.870647	0.709193	0.914841	1
N_ACETYLTRANSFERASE_ACTIVITY	17	0.335051	0.867311	0.651751	0.919844	1
COFACTOR_BINDING	21	0.320353	0.864564	0.664179	0.92324	1
LYTIC_VACUOLE	55	0.257754	0.864563	0.721101	0.920104	1
STEROID_BINDING	18	0.328037	0.856483	0.661123	0.93596	1
REGULATION_OF_RESPONSE_TO_STIMULUS	57	0.256727	0.856225	0.747273	0.93343	1
NEURON_PROJECTION	19	0.320413	0.852769	0.679487	0.938579	1
LYSOSOME	55	0.257754	0.849551	0.745614	0.942685	1
POSITIVE_REGULATION_OF_TRANSLATION	33	0.284609	0.847486	0.704331	0.944047	1
CASPASE_ACTIVATION	24	0.302391	0.843525	0.707948	0.949836	1
COATED_VESICLE	41	0.270289	0.841868	0.729981	0.95027	1
OXYGEN_BINDING	21	0.314157	0.837256	0.717803	0.957062	1
MEIOSIS_I	16	0.323387	0.829377	0.704724	0.970407	1
EXTRACELLULAR_SPACE	229	0.20485	0.82882	0.912162	0.968323	1
NUCLEOTIDE_EXCISION_REPAIR	19	0.309448	0.826674	0.725681	0.969344	1
NEURON_APOPTOSIS	16	0.327168	0.824866	0.725234	0.969987	1
CELL_FRACTION	460	0.190164	0.823102	0.988836	0.970375	1
MICROSOME	39	0.265685	0.823093	0.764378	0.967238	1
MITOCHONDRIAL_RESPIRATORY_CHAIN	23	0.295756	0.817456	0.741313	0.97506	1
REGULATION_OF_G_PROTEIN_COUPLED_RECEPTOR_PROTEIN_SIGNALING_PATHWAY	23	0.290744	0.816624	0.758621	0.973508	1
HORMONE_RECEPTOR_BINDING	21	0.298488	0.815968	0.774674	0.971697	1
SOLUBLE_FRACTION	149	0.210925	0.81123	0.917949	0.977215	1
APICAL_PART_OF_CELL	16	0.325571	0.807065	0.728175	0.981612	1
RESPONSE_TO_RADIATION	57	0.241047	0.806865	0.850594	0.978877	1
REGULATION_OF_TRANSLATIONAL_INITIATION	19	0.310652	0.806058	0.748526	0.97718	1
MEMBRANE_FUSION	27	0.282619	0.805789	0.802491	0.974523	1
AUXILIARY_TRANSPORT_PROTEIN_ACTIVITY	24	0.291865	0.802141	0.755064	0.977651	1
MEMBRANE_FRACTION	321	0.191053	0.801995	0.982964	0.974807	1
CYSTEINE_TYPE_PEPTIDASE_ACTIVITY	52	0.244346	0.799813	0.807273	0.975326	1
T_CELL_PROLIFERATION	18	0.309274	0.797248	0.77037	0.976583	1
NEGATIVE_REGULATION_OF_TRANSPORT	18	0.301693	0.794163	0.780156	0.978604	1
VESICULAR_FRACTION	41	0.255969	0.791983	0.813528	0.979031	1
UDP_GLYCOSYLTRANSFERASE_ACTIVITY	37	0.260761	0.791951	0.817052	0.976051	1
SYNAPSE_ORGANIZATION_AND_BIOGENESIS	22	0.287016	0.788165	0.781588	0.978803	1
RAS_GUANYL_NUCLEOTIDE_EXCHANGE_FACTOR_ACTIVITY	18	0.30044	0.784139	0.785855	0.981878	1
RESPONSE_TO_LIGHT_STIMULUS	44	0.244913	0.7794	0.836364	0.985939	1
GROWTH_FACTOR_ACTIVITY	49	0.239175	0.779013	0.839147	0.983479	1
PROTEIN_N_TERMINUS_BINDING	38	0.250576	0.770145	0.848598	0.992908	1
DENDRITE	16	0.29472	0.765232	0.781496	0.996487	1
EXTRACELLULAR_STRUCTURE_ORGANIZATION_AND_BIOGENESIS	30	0.260775	0.762231	0.819048	0.997387	1
CYTOKINE_ACTIVITY	104	0.205517	0.758695	0.947761	0.998869	1
ANION_CATION_SYMPORTER_ACTIVITY	16	0.300786	0.757918	0.80404	0.996818	1
HETEROCYCLE_METABOLIC_PROCESS	25	0.269683	0.749225	0.831984	1	1
ENDOPEPTIDASE_ACTIVITY	107	0.202771	0.74614	0.957522	1	1
INSULIN_RECEPTOR_SIGNALING_PATHWAY	17	0.294072	0.744251	0.823417	1	1
REGULATION_OF_PEPTIDYL_TYROSINE_PHOSPHORYLATION	17	0.285435	0.741613	0.84913	1	1
INTEGRIN_BINDING	30	0.244759	0.740037	0.8659	1	1
HYDROLASE_ACTIVITY_HYDROLYZING_O_GLYCOSYL_COMPOUNDS	35	0.240253	0.73736	0.893186	1	1
RHO_PROTEIN_SIGNAL_TRANSDUCTION	37	0.239078	0.734788	0.884688	1	1
OXIDOREDUCTASE_ACTIVITY_GO_0016616	54	0.222824	0.731627	0.905759	1	1
PROTEOGLYCAN_METABOLIC_PROCESS	18	0.275349	0.725346	0.839679	1	1
DRUG_BINDING	15	0.29071	0.724703	0.851577	1	1
PEPTIDE_BINDING	78	0.204638	0.720238	0.965385	1	1
CELLULAR_DEFENSE_RESPONSE	51	0.216095	0.712662	0.948029	1	1
MYOBLAST_DIFFERENTIATION	17	0.267637	0.677617	0.900935	1	1
NEURON_DIFFERENTIATION	73	0.19461	0.676547	0.982363	1	1
NEGATIVE_REGULATION_OF_MAP_KINASE_ACTIVITY	17	0.268341	0.67482	0.897533	1	1
REGULATION_OF_ORGANELLE_ORGANIZATION_AND_BIOGENESIS	37	0.217439	0.672169	0.937385	1	1
GLUTATHIONE_TRANSFERASE_ACTIVITY	15	0.275514	0.670962	0.893617	1	1
NUCLEAR_HORMONE_RECEPTOR_BINDING	20	0.250938	0.663997	0.915254	1	1
HEMATOPOIETIN_INTERFERON_CLASSD200_DOMAIN_CYTOKINE_RECEPTOR_BINDING	28	0.229417	0.65546	0.947162	1	1
SODIUM_ION_TRANSPORT	19	0.247426	0.653454	0.91573	1	1
HUMORAL_IMMUNE_RESPONSE	29	0.224027	0.653233	0.949907	1	1
GLUTAMATE_SIGNALING_PATHWAY	17	0.251073	0.650083	0.916201	1	1
OXIDOREDUCTASE_ACTIVITY_ACTING_ON_CH_OH_GROUP_OF_DONORS	60	0.193208	0.646409	0.96679	1	1
NEUROTRANSMITTER_RECEPTOR_ACTIVITY	49	0.196504	0.646406	0.980357	1	1
CONTRACTILE_FIBER_PART	22	0.233067	0.632474	0.94358	1	1
SECONDARY_ACTIVE_TRANSMEMBRANE_TRANSPORTER_ACTIVITY	47	0.192905	0.627702	0.978723	1	1
CARBOXYLESTERASE_ACTIVITY	31	0.210558	0.626979	0.968921	1	1
SPINDLE_MICROTUBULE	15	0.250634	0.623516	0.94274	1	1
CALMODULIN_BINDING	25	0.224517	0.621348	0.963601	1	1
SYNAPTOGENESIS	18	0.232276	0.618166	0.957529	1	1
SYMPORTER_ACTIVITY	31	0.208381	0.616968	0.966165	1	1
NEUROTRANSMITTER_BINDING	52	0.186539	0.613739	0.986538	1	1
FEMALE_GAMETE_GENERATION	16	0.236294	0.585549	0.958878	1	1
REGULATION_OF_CYTOSKELETON_ORGANIZATION_AND_BIOGENESIS	28	0.20174	0.585034	0.982558	1	1
PEPTIDYL_TYROSINE_MODIFICATION	28	0.205654	0.584658	0.980769	1	1
CONTRACTILE_FIBER	24	0.20069	0.568196	0.976492	1	1
CELLULAR_RESPIRATION	19	0.200895	0.543134	0.98855	1	1
ACTIN_FILAMENT	16	0.211365	0.535344	0.974026	1	1
FEMALE_PREGNANCY	44	0.169059	0.533409	0.996422	1	1
INORGANIC_ANION_TRANSMEMBRANE_TRANSPORTER_ACTIVITY	18	0.199015	0.519571	0.982857	1	1
TRANSMISSION_OF_NERVE_IMPULSE	181	0.127574	0.506324	1	1	1
G_PROTEIN_SIGNALING_ADENYLATE_CYCLASE_ACTIVATING_PATHWAY	25	0.164472	0.457331	1	1	1
ADENYLATE_CYCLASE_ACTIVATION	19	0.164424	0.429582	0.998127	0.999271	1

## Sheet: GO - siRNA Control
Gene sets (GO gene sets) upregulated in siRNA Control	Size	ES	NES	NOM p-val	FDR q-val	FWER p-val
EPIDERMAL_GROWTH_FACTOR_RECEPTOR_SIGNALING_PATHWAY	19	-0.724599	-1.9478	0	0.121029	0.081
NEGATIVE_REGULATION_OF_GROWTH	36	-0.615853	-1.92931	0	0.0851519	0.113
MICROTUBULE_CYTOSKELETON	136	-0.482271	-1.90164	0	0.0877012	0.177
MICROTUBULE_MOTOR_ACTIVITY	16	-0.726102	-1.87979	0	0.0847743	0.221
B_CELL_ACTIVATION	19	-0.694524	-1.8468	0.00206612	0.103134	0.315
RESPONSE_TO_HYPOXIA	25	-0.63772	-1.84078	0.00436681	0.0928795	0.336
KINASE_INHIBITOR_ACTIVITY	25	-0.637942	-1.83165	0.00429185	0.0893744	0.371
CENTROSOME	49	-0.550092	-1.82635	0	0.0836792	0.392
REGULATION_OF_CELL_GROWTH	40	-0.573309	-1.82148	0	0.0789514	0.41
PROTEIN_KINASE_INHIBITOR_ACTIVITY	24	-0.638968	-1.82009	0.0022173	0.0720304	0.415
HYDRO_LYASE_ACTIVITY	27	-0.597049	-1.78655	0.00207039	0.0997532	0.555
BASEMENT_MEMBRANE	34	-0.566074	-1.76562	0.00220264	0.117541	0.637
CELL_DIVISION	20	-0.638774	-1.7639	0.00444444	0.111035	0.645
PROTEIN_PROCESSING	44	-0.54826	-1.76146	0.0021322	0.105576	0.658
MICROTUBULE_ORGANIZING_CENTER	57	-0.508621	-1.7613	0.00207039	0.0986304	0.658
EXTRACELLULAR_MATRIX_PART	54	-0.519956	-1.76111	0.00218341	0.092466	0.658
REGULATION_OF_GROWTH	52	-0.519964	-1.75896	0.00214133	0.0894321	0.67
EXTRACELLULAR_MATRIX_STRUCTURAL_CONSTITUENT	25	-0.602042	-1.74161	0.00409836	0.100951	0.734
PROTEIN_KINASE_REGULATOR_ACTIVITY	38	-0.558522	-1.73893	0.00202429	0.0975831	0.74
KINASE_REGULATOR_ACTIVITY	44	-0.534911	-1.73621	0.00228311	0.0954157	0.754
PROTEIN_TYROSINE_PHOSPHATASE_ACTIVITY	53	-0.510912	-1.73372	0	0.0938822	0.765
TRANSCRIPTION_REPRESSOR_ACTIVITY	131	-0.441638	-1.73306	0	0.0902447	0.769
TRANSMEMBRANE_RECEPTOR_PROTEIN_PHOSPHATASE_ACTIVITY	19	-0.626336	-1.72115	0.00422833	0.0982997	0.803
PROTEIN_AUTOPROCESSING	28	-0.577466	-1.72069	0.00856531	0.095002	0.804
HISTONE_DEACETYLASE_COMPLEX	16	-0.667333	-1.71786	0	0.0936618	0.816
ACTIVATION_OF_MAPK_ACTIVITY	37	-0.549494	-1.71728	0.00422833	0.0907353	0.818
TRANSFORMING_GROWTH_FACTOR_BETA_RECEPTOR_SIGNALING_PATHWAY	35	-0.564335	-1.71536	0	0.0895016	0.827
CELL_CYCLE_ARREST_GO_0007050	54	-0.509752	-1.71285	0.00224719	0.0885656	0.835
MITOTIC_CELL_CYCLE	136	-0.434072	-1.70566	0.00235294	0.0925308	0.858
MICROTUBULE_BASED_MOVEMENT	16	-0.657402	-1.70382	0.004329	0.0909568	0.86
CYTOKINESIS	18	-0.643679	-1.6971	0.00862069	0.0937735	0.876
EMBRYONIC_DEVELOPMENT	52	-0.502454	-1.68993	0.0021978	0.0975838	0.899
PROTEINACEOUS_EXTRACELLULAR_MATRIX	92	-0.445411	-1.68914	0.00225225	0.0950859	0.899
HEMOPOIETIC_OR_LYMPHOID_ORGAN_DEVELOPMENT	72	-0.470326	-1.68844	0	0.0930605	0.905
GENERATION_OF_A_SIGNAL_INVOLVED_IN_CELL_CELL_SIGNALING	27	-0.579183	-1.68406	0.00441501	0.0939885	0.909
INTERPHASE_OF_MITOTIC_CELL_CYCLE	57	-0.49851	-1.66671	0.00666667	0.106934	0.944
ENZYME_INHIBITOR_ACTIVITY	116	-0.428305	-1.66472	0	0.106522	0.948
HEMOPOIESIS	70	-0.47484	-1.66184	0.00451467	0.106661	0.95
NEGATIVE_REGULATION_OF_TRANSLATION	19	-0.617362	-1.66004	0.00845666	0.10579	0.95
TRANSCRIPTION_COREPRESSOR_ACTIVITY	80	-0.452046	-1.64312	0	0.12168	0.969
GROWTH	67	-0.471193	-1.64257	0.00236967	0.119182	0.971
REGULATION_OF_CELL_ADHESION	34	-0.515753	-1.63843	0.0111857	0.120632	0.976
NEGATIVE_REGULATION_OF_TRANSCRIPTION_DNA_DEPENDENT	113	-0.421963	-1.63804	0	0.118213	0.976
PROTEIN_AMINO_ACID_AUTOPHOSPHORYLATION	27	-0.568781	-1.63721	0.00671141	0.116275	0.976
APICAL_JUNCTION_COMPLEX	33	-0.527781	-1.63429	0.0130435	0.115904	0.977
HOMEOSTASIS_OF_NUMBER_OF_CELLS	19	-0.598974	-1.63283	0.0165289	0.114936	0.978
IMMUNE_SYSTEM_DEVELOPMENT	76	-0.452405	-1.62827	0.00228311	0.117086	0.981
NEGATIVE_REGULATION_OF_CELL_CYCLE	74	-0.454257	-1.62137	0.00675676	0.121616	0.986
HORMONE_METABOLIC_PROCESS	29	-0.538075	-1.6206	0.0149893	0.119953	0.986
REGULATION_OF_INTRACELLULAR_TRANSPORT	22	-0.583373	-1.61571	0.0196937	0.122931	0.988
NEGATIVE_REGULATION_OF_RNA_METABOLIC_PROCESS	113	-0.421963	-1.61536	0.00214592	0.120816	0.988
CELL_CYCLE_PROCESS	172	-0.393089	-1.61396	0	0.119813	0.989
EXTRACELLULAR_MATRIX	94	-0.430032	-1.6126	0.00230947	0.118828	0.99
APICOLATERAL_PLASMA_MEMBRANE	33	-0.527781	-1.6021	0.00632911	0.128045	0.993
HEMATOPOIETIN_INTERFERON_CLASSD200_DOMAIN_CYTOKINE_RECEPTOR_ACTIVITY	32	-0.522457	-1.59873	0.0147679	0.129587	0.995
PROTEIN_KINASE_ACTIVITY	270	-0.375639	-1.59683	0	0.129398	0.995
MICROTUBULE_ORGANIZING_CENTER_ORGANIZATION_AND_BIOGENESIS	15	-0.624121	-1.59586	0.0349794	0.128291	0.996
PHOSPHOTRANSFERASE_ACTIVITY_ALCOHOL_GROUP_AS_ACCEPTOR	313	-0.364628	-1.59112	0	0.131415	0.997
MOTOR_ACTIVITY	28	-0.538393	-1.58781	0.0138249	0.132775	0.997
REGULATION_OF_SECRETION	32	-0.529094	-1.58749	0.0154185	0.130816	0.997
ICOSANOID_METABOLIC_PROCESS	17	-0.607548	-1.58526	0.0256959	0.131483	0.997
REGULATION_OF_NUCLEOCYTOPLASMIC_TRANSPORT	19	-0.598457	-1.58289	0.0191898	0.132083	0.997
LYMPHOCYTE_DIFFERENTIATION	25	-0.552471	-1.58266	0.0153509	0.130205	0.997
TRANSMEMBRANE_RECEPTOR_PROTEIN_SERINE_THREONINE_KINASE_SIGNALING_PATHWAY	45	-0.49157	-1.58226	0.00879121	0.128701	0.997
TIGHT_JUNCTION	30	-0.529495	-1.58101	0.0127119	0.128138	0.997
POSITIVE_REGULATION_OF_MAP_KINASE_ACTIVITY	43	-0.484774	-1.57327	0.0122699	0.135116	0.998
PROTEIN_SERINE_THREONINE_KINASE_ACTIVITY	196	-0.381648	-1.57099	0	0.135574	0.998
GOLGI_ASSOCIATED_VESICLE	23	-0.553254	-1.57075	0.0247423	0.13386	0.998
GLUCOSE_METABOLIC_PROCESS	27	-0.531404	-1.56669	0.0190275	0.136599	0.999
REGULATION_OF_MYELOID_CELL_DIFFERENTIATION	18	-0.582949	-1.55775	0.0198676	0.14531	1
ANATOMICAL_STRUCTURE_FORMATION	50	-0.465352	-1.55435	0.00635593	0.147043	1
TRANSCRIPTION_FACTOR_BINDING	268	-0.365255	-1.55265	0	0.146933	1
MAPKKK_CASCADE_GO_0000165	98	-0.407918	-1.54482	0.00726392	0.154509	1
TRANSCRIPTION_COFACTOR_ACTIVITY	200	-0.374493	-1.54015	0	0.158607	1
INTERPHASE	62	-0.453425	-1.53936	0.00214592	0.157454	1
CELL_SUBSTRATE_ADHESION	37	-0.488592	-1.53576	0.0234542	0.159909	1
LIPOPROTEIN_BINDING	17	-0.579219	-1.53266	0.0378619	0.161992	1
CYTOSKELETAL_PART	215	-0.363942	-1.53123	0.00238095	0.161404	1
PHOSPHOPROTEIN_PHOSPHATASE_ACTIVITY	79	-0.419189	-1.5294	0.00665188	0.161575	1
HORMONE_SECRETION	17	-0.57694	-1.52814	0.0502092	0.161221	1
PROTEIN_AMINO_ACID_DEPHOSPHORYLATION	63	-0.439777	-1.52793	0.00430107	0.159516	1
CARBON_OXYGEN_LYASE_ACTIVITY	31	-0.494544	-1.52541	0.0236052	0.160701	1
NEGATIVE_REGULATION_OF_DEVELOPMENTAL_PROCESS	181	-0.374426	-1.52491	0	0.159391	1
CELL_MATRIX_ADHESION	36	-0.49269	-1.52278	0.0210526	0.160234	1
INFLAMMATORY_RESPONSE	115	-0.400731	-1.5102	0.00236967	0.17413	1
NEGATIVE_REGULATION_OF_TRANSCRIPTION	163	-0.373278	-1.50821	0.00240964	0.174616	1
SH3_SH2_ADAPTOR_ACTIVITY	42	-0.456504	-1.50703	0.0240175	0.174444	1
NEGATIVE_REGULATION_OF_TRANSCRIPTION_FROM_RNA_POLYMERASE_II_PROMOTER	75	-0.415764	-1.50656	0.00225225	0.173052	1
DEPHOSPHORYLATION	70	-0.421371	-1.50642	0.015625	0.171383	1
NEGATIVE_REGULATION_OF_CELL_DIFFERENTIATION	27	-0.520598	-1.50371	0.0301724	0.173054	1
PHOSPHORYLATION	282	-0.348629	-1.50367	0	0.171199	1
ENZYME_LINKED_RECEPTOR_PROTEIN_SIGNALING_PATHWAY	132	-0.384313	-1.49726	0.00668151	0.178161	1
CELL_CYCLE_PHASE	153	-0.376799	-1.49597	0.00229885	0.177882	1
KINASE_BINDING	65	-0.426242	-1.49495	0.0112108	0.177599	1
BASAL_LAMINA	18	-0.555962	-1.48738	0.0481172	0.185551	1
KINASE_ACTIVITY	345	-0.340753	-1.48235	0	0.190831	1
REGULATION_OF_CELL_DIFFERENTIATION	53	-0.443832	-1.48153	0.0112613	0.189949	1
REGULATION_OF_SIGNAL_TRANSDUCTION	201	-0.358503	-1.48114	0	0.188405	1
REGULATION_OF_BIOLOGICAL_QUALITY	384	-0.334108	-1.47735	0	0.191973	1
SPECIFIC_RNA_POLYMERASE_II_TRANSCRIPTION_FACTOR_ACTIVITY	34	-0.489183	-1.47513	0.0252632	0.193399	1
PHOSPHORIC_ESTER_HYDROLASE_ACTIVITY	145	-0.372923	-1.4738	0.00461894	0.193333	1
PROTEIN_IMPORT_INTO_NUCLEUS	42	-0.457255	-1.47237	0.0476191	0.193306	1
PROTEIN_KINASE_CASCADE	273	-0.345662	-1.47113	0	0.193097	1
NEGATIVE_REGULATION_OF_CELLULAR_METABOLIC_PROCESS	227	-0.350803	-1.46644	0.00241546	0.197964	1
CALCIUM_INDEPENDENT_CELL_CELL_ADHESION	21	-0.536258	-1.46636	0.0477223	0.196195	1
G1_S_TRANSITION_OF_MITOTIC_CELL_CYCLE	27	-0.506858	-1.46482	0.0517598	0.196393	1
NUCLEAR_IMPORT	43	-0.455787	-1.46183	0.0362473	0.198941	1
RESPONSE_TO_VIRUS	47	-0.441322	-1.46148	0.0273349	0.197639	1
CELL_CELL_ADHESION	79	-0.405872	-1.46085	0.01373	0.196679	1
RESPONSE_TO_WOUNDING	173	-0.354902	-1.46035	0	0.195581	1
NEGATIVE_REGULATION_OF_METABOLIC_PROCESS	230	-0.348123	-1.45875	0.00245098	0.196145	1
PROTEIN_HOMODIMERIZATION_ACTIVITY	113	-0.380458	-1.45694	0.0136364	0.196812	1
HYDROLASE_ACTIVITY_ACTING_ON_CARBON_NITROGEN_NOT_PEPTIDEBONDSIN_LINEAR_AMIDES	19	-0.534643	-1.44894	0.0714286	0.206331	1
PHOSPHORIC_MONOESTER_HYDROLASE_ACTIVITY	107	-0.376918	-1.44493	0.0114155	0.210353	1
REGULATION_OF_TRANSCRIPTION_FROM_RNA_POLYMERASE_II_PROMOTER	259	-0.342974	-1.44442	0	0.209217	1
AMINE_CATABOLIC_PROCESS	24	-0.508363	-1.44323	0.0652174	0.20911	1
ENERGY_RESERVE_METABOLIC_PROCESS	15	-0.572806	-1.44303	0.0685225	0.207732	1
RNA_POLYMERASE_II_TRANSCRIPTION_FACTOR_ACTIVITY	166	-0.351996	-1.44199	0.00470588	0.207332	1
TRANSCRIPTION_COACTIVATOR_ACTIVITY	111	-0.375889	-1.4419	0.00677201	0.205717	1
STRUCTURAL_CONSTITUENT_OF_CYTOSKELETON	54	-0.425568	-1.43737	0.0357143	0.210385	1
GOLGI_APPARATUS_PART	85	-0.393614	-1.43628	0.02746	0.210159	1
REGULATION_OF_CELL_PROLIFERATION	280	-0.331885	-1.43042	0	0.217359	1
SPINDLE_POLE	17	-0.544136	-1.42598	0.0865979	0.22232	1
CELLULAR_CARBOHYDRATE_METABOLIC_PROCESS	120	-0.37573	-1.42597	0.0173267	0.22056	1
REGULATION_OF_DEVELOPMENTAL_PROCESS	400	-0.317308	-1.42217	0	0.224321	1
RESPONSE_TO_EXTERNAL_STIMULUS	287	-0.331564	-1.42165	0.00473934	0.2232	1
CYTOSKELETON_DEPENDENT_INTRACELLULAR_TRANSPORT	26	-0.485882	-1.41783	0.0535714	0.227381	1
MICROTUBULE_ASSOCIATED_COMPLEX	44	-0.435888	-1.41754	0.0424628	0.226087	1
NEGATIVE_REGULATION_OF_SIGNAL_TRANSDUCTION	32	-0.457576	-1.41741	0.0643777	0.22458	1
MYELOID_CELL_DIFFERENTIATION	34	-0.458192	-1.41626	0.0577367	0.224799	1
PROTEIN_KINASE_BINDING	58	-0.415989	-1.4132	0.049217	0.227842	1
COLLAGEN	23	-0.491825	-1.41303	0.0818965	0.226367	1
CYTOSKELETON	336	-0.325333	-1.41228	0.00263158	0.225744	1
POSITIVE_REGULATION_OF_CELL_PROLIFERATION	132	-0.357159	-1.40854	0.0170316	0.229959	1
ENZYME_REGULATOR_ACTIVITY	304	-0.325113	-1.4082	0	0.228819	1
POSITIVE_REGULATION_OF_SIGNAL_TRANSDUCTION	113	-0.368717	-1.40661	0.0190476	0.229732	1
MICROTUBULE_ORGANIZING_CENTER_PART	19	-0.524451	-1.40495	0.0691145	0.230497	1
REGULATION_OF_TRANSCRIPTION	497	-0.309524	-1.40468	0	0.229324	1
NEGATIVE_REGULATION_OF_PROGRAMMED_CELL_DEATH	138	-0.356154	-1.4019	0.00728155	0.231688	1
LEUKOCYTE_ACTIVATION	65	-0.397404	-1.39894	0.0427928	0.234511	1
GROWTH_FACTOR_BINDING	32	-0.465696	-1.3957	0.0665236	0.237647	1
LEADING_EDGE	42	-0.435379	-1.39104	0.0470852	0.243706	1
LIPID_RAFT	27	-0.479473	-1.38647	0.0762527	0.249816	1
POST_TRANSLATIONAL_PROTEIN_MODIFICATION	439	-0.309482	-1.38646	0.00265957	0.248101	1
CYTOKINE_BINDING	46	-0.422773	-1.38495	0.0575221	0.248998	1
REGULATION_OF_TRANSCRIPTIONDNA_DEPENDENT	406	-0.311241	-1.3803	0.0027027	0.254638	1
MOLECULAR_ADAPTOR_ACTIVITY	48	-0.417363	-1.38002	0.0496894	0.253402	1
INTERCELLULAR_JUNCTION	60	-0.391573	-1.3788	0.039916	0.253678	1
NEGATIVE_REGULATION_OF_NUCLEOBASENUCLEOSIDENUCLEOTIDE_AND_NUCLEIC_ACID_METABOLIC_PROCESS	183	-0.335871	-1.37593	0.0138889	0.256768	1
REGULATION_OF_MAP_KINASE_ACTIVITY	63	-0.396231	-1.37265	0.0414747	0.260767	1
PROTEIN_AMINO_ACID_PHOSPHORYLATION	253	-0.320858	-1.37197	0.00680272	0.260144	1
TRANSCRIPTION_ACTIVATOR_ACTIVITY	151	-0.344381	-1.37128	0.00721154	0.259627	1
NEGATIVE_REGULATION_OF_CELL_PROLIFERATION	146	-0.345277	-1.37071	0.0189125	0.258872	1
PATTERN_SPECIFICATION_PROCESS	28	-0.469568	-1.36948	0.0899358	0.259309	1
REGULATION_OF_MITOSIS	39	-0.427916	-1.36916	0.0558036	0.258151	1
GAMETE_GENERATION	100	-0.363479	-1.36798	0.0229358	0.258541	1
M_PHASE_OF_MITOTIC_CELL_CYCLE	77	-0.383948	-1.36551	0.0264901	0.261147	1
CYTOPLASMIC_VESICLE_PART	24	-0.471667	-1.3639	0.0845666	0.26227	1
RHYTHMIC_PROCESS	24	-0.469541	-1.3607	0.0893617	0.265855	1
RECEPTOR_COMPLEX	54	-0.404175	-1.36064	0.0513919	0.264262	1
NEGATIVE_REGULATION_OF_APOPTOSIS	137	-0.34767	-1.3582	0.0344828	0.266589	1
MITOSIS	75	-0.38225	-1.35762	0.0298165	0.265872	1
CELL_JUNCTION	75	-0.373597	-1.35727	0.0266075	0.264802	1
ACTIVATION_OF_PROTEIN_KINASE_ACTIVITY	23	-0.475966	-1.35647	0.104384	0.26459	1
REGULATION_OF_BLOOD_PRESSURE	21	-0.481849	-1.35545	0.0835267	0.264699	1
ISOMERASE_ACTIVITY	33	-0.441356	-1.35492	0.089172	0.263916	1
PROTEIN_DOMAIN_SPECIFIC_BINDING	63	-0.386207	-1.3547	0.0524017	0.26268	1
OXIDOREDUCTASE_ACTIVITY_ACTING_ON_THE_ALDEHYDE_OR_OXO_GROUP_OF_DONORS	22	-0.480347	-1.35427	0.083004	0.261802	1
OXIDOREDUCTASE_ACTIVITY_GO_0016705	34	-0.439686	-1.35415	0.0849257	0.260441	1
TRANSCRIPTION_FACTOR_ACTIVITY	320	-0.310278	-1.35167	0.0129534	0.262985	1
LEUKOCYTE_DIFFERENTIATION	37	-0.425579	-1.34561	0.0869565	0.271796	1
CELL_CYCLE_GO_0007049	285	-0.310696	-1.34313	0.0118765	0.274329	1
POSITIVE_REGULATION_OF_TRANSFERASE_ACTIVITY	76	-0.370768	-1.34109	0.0703884	0.275968	1
LIGAND_DEPENDENT_NUCLEAR_RECEPTOR_ACTIVITY	24	-0.472086	-1.34025	0.10395	0.275786	1
CYTOPLASMIC_VESICLE_MEMBRANE	24	-0.471667	-1.33933	0.103524	0.275792	1
REGULATION_OF_RNA_METABOLIC_PROCESS	411	-0.302821	-1.33866	0.00258398	0.275431	1
GOLGI_MEMBRANE	37	-0.421599	-1.33576	0.0923423	0.278607	1
JNK_CASCADE	46	-0.405653	-1.33235	0.0668203	0.2828	1
PROGRAMMED_CELL_DEATH	396	-0.298838	-1.3308	0.0026455	0.283818	1
VESICLE_MEMBRANE	26	-0.458515	-1.33036	0.0964361	0.283055	1
GOLGI_APPARATUS	200	-0.320178	-1.32971	0.0145985	0.282643	1
TRANSCRIPTION_FROM_RNA_POLYMERASE_II_PROMOTER	414	-0.301024	-1.32837	0.005291	0.283388	1
REGULATION_OF_PROGRAMMED_CELL_DEATH	312	-0.303627	-1.32774	0.0025974	0.282912	1
RESPONSE_TO_OTHER_ORGANISM	75	-0.369877	-1.32706	0.0674157	0.282431	1
CELL_ACTIVATION	71	-0.367573	-1.32511	0.0585683	0.284083	1
INTERMEDIATE_FILAMENT_CYTOSKELETON	21	-0.472292	-1.32456	0.125	0.283265	1
REGULATION_OF_I_KAPPAB_KINASE_NF_KAPPAB_CASCADE	84	-0.361715	-1.32166	0.0651685	0.286538	1
LYASE_ACTIVITY	67	-0.374053	-1.31934	0.076555	0.289053	1
RECEPTOR_SIGNALING_PROTEIN_ACTIVITY	78	-0.368456	-1.31632	0.0693512	0.292918	1
ANATOMICAL_STRUCTURE_MORPHOGENESIS	353	-0.298738	-1.31559	0.00526316	0.292597	1
CELL_PROLIFERATION_GO_0008283	474	-0.29367	-1.31378	0.00273224	0.294096	1
REGULATION_OF_TRANSPORT	62	-0.368878	-1.31006	0.0786517	0.298845	1
POSITIVE_REGULATION_OF_DEVELOPMENTAL_PROCESS	197	-0.317005	-1.30896	0.0183486	0.299058	1
NITROGEN_COMPOUND_CATABOLIC_PROCESS	26	-0.454824	-1.30422	0.107296	0.3061	1
APOPTOSIS_GO	395	-0.295141	-1.30291	0.0107817	0.306681	1
INTERMEDIATE_FILAMENT	21	-0.472292	-1.30111	0.134855	0.308291	1
PROTEIN_TYROSINE_KINASE_ACTIVITY	62	-0.375796	-1.29963	0.0760095	0.309442	1
TRANSFERASE_ACTIVITY_TRANSFERRING_PHOSPHORUS_CONTAINING_GROUPS	396	-0.291728	-1.29857	0.005291	0.309911	1
SPINDLE	37	-0.411603	-1.297	0.101293	0.311098	1
AMINO_ACID_CATABOLIC_PROCESS	22	-0.462417	-1.29615	0.145125	0.310999	1
SEQUENCE_SPECIFIC_DNA_BINDING	48	-0.390982	-1.29468	0.110403	0.312174	1
REGULATION_OF_ANGIOGENESIS	24	-0.456379	-1.29198	0.138085	0.315394	1
ANGIOGENESIS	42	-0.400108	-1.29173	0.0950324	0.314348	1
STRESS_ACTIVATED_PROTEIN_KINASE_SIGNALING_PATHWAY	48	-0.392681	-1.29062	0.12809	0.314542	1
REGULATION_OF_APOPTOSIS	311	-0.299287	-1.29036	0.02457	0.313553	1
ACTIVATION_OF_JNK_ACTIVITY	16	-0.504295	-1.28632	0.155462	0.3196	1
IMMUNE_SYSTEM_PROCESS	309	-0.296448	-1.28498	0.0178571	0.320452	1
PROTEIN_IMPORT	55	-0.377873	-1.28338	0.110619	0.321845	1
REGULATION_OF_BODY_FLUID_LEVELS	55	-0.373641	-1.28297	0.0942184	0.321031	1
REGULATION_OF_HEART_CONTRACTION	24	-0.457013	-1.27936	0.144086	0.326334	1
REGULATION_OF_TRANSFERASE_ACTIVITY	149	-0.315497	-1.27669	0.0405405	0.329649	1
POSITIVE_REGULATION_OF_JNK_ACTIVITY	18	-0.487427	-1.27668	0.162791	0.32812	1
COATED_MEMBRANE	15	-0.501155	-1.27486	0.170082	0.330072	1
MEMBRANE_COAT	15	-0.501155	-1.27212	0.145263	0.333675	1
ANTI_APOPTOSIS	109	-0.330108	-1.27102	0.0620525	0.334084	1
CYTOSKELETAL_PROTEIN_BINDING	148	-0.318699	-1.26916	0.059867	0.33628	1
CARBON_CARBON_LYASE_ACTIVITY	18	-0.477932	-1.26642	0.159483	0.339873	1
TRANSMEMBRANE_RECEPTOR_ACTIVITY	394	-0.283962	-1.26613	0	0.338813	1
CARBOHYDRATE_KINASE_ACTIVITY	15	-0.490134	-1.26509	0.174468	0.339244	1
PHOSPHOLIPID_BINDING	39	-0.402517	-1.26464	0.121475	0.3385	1
REGULATION_OF_PROTEIN_KINASE_ACTIVITY	144	-0.318907	-1.26346	0.0717593	0.339169	1
CELL_RECOGNITION	16	-0.494218	-1.26338	0.180851	0.337798	1
INTERLEUKIN_RECEPTOR_ACTIVITY	19	-0.469296	-1.26045	0.173737	0.34168	1
ENZYME_BINDING	164	-0.306704	-1.25802	0.0598086	0.344927	1
NEGATIVE_REGULATION_OF_PROTEIN_METABOLIC_PROCESS	44	-0.391715	-1.25724	0.143791	0.344742	1
ORGAN_MORPHOGENESIS	134	-0.320531	-1.25699	0.0525114	0.34368	1
ESTABLISHMENT_AND_OR_MAINTENANCE_OF_CELL_POLARITY	19	-0.470334	-1.25614	0.180698	0.343771	1
SECRETION	161	-0.311365	-1.25453	0.0449438	0.345451	1
REGULATION_OF_JNK_ACTIVITY	20	-0.461662	-1.24787	0.19917	0.357129	1
LYMPHOCYTE_ACTIVATION	58	-0.366161	-1.24423	0.12095	0.36278	1
DEFENSE_RESPONSE	242	-0.296329	-1.24309	0.0475	0.363313	1
HOMEOSTATIC_PROCESS	191	-0.302168	-1.24288	0.0520095	0.362126	1
REGULATION_OF_KINASE_ACTIVITY	146	-0.315284	-1.24234	0.0793269	0.361649	1
NEGATIVE_REGULATION_OF_CELLULAR_BIOSYNTHETIC_PROCESS	25	-0.432468	-1.24141	0.179104	0.361971	1
LIPID_HOMEOSTASIS	16	-0.486285	-1.23881	0.186047	0.365699	1
POLYSACCHARIDE_BINDING	31	-0.408515	-1.23612	0.165563	0.369481	1
MUSCLE_DEVELOPMENT	89	-0.332799	-1.2338	0.104651	0.372727	1
HEMOSTASIS	46	-0.370982	-1.22594	0.156044	0.387368	1
I_KAPPAB_KINASE_NF_KAPPAB_CASCADE	104	-0.323123	-1.22576	0.1	0.386175	1
CARBOHYDRATE_METABOLIC_PROCESS	171	-0.299236	-1.22371	0.0776471	0.388884	1
REGULATION_OF_CELL_CYCLE	167	-0.304361	-1.22278	0.0773196	0.389477	1
MULTI_ORGANISM_PROCESS	146	-0.305652	-1.22225	0.0846154	0.388967	1
M_PHASE	101	-0.323815	-1.22174	0.101149	0.388611	1
ALCOHOL_METABOLIC_PROCESS	84	-0.333126	-1.21953	0.126126	0.391637	1
GLYCOSAMINOGLYCAN_BINDING	29	-0.415602	-1.21949	0.203024	0.390133	1
PROTEIN_DIMERIZATION_ACTIVITY	171	-0.302924	-1.21726	0.0859951	0.393418	1
VASCULATURE_DEVELOPMENT	49	-0.360658	-1.21572	0.13986	0.395243	1
SEXUAL_REPRODUCTION	121	-0.312172	-1.21429	0.0983607	0.396705	1
EXOPEPTIDASE_ACTIVITY	28	-0.405519	-1.2133	0.185745	0.397094	1
RECEPTOR_SIGNALING_PROTEIN_SERINE_THREONINE_KINASE_ACTIVITY	34	-0.395355	-1.21294	0.177453	0.396199	1
OXIDOREDUCTASE_ACTIVITY_ACTING_ON_THE_ALDEHYDE_OR_OXO_GROUP_OF_DONORSNAD_OR_NADP_AS_ACCEPTOR	16	-0.466996	-1.21082	0.230599	0.399139	1
NEGATIVE_REGULATION_OF_BIOSYNTHETIC_PROCESS	26	-0.422199	-1.21063	0.197505	0.39795	1
AMINO_ACID_DERIVATIVE_METABOLIC_PROCESS	23	-0.432839	-1.21011	0.193333	0.397416	1
HORMONE_ACTIVITY	42	-0.379236	-1.20991	0.179872	0.39631	1
INTERLEUKIN_BINDING	24	-0.417791	-1.2084	0.187773	0.397967	1
EMBRYONIC_MORPHOGENESIS	17	-0.457491	-1.20365	0.219149	0.406548	1
ACTIN_BINDING	69	-0.333095	-1.19963	0.152318	0.41393	1
CYTOPLASMIC_MEMBRANE_BOUND_VESICLE	102	-0.316326	-1.19743	0.122807	0.417475	1
HEART_DEVELOPMENT	33	-0.387904	-1.1957	0.194384	0.419724	1
PROTEIN_HOMOOLIGOMERIZATION	20	-0.430141	-1.19538	0.218182	0.41882	1
IMMUNE_RESPONSE	221	-0.28548	-1.19522	0.0701754	0.417508	1
FATTY_ACID_METABOLIC_PROCESS	58	-0.350429	-1.19471	0.166667	0.417178	1
SULFUR_COMPOUND_BIOSYNTHETIC_PROCESS	16	-0.462567	-1.19325	0.234086	0.418731	1
MONOCARBOXYLIC_ACID_METABOLIC_PROCESS	81	-0.325285	-1.19162	0.121145	0.420677	1
POSITIVE_REGULATION_OF_CELL_DIFFERENTIATION	21	-0.434996	-1.19085	0.232456	0.420678	1
PROTEIN_OLIGOMERIZATION	35	-0.384393	-1.19032	0.190476	0.420345	1
NEGATIVE_REGULATION_OF_CELLULAR_PROTEIN_METABOLIC_PROCESS	41	-0.365481	-1.19007	0.205689	0.419399	1
RESPONSE_TO_BIOTIC_STIMULUS	110	-0.310913	-1.18797	0.127563	0.422633	1
MEMBRANE_BOUND_VESICLE	104	-0.313397	-1.18786	0.152019	0.421322	1
POSITIVE_REGULATION_OF_IMMUNE_SYSTEM_PROCESS	50	-0.354168	-1.18493	0.204545	0.426238	1
BIOGENIC_AMINE_METABOLIC_PROCESS	16	-0.461393	-1.18394	0.25	0.426857	1
G_PROTEIN_COUPLED_RECEPTOR_PROTEIN_SIGNALING_PATHWAY	308	-0.272615	-1.18236	0.0694445	0.428823	1
CHROMOSOME_SEGREGATION	27	-0.399333	-1.18139	0.214433	0.429408	1
SKELETAL_DEVELOPMENT	99	-0.306757	-1.18086	0.131222	0.428952	1
CALCIUM_ION_BINDING	99	-0.316758	-1.17985	0.128806	0.429608	1
PHOSPHATASE_REGULATOR_ACTIVITY	26	-0.413022	-1.17982	0.248276	0.428096	1
PATTERN_BINDING	37	-0.375288	-1.17734	0.226374	0.432017	1
HEPARIN_BINDING	21	-0.430891	-1.17728	0.252654	0.430578	1
TISSUE_REMODELING	29	-0.396881	-1.17597	0.230435	0.431623	1
TUBULIN_BINDING	42	-0.363561	-1.17489	0.199041	0.432531	1
SENSORY_PERCEPTION_OF_CHEMICAL_STIMULUS	16	-0.455664	-1.17192	0.238589	0.437649	1
PROTEIN_BINDING_BRIDGING	58	-0.345349	-1.16944	0.172185	0.441956	1
CYTOPLASMIC_VESICLE	105	-0.30651	-1.16679	0.165116	0.446341	1
SECRETORY_GRANULE	18	-0.442783	-1.16473	0.258264	0.449744	1
POSITIVE_REGULATION_OF_I_KAPPAB_KINASE_NF_KAPPAB_CASCADE	79	-0.320505	-1.16097	0.161074	0.456547	1
TRANSMEMBRANE_RECEPTOR_PROTEIN_KINASE_ACTIVITY	51	-0.34689	-1.15685	0.21097	0.464767	1
AMINO_SUGAR_METABOLIC_PROCESS	18	-0.439225	-1.15659	0.270742	0.463796	1
CYTOKINE_AND_CHEMOKINE_MEDIATED_SIGNALING_PATHWAY	22	-0.412912	-1.15527	0.256757	0.465459	1
CYTOSOLIC_PART	23	-0.405135	-1.1542	0.250531	0.46646	1
SULFURIC_ESTER_HYDROLASE_ACTIVITY	15	-0.450116	-1.15402	0.27112	0.465246	1
VESICLE	109	-0.305571	-1.15223	0.182464	0.467775	1
POSITIVE_REGULATION_OF_TRANSPORT	21	-0.413628	-1.14747	0.266958	0.478003	1
SERINE_TYPE_ENDOPEPTIDASE_INHIBITOR_ACTIVITY	25	-0.389971	-1.1444	0.272921	0.483819	1
TRANSPORT_VESICLE	26	-0.390779	-1.14334	0.254658	0.484595	1
CARBOHYDRATE_BINDING	65	-0.327828	-1.1414	0.251073	0.487779	1
G_PROTEIN_SIGNALING_COUPLED_TO_IP3_SECOND_MESSENGERPHOSPHOLIPASE_C_ACTIVATING	40	-0.353734	-1.13883	0.233624	0.492177	1
CALCIUM_MEDIATED_SIGNALING	15	-0.452482	-1.13787	0.311159	0.49283	1
IDENTICAL_PROTEIN_BINDING	280	-0.265797	-1.13712	0.106965	0.492927	1
REGULATION_OF_MOLECULAR_FUNCTION	295	-0.261656	-1.13661	0.104738	0.492522	1
EXTRINSIC_TO_MEMBRANE	22	-0.408211	-1.13279	0.282378	0.50046	1
PHOSPHOLIPASE_ACTIVITY	39	-0.360602	-1.13081	0.244989	0.503896	1
REGULATION_OF_PROTEIN_STABILITY	16	-0.447305	-1.13074	0.281573	0.502341	1
MICROTUBULE	31	-0.373669	-1.12975	0.292632	0.503031	1
GTPASE_ACTIVITY	88	-0.304508	-1.12665	0.235426	0.50912	1
BLOOD_COAGULATION	41	-0.35235	-1.12623	0.264463	0.508455	1
CELL_PROJECTION	99	-0.301069	-1.12445	0.243736	0.511222	1
CYTOSOL	186	-0.277007	-1.12423	0.165789	0.510096	1
DETECTION_OF_EXTERNAL_STIMULUS	20	-0.407274	-1.12287	0.292434	0.511652	1
ER_GOLGI_INTERMEDIATE_COMPARTMENT	21	-0.409108	-1.11571	0.312102	0.528148	1
PURINE_RIBONUCLEOTIDE_BINDING	187	-0.269552	-1.11364	0.190024	0.531919	1
CHROMATIN_REMODELING	21	-0.399355	-1.11281	0.303093	0.532403	1
COAGULATION	42	-0.346153	-1.1115	0.292017	0.533937	1
INTERACTION_WITH_HOST	17	-0.430313	-1.1103	0.300654	0.535498	1
LIPASE_ACTIVITY	47	-0.339092	-1.10638	0.273523	0.544122	1
ENDOPLASMIC_RETICULUM	258	-0.255716	-1.10582	0.169767	0.543883	1
PROTEIN_MODIFICATION_BY_SMALL_PROTEIN_CONJUGATION	40	-0.348094	-1.10423	0.297297	0.546172	1
REGULATION_OF_NEUROTRANSMITTER_LEVELS	22	-0.395124	-1.10044	0.322314	0.554532	1
PHOSPHORIC_DIESTER_HYDROLASE_ACTIVITY	37	-0.352982	-1.10016	0.313684	0.553611	1
POSITIVE_REGULATION_OF_TRANSCRIPTION_FACTOR_ACTIVITY	22	-0.390116	-1.09913	0.338086	0.554763	1
CYTOSKELETON_ORGANIZATION_AND_BIOGENESIS	196	-0.264289	-1.09612	0.21447	0.561137	1
TRANSMEMBRANE_RECEPTOR_PROTEIN_TYROSINE_KINASE_SIGNALING_PATHWAY	77	-0.303942	-1.09135	0.28	0.572525	1
CYTOKINE_PRODUCTION	62	-0.311015	-1.09042	0.26484	0.573184	1
CARBOXYLIC_ACID_METABOLIC_PROCESS	166	-0.265978	-1.08867	0.25	0.576246	1
ENERGY_DERIVATION_BY_OXIDATION_OF_ORGANIC_COMPOUNDS	37	-0.346704	-1.08838	0.312883	0.575243	1
SUGAR_BINDING	32	-0.3533	-1.08796	0.325153	0.574657	1
EXCRETION	35	-0.344041	-1.08787	0.309524	0.573181	1
MICROTUBULE_BASED_PROCESS	76	-0.306099	-1.08769	0.288546	0.571891	1
REGULATION_OF_DNA_BINDING	43	-0.330356	-1.08223	0.331858	0.585177	1
MORPHOGENESIS_OF_AN_EPITHELIUM	15	-0.425836	-1.082	0.338174	0.584045	1
CELLULAR_LIPID_METABOLIC_PROCESS	226	-0.257623	-1.07923	0.236453	0.589986	1
BRAIN_DEVELOPMENT	44	-0.331239	-1.07798	0.310345	0.591553	1
AMINE_METABOLIC_PROCESS	135	-0.271951	-1.07489	0.284706	0.598418	1
SECRETION_BY_CELL	100	-0.284581	-1.07472	0.28972	0.597037	1
SECOND_MESSENGER_MEDIATED_SIGNALING	145	-0.268385	-1.07391	0.284337	0.597419	1
NUCLEAR_TRANSPORT	77	-0.293163	-1.0738	0.306264	0.595911	1
AMINE_BIOSYNTHETIC_PROCESS	15	-0.430758	-1.07081	0.362319	0.602464	1
PROTEIN_SECRETION	23	-0.381923	-1.07032	0.369295	0.60202	1
LIGAND_GATED_CHANNEL_ACTIVITY	36	-0.342658	-1.07012	0.335541	0.600887	1
PERINUCLEAR_REGION_OF_CYTOPLASM	50	-0.321406	-1.06944	0.329854	0.601001	1
LIPID_BINDING	73	-0.299679	-1.06925	0.30719	0.599743	1
REGULATION_OF_CATALYTIC_ACTIVITY	253	-0.250239	-1.06877	0.241645	0.599439	1
RUFFLE	27	-0.364099	-1.06735	0.377155	0.601595	1
NUCLEOCYTOPLASMIC_TRANSPORT	76	-0.291834	-1.06692	0.316964	0.60102	1
STRIATED_MUSCLE_DEVELOPMENT	38	-0.336199	-1.06432	0.357873	0.6063	1
PROTEIN_UBIQUITINATION	38	-0.33317	-1.06359	0.359307	0.606629	1
ER_NUCLEAR_SIGNALING_PATHWAY	16	-0.423482	-1.06235	0.370614	0.608225	1
RESPONSE_TO_NUTRIENT	16	-0.409343	-1.06218	0.373967	0.606975	1
PHOSPHOINOSITIDE_MEDIATED_SIGNALING	43	-0.324401	-1.06121	0.337778	0.607941	1
PURINE_NUCLEOTIDE_BINDING	191	-0.256744	-1.0609	0.278302	0.607073	1
NERVOUS_SYSTEM_DEVELOPMENT	358	-0.241258	-1.05887	0.260204	0.61075	1
CARBOHYDRATE_TRANSMEMBRANE_TRANSPORTER_ACTIVITY	16	-0.401418	-1.0576	0.367816	0.61283	1
POSITIVE_REGULATION_OF_CATALYTIC_ACTIVITY	146	-0.268174	-1.05738	0.301587	0.611703	1
SULFOTRANSFERASE_ACTIVITY	25	-0.371066	-1.05685	0.357588	0.611409	1
CALCIUM_CHANNEL_ACTIVITY	32	-0.34827	-1.05446	0.370293	0.616435	1
ENDOMEMBRANE_SYSTEM	194	-0.254164	-1.05298	0.295238	0.618715	1
REGULATION_OF_IMMUNE_RESPONSE	32	-0.34187	-1.05244	0.364407	0.618596	1
HYDROLASE_ACTIVITY_ACTING_ON_ESTER_BONDS	255	-0.24735	-1.05004	0.3	0.623607	1
TUBE_DEVELOPMENT	17	-0.403196	-1.04973	0.388535	0.622746	1
VOLTAGE_GATED_POTASSIUM_CHANNEL_ACTIVITY	36	-0.334054	-1.04843	0.370203	0.624523	1
ENDOPLASMIC_RETICULUM_MEMBRANE	74	-0.29606	-1.04814	0.347222	0.623634	1
ORGANIC_ACID_METABOLIC_PROCESS	168	-0.260488	-1.04704	0.348837	0.625122	1
ENZYME_ACTIVATOR_ACTIVITY	115	-0.268453	-1.04599	0.330233	0.62623	1
POSITIVE_REGULATION_OF_SECRETION	15	-0.411859	-1.04064	0.398287	0.640036	1
STRUCTURAL_MOLECULE_ACTIVITY	226	-0.249619	-1.03853	0.338422	0.644431	1
NUCLEOTIDE_BINDING	202	-0.251031	-1.03795	0.3486	0.644367	1
TRANSCRIPTION_FACTOR_COMPLEX	76	-0.28922	-1.03774	0.395089	0.643185	1
MEMBRANE_LIPID_BIOSYNTHETIC_PROCESS	40	-0.320946	-1.03164	0.425968	0.659201	1
PROTEIN_HETERODIMERIZATION_ACTIVITY	74	-0.286462	-1.03101	0.381643	0.65929	1
POSITIVE_REGULATION_OF_IMMUNE_RESPONSE	28	-0.354726	-1.03088	0.427928	0.657938	1
CATION_BINDING	202	-0.247282	-1.03039	0.370787	0.657717	1
INTEGRAL_TO_ORGANELLE_MEMBRANE	42	-0.317024	-1.02933	0.419865	0.658893	1
CELL_CORTEX_PART	23	-0.355452	-1.02724	0.405405	0.663089	1
REGULATION_OF_MITOTIC_CELL_CYCLE	17	-0.380407	-1.02675	0.414847	0.662769	1
FATTY_ACID_OXIDATION	18	-0.3946	-1.02651	0.403292	0.661661	1
LIPID_METABOLIC_PROCESS	287	-0.238177	-1.02637	0.368831	0.660298	1
CELLULAR_HOMEOSTASIS	133	-0.263383	-1.02528	0.381279	0.661773	1
GLYCEROPHOSPHOLIPID_METABOLIC_PROCESS	39	-0.326985	-1.02521	0.411017	0.660201	1
AMINO_ACID_AND_DERIVATIVE_METABOLIC_PROCESS	96	-0.273453	-1.02303	0.395735	0.664676	1
MITOTIC_CELL_CYCLE_CHECKPOINT	21	-0.372474	-1.02165	0.433684	0.667237	1
SMALL_GTPASE_REGULATOR_ACTIVITY	57	-0.298801	-1.02083	0.425439	0.668024	1
ION_BINDING	254	-0.238547	-1.01938	0.409669	0.670473	1
REGULATION_OF_TRANSCRIPTION_FACTOR_ACTIVITY	36	-0.324797	-1.0176	0.427061	0.674137	1
MICROTUBULE_CYTOSKELETON_ORGANIZATION_AND_BIOGENESIS	33	-0.330885	-1.01627	0.434043	0.676366	1
GALACTOSYLTRANSFERASE_ACTIVITY	16	-0.391769	-1.0128	0.458333	0.684875	1
METAL_ION_TRANSMEMBRANE_TRANSPORTER_ACTIVITY	141	-0.255145	-1.01175	0.403189	0.686097	1
ADENYL_RIBONUCLEOTIDE_BINDING	146	-0.253562	-1.0099	0.394231	0.689739	1
GTPASE_ACTIVATOR_ACTIVITY	55	-0.298402	-1.00656	0.434599	0.698175	1
PROTEIN_POLYMERIZATION	18	-0.374605	-1.00571	0.453587	0.699048	1
LOCOMOTORY_BEHAVIOR	86	-0.278896	-1.00491	0.441379	0.699607	1
RESPONSE_TO_NUTRIENT_LEVELS	27	-0.346941	-0.995765	0.454545	0.725323	1
OUTER_MEMBRANE	24	-0.345665	-0.992433	0.461698	0.733785	1
RAS_GTPASE_ACTIVATOR_ACTIVITY	26	-0.344606	-0.99106	0.471783	0.736256	1
POTASSIUM_CHANNEL_ACTIVITY	49	-0.305205	-0.990941	0.480187	0.73477	1
PROTEASE_INHIBITOR_ACTIVITY	41	-0.312663	-0.990747	0.468182	0.733492	1
REGULATION_OF_ENDOCYTOSIS	16	-0.384244	-0.990028	0.475584	0.733712	1
ATP_BINDING	139	-0.251116	-0.989493	0.445221	0.733469	1
IMMUNE_EFFECTOR_PROCESS	37	-0.320394	-0.989184	0.460699	0.732606	1
RESPONSE_TO_EXTRACELLULAR_STIMULUS	31	-0.326843	-0.989153	0.448936	0.730848	1
MAINTENANCE_OF_LOCALIZATION	20	-0.368907	-0.988322	0.450617	0.731524	1
POSITIVE_REGULATION_OF_RESPONSE_TO_STIMULUS	40	-0.317133	-0.98809	0.471366	0.730401	1
OXIDOREDUCTASE_ACTIVITY	269	-0.230722	-0.986986	0.509284	0.731958	1
VESICLE_MEDIATED_TRANSPORT	180	-0.240862	-0.982881	0.496487	0.742332	1
RHO_GTPASE_ACTIVATOR_ACTIVITY	16	-0.378928	-0.981877	0.480088	0.743506	1
INORGANIC_CATION_TRANSMEMBRANE_TRANSPORTER_ACTIVITY	56	-0.287232	-0.978949	0.495595	0.7503	1
GLYCOPROTEIN_METABOLIC_PROCESS	85	-0.265206	-0.978856	0.477778	0.748764	1
NUCLEAR_ENVELOPE_ENDOPLASMIC_RETICULUM_NETWORK	83	-0.26862	-0.977702	0.507937	0.750511	1
CATION_CHANNEL_ACTIVITY	114	-0.255464	-0.977022	0.517647	0.750698	1
CARBOHYDRATE_TRANSPORT	19	-0.36412	-0.976449	0.501961	0.750632	1
INDUCTION_OF_APOPTOSIS_BY_EXTRACELLULAR_SIGNALS	27	-0.334438	-0.976391	0.502075	0.748997	1
GTPASE_REGULATOR_ACTIVITY	114	-0.254633	-0.971968	0.515909	0.760585	1
PROTEIN_COMPLEX_ASSEMBLY	158	-0.240893	-0.968682	0.555046	0.76901	1
ORGANELLE_OUTER_MEMBRANE	23	-0.346546	-0.967065	0.495816	0.772132	1
ACTIVATION_OF_IMMUNE_RESPONSE	17	-0.372149	-0.965407	0.512766	0.775441	1
DI___TRI_VALENT_INORGANIC_CATION_TRANSPORT	30	-0.315888	-0.9641	0.522876	0.777412	1
CAMP_MEDIATED_SIGNALING	65	-0.278604	-0.961122	0.551802	0.784593	1
VOLTAGE_GATED_POTASSIUM_CHANNEL_COMPLEX	40	-0.302802	-0.959849	0.504525	0.786722	1
CYTOKINE_METABOLIC_PROCESS	39	-0.303416	-0.958696	0.519362	0.78842	1
BONE_REMODELING	28	-0.325935	-0.958528	0.536	0.787103	1
CENTRAL_NERVOUS_SYSTEM_DEVELOPMENT	112	-0.248214	-0.958197	0.56057	0.786262	1
REGULATION_OF_PHOSPHORYLATION	43	-0.296983	-0.957504	0.521429	0.786457	1
CYTOKINE_BIOSYNTHETIC_PROCESS	38	-0.304535	-0.952209	0.545055	0.800585	1
PHOSPHOINOSITIDE_METABOLIC_PROCESS	24	-0.334379	-0.950733	0.540426	0.803274	1
REPRODUCTION	235	-0.224571	-0.949157	0.63747	0.806224	1
CELLULAR_RESPONSE_TO_STIMULUS	17	-0.357879	-0.949086	0.54721	0.804507	1
RHODOPSIN_LIKE_RECEPTOR_ACTIVITY	125	-0.242707	-0.948263	0.580723	0.805167	1
ESTABLISHMENT_OF_ORGANELLE_LOCALIZATION	16	-0.369688	-0.94431	0.538462	0.814973	1
INTRINSIC_TO_ORGANELLE_MEMBRANE	44	-0.289464	-0.943975	0.550976	0.81412	1
EXOCYTOSIS	23	-0.338796	-0.941963	0.555066	0.818323	1
ADENYL_NUCLEOTIDE_BINDING	150	-0.237794	-0.941686	0.624079	0.817264	1
GTP_BINDING	44	-0.289383	-0.940894	0.541304	0.81757	1
REGULATION_OF_BINDING	51	-0.276614	-0.940672	0.575697	0.816256	1
POSITIVE_REGULATION_OF_T_CELL_ACTIVATION	21	-0.339585	-0.940631	0.569672	0.814513	1
CHROMOSOMEPERICENTRIC_REGION	27	-0.32062	-0.940617	0.557652	0.812661	1
ACETYLGLUCOSAMINYLTRANSFERASE_ACTIVITY	16	-0.367623	-0.940462	0.555046	0.811205	1
DI___TRI_VALENT_INORGANIC_CATION_TRANSMEMBRANE_TRANSPORTER_ACTIVITY	22	-0.336488	-0.938986	0.553611	0.813921	1
REGULATION_OF_CATABOLIC_PROCESS	16	-0.372293	-0.938896	0.539583	0.812343	1
VIRAL_REPRODUCTION	40	-0.29527	-0.938868	0.574152	0.810566	1
AMINE_RECEPTOR_ACTIVITY	34	-0.30008	-0.938642	0.540094	0.80935	1
DNA_PACKAGING	31	-0.311188	-0.934772	0.578947	0.818805	1
G_PROTEIN_SIGNALING_COUPLED_TO_CAMP_NUCLEOTIDE_SECOND_MESSENGER	64	-0.268691	-0.932369	0.575949	0.824102	1
MONOOXYGENASE_ACTIVITY	28	-0.315907	-0.932105	0.589362	0.822994	1
CHEMICAL_HOMEOSTASIS	142	-0.234604	-0.93164	0.635731	0.822369	1
CELL_MATRIX_JUNCTION	16	-0.361416	-0.931615	0.523404	0.820583	1
LIPOPROTEIN_METABOLIC_PROCESS	32	-0.303995	-0.929759	0.571134	0.824066	1
SECRETORY_PATHWAY	77	-0.26019	-0.928467	0.593458	0.825949	1
GUANYL_NUCLEOTIDE_BINDING	45	-0.287625	-0.92701	0.612472	0.828248	1
LIPOPROTEIN_BIOSYNTHETIC_PROCESS	25	-0.315786	-0.925633	0.579775	0.830135	1
NEGATIVE_REGULATION_OF_DNA_BINDING	16	-0.352122	-0.922158	0.569296	0.83833	1
ACTIVATION_OF_NF_KAPPAB_TRANSCRIPTION_FACTOR	16	-0.347309	-0.920175	0.547917	0.842125	1
GUANYL_NUCLEOTIDE_EXCHANGE_FACTOR_ACTIVITY	42	-0.280199	-0.917633	0.634956	0.847733	1
PROTEIN_AMINO_ACID_LIPIDATION	23	-0.321137	-0.916812	0.565217	0.848132	1
SMALL_GTPASE_MEDIATED_SIGNAL_TRANSDUCTION	83	-0.25214	-0.916506	0.643868	0.847168	1
MICROTUBULE_BINDING	28	-0.310052	-0.914407	0.554167	0.851164	1
CATION_HOMEOSTASIS	99	-0.244015	-0.914077	0.627002	0.850347	1
STEROID_METABOLIC_PROCESS	65	-0.261833	-0.913823	0.638298	0.849176	1
REGULATION_OF_CELL_MIGRATION	26	-0.31769	-0.912245	0.592593	0.851745	1
AXONOGENESIS	43	-0.278601	-0.911692	0.64	0.851406	1
ATPASE_ACTIVITY_COUPLED_TO_TRANSMEMBRANE_MOVEMENT_OF_IONS_PHOSPHORYLATIVE_MECHANISM	19	-0.335231	-0.907601	0.602041	0.86084	1
CELLULAR_CATION_HOMEOSTASIS	96	-0.236856	-0.907366	0.673516	0.859543	1
GLYCEROPHOSPHOLIPID_BIOSYNTHETIC_PROCESS	26	-0.310501	-0.906609	0.598377	0.859775	1
UBIQUITIN_CYCLE	46	-0.278183	-0.9064	0.62963	0.858506	1
MESODERM_DEVELOPMENT	22	-0.328123	-0.906364	0.591002	0.856747	1
JAK_STAT_CASCADE	30	-0.298849	-0.902272	0.6	0.865957	1
ENDOPLASMIC_RETICULUM_PART	83	-0.245953	-0.901049	0.694143	0.867259	1
REGULATION_OF_CYTOKINE_BIOSYNTHETIC_PROCESS	36	-0.288038	-0.900297	0.627193	0.867448	1
PHOSPHOLIPID_BIOSYNTHETIC_PROCESS	32	-0.294837	-0.896267	0.624424	0.876504	1
TRANSMEMBRANE_RECEPTOR_PROTEIN_TYROSINE_KINASE_ACTIVITY	43	-0.279707	-0.895896	0.658798	0.875583	1
GATED_CHANNEL_ACTIVITY	115	-0.231248	-0.894945	0.720183	0.87628	1
VIRAL_INFECTIOUS_CYCLE	31	-0.293154	-0.892138	0.613248	0.881686	1
CALCIUM_ION_TRANSPORT	25	-0.31134	-0.891997	0.606264	0.880141	1
KINETOCHORE	22	-0.315049	-0.891313	0.636929	0.880053	1
CELL_CELL_SIGNALING	388	-0.201436	-0.890442	0.888889	0.880424	1
WOUND_HEALING	52	-0.264204	-0.890084	0.678801	0.879506	1
POTASSIUM_ION_TRANSPORT	58	-0.256649	-0.889734	0.688559	0.878589	1
CATION_TRANSMEMBRANE_TRANSPORTER_ACTIVITY	206	-0.216656	-0.889301	0.78481	0.877795	1
LAMELLIPODIUM	23	-0.32348	-0.886405	0.62039	0.883123	1
VOLTAGE_GATED_CALCIUM_CHANNEL_COMPLEX	15	-0.347747	-0.886127	0.614657	0.881961	1
RESPONSE_TO_UV	24	-0.312656	-0.884794	0.635193	0.883539	1
CELLULAR_LIPID_CATABOLIC_PROCESS	31	-0.292832	-0.883733	0.655405	0.88424	1
ACID_AMINO_ACID_LIGASE_ACTIVITY	51	-0.269285	-0.879084	0.66087	0.894081	1
REGULATION_OF_MULTICELLULAR_ORGANISMAL_PROCESS	143	-0.220308	-0.876958	0.794931	0.897517	1
CORTICAL_CYTOSKELETON	19	-0.325985	-0.876384	0.624	0.897047	1
TUBE_MORPHOGENESIS	15	-0.351203	-0.874901	0.645161	0.899053	1
EXTRACELLULAR_REGION	415	-0.195988	-0.874444	0.924731	0.898293	1
PROTEIN_SERINE_THREONINE_PHOSPHATASE_ACTIVITY	23	-0.315517	-0.872541	0.649462	0.901086	1
MITOCHONDRIAL_OUTER_MEMBRANE	17	-0.331717	-0.871802	0.64557	0.90105	1
ACTIN_CYTOSKELETON_ORGANIZATION_AND_BIOGENESIS	99	-0.230038	-0.871312	0.768018	0.90039	1
INTEGRAL_TO_ENDOPLASMIC_RETICULUM_MEMBRANE	21	-0.308827	-0.870806	0.657841	0.89972	1
UBIQUITIN_PROTEIN_LIGASE_ACTIVITY	43	-0.273536	-0.869722	0.660551	0.900545	1
SENSORY_PERCEPTION	180	-0.214566	-0.868638	0.837054	0.901244	1
GTPASE_BINDING	33	-0.282756	-0.867873	0.680617	0.901179	1
ION_HOMEOSTASIS	117	-0.226003	-0.866804	0.764967	0.901828	1
VOLTAGE_GATED_CATION_CHANNEL_ACTIVITY	65	-0.247936	-0.865092	0.74359	0.903895	1
POSITIVE_REGULATION_OF_LYMPHOCYTE_ACTIVATION	24	-0.300267	-0.865018	0.657143	0.902266	1
REGULATION_OF_ANATOMICAL_STRUCTURE_MORPHOGENESIS	24	-0.303834	-0.864573	0.683983	0.901422	1
LIPID_TRANSPORT	28	-0.294038	-0.863886	0.681818	0.901287	1
SMALL_PROTEIN_CONJUGATING_ENZYME_ACTIVITY	46	-0.260145	-0.861223	0.71087	0.905531	1
SMALL_CONJUGATING_PROTEIN_LIGASE_ACTIVITY	45	-0.264329	-0.860997	0.725159	0.904229	1
SERINE_TYPE_PEPTIDASE_ACTIVITY	41	-0.268882	-0.860814	0.72467	0.902835	1
POSITIVE_REGULATION_OF_CELLULAR_COMPONENT_ORGANIZATION_AND_BIOGENESIS	34	-0.274472	-0.858363	0.688391	0.906495	1
AXON_GUIDANCE	22	-0.308163	-0.85761	0.671772	0.906439	1
BEHAVIOR	140	-0.21638	-0.856769	0.843091	0.906558	1
G_PROTEIN_COUPLED_RECEPTOR_ACTIVITY	177	-0.209606	-0.856321	0.882494	0.905737	1
CELL_MIGRATION	90	-0.232142	-0.855527	0.811659	0.905864	1
INTRINSIC_TO_ENDOPLASMIC_RETICULUM_MEMBRANE	21	-0.308827	-0.854863	0.668103	0.905426	1
REGULATION_OF_GENE_EXPRESSION_EPIGENETIC	28	-0.293886	-0.853616	0.694387	0.906486	1
ADHERENS_JUNCTION	21	-0.307171	-0.853609	0.677551	0.904704	1
EXTRACELLULAR_REGION_PART	316	-0.197387	-0.853246	0.94335	0.90367	1
POSITIVE_REGULATION_OF_MULTICELLULAR_ORGANISMAL_PROCESS	63	-0.244669	-0.852549	0.746237	0.90335	1
NEUROGENESIS	90	-0.226865	-0.850979	0.810811	0.9049	1
LIPID_CATABOLIC_PROCESS	34	-0.276487	-0.846664	0.708241	0.912489	1
SERINE_HYDROLASE_ACTIVITY	42	-0.261017	-0.846523	0.732759	0.910951	1
VITAMIN_METABOLIC_PROCESS	17	-0.325005	-0.843146	0.693833	0.916383	1
ATPASE_ACTIVITY_COUPLED_TO_TRANSMEMBRANE_MOVEMENT_OF_IONS	22	-0.308757	-0.842445	0.692308	0.91611	1
POSITIVE_REGULATION_OF_CASPASE_ACTIVITY	26	-0.285876	-0.840503	0.685417	0.918429	1
PEPTIDE_RECEPTOR_ACTIVITY	48	-0.249628	-0.839336	0.760504	0.919117	1
ADAPTIVE_IMMUNE_RESPONSE	24	-0.291644	-0.835635	0.686147	0.924763	1
SECONDARY_METABOLIC_PROCESS	25	-0.289211	-0.834694	0.710526	0.924784	1
ACTIN_FILAMENT_BASED_PROCESS	109	-0.220186	-0.833701	0.851163	0.924889	1
RESPONSE_TO_BACTERIUM	26	-0.288437	-0.832578	0.721627	0.925381	1
LIPID_TRANSPORTER_ACTIVITY	27	-0.284829	-0.830636	0.705376	0.927565	1
CYCLIC_NUCLEOTIDE_MEDIATED_SIGNALING	100	-0.21776	-0.830287	0.856098	0.926446	1
POSITIVE_REGULATION_OF_DNA_BINDING	24	-0.287468	-0.829621	0.725773	0.926083	1
GENERATION_OF_NEURONS	80	-0.230838	-0.826656	0.840355	0.929885	1
NEGATIVE_REGULATION_OF_CELL_ADHESION	17	-0.317673	-0.825078	0.718254	0.931082	1
INTRAMOLECULAR_OXIDOREDUCTASE_ACTIVITY	18	-0.314137	-0.825008	0.710021	0.929434	1
THIOLESTER_HYDROLASE_ACTIVITY	16	-0.323108	-0.823358	0.694387	0.930821	1
RESPONSE_TO_DRUG	20	-0.305281	-0.82315	0.717256	0.929485	1
CHROMATIN_ASSEMBLY	16	-0.323568	-0.818439	0.718426	0.936391	1
METAL_ION_TRANSPORT	111	-0.210826	-0.814152	0.890736	0.942201	1
NEURITE_DEVELOPMENT	53	-0.239437	-0.813045	0.836601	0.942365	1
VIRAL_REPRODUCTIVE_PROCESS	35	-0.269033	-0.812415	0.781053	0.941753	1
POSITIVE_REGULATION_OF_BINDING	24	-0.287468	-0.811188	0.754202	0.942189	1
RAS_PROTEIN_SIGNAL_TRANSDUCTION	63	-0.233454	-0.808943	0.847345	0.944378	1
G_PROTEIN_SIGNALING_COUPLED_TO_CYCLIC_NUCLEOTIDE_SECOND_MESSENGER	98	-0.21378	-0.808614	0.888889	0.943193	1
GOLGI_VESICLE_TRANSPORT	45	-0.249914	-0.80803	0.817204	0.942349	1
CELL_SURFACE	69	-0.225516	-0.805558	0.86076	0.944785	1
REGULATION_OF_IMMUNE_SYSTEM_PROCESS	66	-0.224832	-0.802823	0.864119	0.947539	1
POLYSACCHARIDE_METABOLIC_PROCESS	15	-0.316368	-0.800814	0.736418	0.94912	1
DETECTION_OF_CHEMICAL_STIMULUS	15	-0.313416	-0.79658	0.746032	0.954302	1
CELLULAR_MORPHOGENESIS_DURING_DIFFERENTIATION	49	-0.240006	-0.796213	0.836032	0.953098	1
CHROMATIN_MODIFICATION	45	-0.240073	-0.795683	0.805907	0.952281	1
ENDOSOME_TRANSPORT	23	-0.277229	-0.792246	0.808943	0.955689	1
VOLTAGE_GATED_CALCIUM_CHANNEL_ACTIVITY	18	-0.301935	-0.79215	0.756466	0.95406	1
STEROID_BIOSYNTHETIC_PROCESS	23	-0.279207	-0.788042	0.802721	0.958386	1
ATPASE_ACTIVITY_COUPLED_TO_MOVEMENT_OF_SUBSTANCES	38	-0.250369	-0.78712	0.824742	0.958069	1
PHOSPHOLIPID_METABOLIC_PROCESS	63	-0.226673	-0.780369	0.887446	0.966107	1
PEPTIDASE_ACTIVITY	159	-0.195203	-0.780004	0.968447	0.964762	1
VOLTAGE_GATED_CHANNEL_ACTIVITY	71	-0.218141	-0.774627	0.907895	0.970387	1
SMALL_GTPASE_BINDING	32	-0.259796	-0.772911	0.843011	0.970998	1
ACTIN_CYTOSKELETON	121	-0.197871	-0.76553	0.962222	0.978997	1
REGULATION_OF_TRANSLATION	75	-0.213049	-0.765481	0.926175	0.977268	1
NEGATIVE_REGULATION_OF_BINDING	17	-0.289187	-0.765021	0.78501	0.976124	1
DETECTION_OF_STIMULUS	40	-0.240326	-0.760303	0.843537	0.980134	1
INDUCTION_OF_APOPTOSIS_BY_INTRACELLULAR_SIGNALS	22	-0.270795	-0.759381	0.829918	0.979565	1
EXTRACELLULAR_LIGAND_GATED_ION_CHANNEL_ACTIVITY	19	-0.276476	-0.744545	0.868182	0.99544	1
PHOSPHOINOSITIDE_BIOSYNTHETIC_PROCESS	20	-0.271196	-0.742006	0.829167	0.996637	1
HYDROGEN_ION_TRANSMEMBRANE_TRANSPORTER_ACTIVITY	26	-0.259149	-0.73958	0.878099	0.997494	1
EXCITATORY_EXTRACELLULAR_LIGAND_GATED_ION_CHANNEL_ACTIVITY	19	-0.276476	-0.73894	0.842324	0.996441	1
PEPTIDYL_AMINO_ACID_MODIFICATION	53	-0.220006	-0.73509	0.90389	0.99865	1
T_CELL_DIFFERENTIATION	15	-0.289554	-0.73361	0.819802	0.998357	1
T_CELL_ACTIVATION	42	-0.229333	-0.733331	0.912951	0.996907	1
BASOLATERAL_PLASMA_MEMBRANE	30	-0.243923	-0.729646	0.898488	0.998591	1
RAS_GTPASE_BINDING	23	-0.25794	-0.729416	0.865424	0.997074	1
HYDROLASE_ACTIVITY_ACTING_ON_ACID_ANHYDRIDESCATALYZING_TRANSMEMBRANE_MOVEMENT_OF_SUBSTANCES	37	-0.230776	-0.72711	0.908676	0.997507	1
PHAGOCYTOSIS	17	-0.280994	-0.726976	0.852018	0.99589	1
DIGESTION	41	-0.229176	-0.722916	0.921397	0.997913	1
RECEPTOR_BINDING	347	-0.164615	-0.721452	1	0.99748	1
NITROGEN_COMPOUND_BIOSYNTHETIC_PROCESS	25	-0.24876	-0.7195	0.913717	0.997449	1
CATION_TRANSPORT	139	-0.182128	-0.718597	0.988235	0.996522	1
SUBSTRATE_SPECIFIC_CHANNEL_ACTIVITY	147	-0.180127	-0.71637	0.993318	0.996657	1
DETECTION_OF_ABIOTIC_STIMULUS	19	-0.263547	-0.714793	0.860814	0.996341	1
FEEDING_BEHAVIOR	23	-0.250757	-0.710958	0.898925	0.997843	1
ION_CHANNEL_ACTIVITY	140	-0.178757	-0.70617	0.986842	1	1
NEUROLOGICAL_SYSTEM_PROCESS	359	-0.159437	-0.703613	1	1	1
MYELOID_LEUKOCYTE_DIFFERENTIATION	15	-0.276005	-0.699461	0.880658	1	1
OXYGEN_AND_REACTIVE_OXYGEN_SPECIES_METABOLIC_PROCESS	19	-0.255585	-0.699192	0.879464	1	1
MONOVALENT_INORGANIC_CATION_TRANSMEMBRANE_TRANSPORTER_ACTIVITY	32	-0.23012	-0.697468	0.928416	0.999894	1
POSITIVE_REGULATION_OF_HYDROLASE_ACTIVITY	47	-0.212966	-0.696984	0.934066	0.998487	1
ADAPTIVE_IMMUNE_RESPONSE_GO_0002460	23	-0.241743	-0.687582	0.902222	1	1
PRIMARY_ACTIVE_TRANSMEMBRANE_TRANSPORTER_ACTIVITY	38	-0.21705	-0.687179	0.923913	1	1
ACTIN_FILAMENT_BINDING	23	-0.239683	-0.686523	0.912134	1	1
ION_TRANSMEMBRANE_TRANSPORTER_ACTIVITY	265	-0.1606	-0.684242	1	1	1
STRUCTURAL_CONSTITUENT_OF_MUSCLE	31	-0.225314	-0.680542	0.937916	1	1
OXIDOREDUCTASE_ACTIVITY_ACTING_ON_NADH_OR_NADPH	25	-0.234991	-0.677209	0.911579	1	1
PROTEIN_AMINO_ACID_N_LINKED_GLYCOSYLATION	28	-0.228208	-0.676308	0.941545	1	1
DETECTION_OF_STIMULUS_INVOLVED_IN_SENSORY_PERCEPTION	19	-0.249145	-0.675693	0.902637	0.998719	1
MONOVALENT_INORGANIC_CATION_TRANSPORT	89	-0.181524	-0.673016	0.990315	0.998643	1
ANTIOXIDANT_ACTIVITY	17	-0.248765	-0.659416	0.923868	1	1
AEROBIC_RESPIRATION	15	-0.258802	-0.653805	0.917526	1	1
ION_TRANSPORT	175	-0.159081	-0.650915	1	1	1
DEFENSE_RESPONSE_TO_BACTERIUM	20	-0.237708	-0.650528	0.915743	1	1
NEGATIVE_REGULATION_OF_MULTICELLULAR_ORGANISMAL_PROCESS	29	-0.215849	-0.647191	0.960581	1	1
CYSTEINE_TYPE_ENDOPEPTIDASE_ACTIVITY	38	-0.204178	-0.647071	0.962105	1	1
NEGATIVE_REGULATION_OF_TRANSFERASE_ACTIVITY	34	-0.213023	-0.640461	0.953333	1	1
REGULATION_OF_LYMPHOCYTE_ACTIVATION	35	-0.204962	-0.637367	0.975556	1	1
REGULATION_OF_RAS_PROTEIN_SIGNAL_TRANSDUCTION	18	-0.239224	-0.633267	0.944015	1	1
REGULATION_OF_MUSCLE_CONTRACTION	18	-0.236132	-0.627101	0.934156	1	1
CHEMOKINE_RECEPTOR_BINDING	41	-0.193891	-0.62508	0.973742	1	1
CHEMOKINE_ACTIVITY	40	-0.194411	-0.623699	0.971239	1	1
SYNAPTIC_TRANSMISSION	166	-0.153345	-0.621221	1	1	1
CELL_PROJECTION_BIOGENESIS	24	-0.210902	-0.607072	0.96319	1	1
REGULATION_OF_CYTOKINE_PRODUCTION	22	-0.216069	-0.601872	0.964286	1	1
MYOFIBRIL	19	-0.221759	-0.600194	0.960168	1	1
REGULATION_OF_SMALL_GTPASE_MEDIATED_SIGNAL_TRANSDUCTION	22	-0.211674	-0.591379	0.97479	1	1
REGULATION_OF_MAPKKK_CASCADE	19	-0.217911	-0.590501	0.976496	1	1
ACTIN_FILAMENT_ORGANIZATION	22	-0.19909	-0.562936	0.985772	1	1
GLUTAMATE_RECEPTOR_ACTIVITY	20	-0.205917	-0.55366	0.983299	1	1
SKELETAL_MUSCLE_DEVELOPMENT	31	-0.177684	-0.539908	0.991471	1	1
NEUROPEPTIDE_BINDING	23	-0.191393	-0.532674	0.989035	1	1
SERINE_TYPE_ENDOPEPTIDASE_ACTIVITY	37	-0.169288	-0.529392	0.997717	1	1
ACTIN_POLYMERIZATION_AND_OR_DEPOLYMERIZATION	21	-0.192056	-0.525202	0.993852	1	1
PEPTIDYL_TYROSINE_PHOSPHORYLATION	26	-0.18018	-0.520898	0.991453	1	1
CELL_PROJECTION_PART	18	-0.186722	-0.494084	0.978814	1	1
G_PROTEIN_COUPLED_RECEPTOR_BINDING	51	-0.142426	-0.478756	1	1	1
REGULATION_OF_T_CELL_ACTIVATION	28	-0.159282	-0.472425	0.995754	0.99956	1
NEUROPEPTIDE_RECEPTOR_ACTIVITY	22	-0.168815	-0.472308	1	0.997942	1

## Sheet: OS - si RNA CDK4-6
Gene sets (Oncogenic signatures) upregulated in siRNA CDK4/6	Size	ES	NES	NOM p-val	FDR q-val	FWER p-val
MYC_UP.V1_UP	137	0.65159	2.49372	0	0	0
CSR_LATE_UP.V1_UP	140	0.528352	2.02581	0	0.000193	0.001
RPS14_DN.V1_DN	157	0.446206	1.74182	0	0.00376269	0.028
CSR_EARLY_UP.V1_UP	127	0.447492	1.69233	0	0.00490974	0.049
SRC_UP.V1_DN	144	0.422958	1.62697	0.00176991	0.0087227	0.107
MTOR_UP.V1_UP	140	0.419582	1.62061	0	0.00810453	0.118
RB_P107_DN.V1_DN	100	0.431682	1.57137	0	0.0133509	0.216
MEK_UP.V1_DN	172	0.37392	1.48921	0.00161031	0.0330547	0.486
LTE2_UP.V1_DN	178	0.367106	1.46318	0.00170068	0.0401404	0.598
AKT_UP_MTOR_DN.V1_DN	160	0.36956	1.43919	0.0104348	0.046762	0.7
RB_P107_DN.V1_UP	122	0.381773	1.43572	0.017331	0.0439209	0.712
GCNP_SHH_UP_LATE.V1_UP	149	0.36518	1.43404	0.00857633	0.0411085	0.723
STK33_DN	220	0.349346	1.4249	0.00166667	0.0421015	0.76
EIF4E_UP	81	0.39597	1.41814	0.0288809	0.0424191	0.778
VEGF_A_UP.V1_DN	174	0.358002	1.4148	0.0115132	0.0410348	0.793
RB_DN.V1_UP	111	0.372972	1.38097	0.0277264	0.0548608	0.905
E2F3_UP.V1_DN	131	0.356694	1.34805	0.0262295	0.0723562	0.969
ERB2_UP.V1_DN	165	0.345846	1.34639	0.0210158	0.0693934	0.969
E2F1_UP.V1_UP	153	0.342167	1.33029	0.0418848	0.0774423	0.981
BMI1_DN.V1_UP	142	0.335851	1.29299	0.0430108	0.104467	0.995
BCAT_GDS748_UP	46	0.384935	1.23636	0.156538	0.168338	1
RB_P130_DN.V1_UP	109	0.319955	1.18842	0.126838	0.239366	1
RB_P130_DN.V1_DN	102	0.323863	1.17571	0.169611	0.252582	1
ATF2_UP.V1_UP	174	0.291111	1.15713	0.146805	0.278648	1
SIRNA_EIF4GI_DN	82	0.322977	1.15359	0.209559	0.274625	1
NFE2L2.V2	375	0.268744	1.14891	0.109797	0.273375	1
HOXA9_DN.V1_UP	169	0.288921	1.13252	0.190635	0.296343	1
YAP1_DN	39	0.369626	1.12801	0.266547	0.295615	1
ESC_J1_UP_LATE.V1_DN	152	0.288812	1.11227	0.240283	0.318564	1
BCAT_BILD_ET_AL_UP	42	0.348995	1.10469	0.330224	0.323898	1
GCNP_SHH_UP_LATE.V1_DN	150	0.282943	1.1021	0.232601	0.319152	1
PTEN_DN.V2_DN	123	0.284153	1.06976	0.329768	0.382949	1
STK33_NOMO_DN	225	0.261151	1.05668	0.300169	0.403064	1
PDGF_ERK_DN.V1_UP	125	0.269267	1.03208	0.383392	0.455143	1
CAMP_UP.V1_UP	167	0.251034	0.987809	0.492512	0.563544	1
STK33_SKM_DN	223	0.238822	0.971135	0.519737	0.595655	1
AKT_UP.V1_DN	165	0.244772	0.953664	0.562081	0.62998	1
TBK1.DN.48HRS_UP	47	0.288832	0.939484	0.575816	0.654021	1
SIRNA_EIF4GI_UP	84	0.232479	0.832041	0.830258	0.910007	1
BRCA1_DN.V1_DN	119	0.214309	0.805598	0.900685	0.932464	1
RELA_DN.V1_DN	133	0.202277	0.759423	0.969805	0.959152	1

## Sheet: OS - siRNA Control
Gene sets (Oncogenic signatures) upregulated in siRNA Control	Size	ES	NES	NOM p-val	FDR q-val	FWER p-val
ESC_V6.5_UP_LATE.V1_UP	164	-0.549319	-2.18818	0	0	0
EGFR_UP.V1_UP	176	-0.515316	-2.08471	0	0	0
KRAS.KIDNEY_UP.V1_UP	129	-0.533995	-2.0797	0	0	0
STK33_NOMO_UP	247	-0.485108	-2.05378	0	0	0
ESC_J1_UP_EARLY.V1_UP	145	-0.507705	-2.01892	0	0	0
ATF2_UP.V1_DN	168	-0.484925	-1.96391	0	0.000568	0.002
ERB2_UP.V1_UP	180	-0.48191	-1.94906	0	0.000747	0.003
CORDENONSI_YAP_CONSERVED_SIGNATURE	54	-0.568106	-1.94529	0	0.000888	0.004
MTOR_UP.V1_DN	158	-0.482449	-1.92137	0	0.000789	0.004
CRX_DN.V1_DN	119	-0.482237	-1.88373	0	0.00144127	0.008
IL15_UP.V1_DN	167	-0.460104	-1.87217	0	0.00177829	0.011
KRAS.DF.V1_UP	173	-0.461665	-1.8658	0	0.0016301	0.011
JAK2_DN.V1_DN	121	-0.479099	-1.8527	0	0.00190605	0.013
PRC1_BMI_UP.V1_DN	161	-0.464523	-1.84044	0	0.00176991	0.013
CRX_NRL_DN.V1_UP	120	-0.473851	-1.82507	0	0.00165191	0.013
MEK_UP.V1_UP	181	-0.445335	-1.82409	0	0.00154867	0.013
MYC_UP.V1_DN	137	-0.456406	-1.80418	0	0.0017657	0.016
KRAS.LUNG.BREAST_UP.V1_UP	133	-0.455949	-1.78154	0	0.00246842	0.024
NRL_DN.V1_UP	118	-0.453523	-1.76662	0	0.00263993	0.027
RELA_DN.V1_UP	142	-0.443318	-1.74886	0	0.00313098	0.034
P53_DN.V2_UP	142	-0.438146	-1.7433	0	0.00314857	0.036
STK33_UP	247	-0.413143	-1.73765	0	0.00324669	0.039
VEGF_A_UP.V1_UP	176	-0.428797	-1.73189	0	0.00332738	0.042
TGFB_UP.V1_UP	166	-0.429315	-1.7293	0	0.00318874	0.042
CSR_EARLY_UP.V1_DN	99	-0.4478	-1.70122	0	0.00438472	0.06
TGFB_UP.V1_DN	173	-0.412173	-1.68665	0	0.00492573	0.069
EIF4E_DN	82	-0.459716	-1.68102	0	0.0050291	0.073
PRC2_EZH2_UP.V1_DN	174	-0.409465	-1.67274	0	0.00537395	0.081
ATF2_S_UP.V1_DN	171	-0.412446	-1.65918	0	0.00594384	0.093
STK33_SKM_UP	246	-0.387804	-1.63341	0	0.00707341	0.113
RAF_UP.V1_UP	175	-0.40038	-1.63184	0	0.00701723	0.116
PRC2_EDD_UP.V1_DN	167	-0.403764	-1.62943	0	0.00702639	0.119
LEF1_UP.V1_DN	171	-0.399622	-1.62442	0	0.00696905	0.122
KRAS.600_UP.V1_UP	252	-0.380057	-1.61312	0	0.00755365	0.135
KRAS.600.LUNG.BREAST_UP.V1_UP	257	-0.378208	-1.60328	0	0.00830685	0.15
ESC_J1_UP_LATE.V1_UP	167	-0.395377	-1.59221	0	0.0087927	0.161
P53_DN.V1_UP	175	-0.388195	-1.57775	0	0.0098813	0.187
LTE2_UP.V1_UP	170	-0.383482	-1.55225	0	0.0129115	0.235
TBK1.DF_UP	260	-0.367425	-1.54782	0	0.0134741	0.247
RPS14_DN.V1_UP	177	-0.379963	-1.54206	0	0.013607	0.252
E2F3_UP.V1_UP	172	-0.367036	-1.50265	0	0.0208988	0.374
E2F1_UP.V1_DN	169	-0.368515	-1.48185	0.00436681	0.0263074	0.453
GCNP_SHH_UP_EARLY.V1_DN	142	-0.373549	-1.45986	0.00229358	0.0315389	0.527
PTEN_DN.V2_UP	127	-0.370885	-1.45407	0.00707547	0.0326788	0.55
SNF5_DN.V1_UP	142	-0.360773	-1.45337	0.0135135	0.0320273	0.551
PRC2_SUZ12_UP.V1_DN	166	-0.356625	-1.44627	0.00242719	0.0331855	0.578
LEF1_UP.V1_UP	183	-0.351236	-1.43041	0.00234742	0.0381136	0.636
AKT_UP.V1_UP	138	-0.36586	-1.42998	0.0091954	0.0374672	0.638
KRAS.PROSTATE_UP.V1_UP	124	-0.365696	-1.42175	0.0090703	0.0393879	0.662
BMI1_DN_MEL18_DN.V1_DN	131	-0.363708	-1.41282	0.0113636	0.0419776	0.685
AKT_UP_MTOR_DN.V1_UP	145	-0.355016	-1.39621	0.0142518	0.0487819	0.745
BCAT.100_UP.V1_UP	45	-0.420304	-1.39383	0.0449898	0.0487969	0.749
IL2_UP.V1_DN	172	-0.343445	-1.39357	0.00680272	0.0479468	0.749
CAMP_UP.V1_DN	170	-0.344199	-1.38894	0.00977995	0.0491347	0.762
JNK_DN.V1_DN	170	-0.340787	-1.38618	0.00473934	0.049332	0.771
BMI1_DN_MEL18_DN.V1_UP	131	-0.352139	-1.38441	0.0115207	0.0493557	0.778
PDGF_ERK_DN.V1_DN	136	-0.349348	-1.38007	0.0154867	0.0507897	0.793
PTEN_DN.V1_DN	171	-0.336088	-1.37359	0.0148883	0.0536808	0.818
MTOR_UP.N4.V1_UP	186	-0.326522	-1.35292	0.00231482	0.0650078	0.895
RAF_UP.V1_DN	180	-0.329129	-1.34544	0.0223325	0.06952	0.911
PTEN_DN.V1_UP	168	-0.332598	-1.33935	0.0119048	0.0715128	0.922
IL2_UP.V1_UP	172	-0.331268	-1.33935	0.00712589	0.0703594	0.922
MEL18_DN.V1_DN	134	-0.343892	-1.33717	0.0233645	0.0705648	0.925
RAPA_EARLY_UP.V1_UP	157	-0.329639	-1.33556	0.0245098	0.0706251	0.926
P53_DN.V1_DN	166	-0.33118	-1.33362	0.0260663	0.0709785	0.93
CSR_LATE_UP.V1_DN	114	-0.340453	-1.31388	0.0384615	0.0846485	0.962
RB_DN.V1_DN	105	-0.34616	-1.30871	0.0430839	0.0878456	0.971
EGFR_UP.V1_DN	174	-0.319453	-1.29834	0.0215311	0.0953219	0.981
MTOR_UP.N4.V1_DN	159	-0.323934	-1.29676	0.0451306	0.095578	0.982
P53_DN.V2_DN	135	-0.330107	-1.29175	0.0389016	0.0988404	0.985
HOXA9_DN.V1_DN	165	-0.318925	-1.28851	0.0317848	0.100485	0.985
KRAS.LUNG_UP.V1_DN	131	-0.323207	-1.27756	0.062069	0.109825	0.993
KRAS.50_UP.V1_UP	44	-0.395468	-1.2729	0.129545	0.112615	0.995
MEL18_DN.V1_UP	130	-0.325458	-1.27287	0.0551559	0.111093	0.995
SNF5_DN.V1_DN	126	-0.329057	-1.27271	0.0656109	0.109709	0.995
PKCA_DN.V1_DN	129	-0.328684	-1.27003	0.0580357	0.110755	0.996
IL15_UP.V1_UP	166	-0.307759	-1.26842	0.04	0.110723	0.996
CAHOY_ASTROCYTIC	92	-0.338062	-1.26564	0.0820046	0.112334	0.997
BMI1_DN.V1_DN	128	-0.320436	-1.25321	0.0603865	0.124253	0.999
KRAS.BREAST_UP.V1_UP	131	-0.323336	-1.24578	0.0757946	0.130868	0.999
CRX_DN.V1_UP	115	-0.325457	-1.23681	0.0913462	0.14045	0.999
BCAT_BILD_ET_AL_DN	40	-0.384727	-1.22097	0.170974	0.159763	0.999
TBK1.DF_DN	242	-0.285247	-1.21374	0.0636793	0.168538	1
PKCA_DN.V1_UP	129	-0.309525	-1.21242	0.104167	0.168306	1
WNT_UP.V1_UP	154	-0.297132	-1.20303	0.0894118	0.180099	1
KRAS.300_UP.V1_UP	131	-0.306951	-1.20244	0.116972	0.178971	1
KRAS.DF.V1_DN	168	-0.295693	-1.1981	0.11138	0.183317	1
BCAT.100_UP.V1_DN	35	-0.380012	-1.19477	0.194861	0.186758	1
CYCLIN_D1_UP.V1_DN	181	-0.292989	-1.19448	0.112108	0.185126	1
ESC_V6.5_UP_LATE.V1_DN	143	-0.297455	-1.19413	0.127551	0.183512	1
KRAS.AMP.LUNG_UP.V1_DN	125	-0.309665	-1.19282	0.122402	0.183582	1
CYCLIN_D1_KE_.V1_UP	174	-0.287334	-1.16058	0.126984	0.235941	1
RAPA_EARLY_UP.V1_DN	163	-0.289539	-1.15778	0.128329	0.238947	1
CRX_NRL_DN.V1_DN	105	-0.303214	-1.15676	0.173719	0.238268	1
ESC_V6.5_UP_EARLY.V1_DN	148	-0.290705	-1.15147	0.142534	0.246144	1
ESC_V6.5_UP_EARLY.V1_UP	143	-0.29061	-1.15053	0.161905	0.245282	1
NRL_DN.V1_DN	113	-0.295499	-1.14243	0.163462	0.259092	1
PDGF_UP.V1_UP	127	-0.292349	-1.14231	0.179907	0.256573	1
CAHOY_NEURONAL	92	-0.30926	-1.14001	0.206823	0.258396	1
PIGF_UP.V1_DN	171	-0.278697	-1.13874	0.150943	0.258093	1
ESC_J1_UP_EARLY.V1_DN	143	-0.28743	-1.13717	0.179487	0.258947	1
PRC2_EZH2_UP.V1_UP	169	-0.279856	-1.13536	0.16408	0.259951	1
CTIP_DN.V1_DN	123	-0.292316	-1.13399	0.181614	0.260253	1
KRAS.BREAST_UP.V1_DN	127	-0.289152	-1.12678	0.175799	0.271749	1
PRC2_EDD_UP.V1_UP	171	-0.273477	-1.12185	0.177725	0.278833	1
BCAT_GDS748_DN	39	-0.350323	-1.11939	0.28	0.28101	1
IL21_UP.V1_UP	175	-0.274837	-1.11447	0.193694	0.28835	1
IL21_UP.V1_DN	168	-0.272419	-1.1083	0.208232	0.299138	1
GCNP_SHH_UP_EARLY.V1_UP	142	-0.281305	-1.09914	0.222222	0.316976	1
ALK_DN.V1_UP	127	-0.279668	-1.08788	0.265403	0.340467	1
DCA_UP.V1_DN	150	-0.2667	-1.05852	0.288372	0.410652	1
WNT_UP.V1_DN	145	-0.266444	-1.05721	0.313817	0.410286	1
KRAS.LUNG_UP.V1_UP	126	-0.268585	-1.03865	0.376712	0.458822	1
YAP1_UP	36	-0.326055	-1.02785	0.411642	0.485673	1
PIGF_UP.V1_UP	169	-0.253758	-1.02156	0.383028	0.500611	1
GLI1_UP.V1_UP	22	-0.372191	-1.01102	0.418219	0.530125	1
KRAS.600_UP.V1_DN	262	-0.238092	-1.0086	0.419118	0.533346	1
SINGH_KRAS_DEPENDENCY_SIGNATURE_	17	-0.38298	-0.993007	0.471545	0.577677	1
ALK_DN.V1_DN	129	-0.253952	-0.992086	0.46083	0.575761	1
KRAS.LUNG.BREAST_UP.V1_DN	130	-0.253204	-0.988124	0.479911	0.583965	1
CAHOY_ASTROGLIAL	88	-0.270313	-0.986294	0.503282	0.584903	1
PRC1_BMI_UP.V1_UP	168	-0.244744	-0.981779	0.502404	0.59437	1
ATM_DN.V1_UP	138	-0.246987	-0.974766	0.526786	0.611862	1
TBK1.DN.48HRS_DN	49	-0.297044	-0.967498	0.515695	0.630632	1
DCA_UP.V1_UP	161	-0.234224	-0.945001	0.616973	0.699262	1
CAHOY_OLIGODENDROCUTIC	89	-0.256763	-0.943965	0.595789	0.697172	1
KRAS.600.LUNG.BREAST_UP.V1_DN	257	-0.221595	-0.937702	0.680101	0.711122	1
KRAS.KIDNEY_UP.V1_DN	129	-0.236985	-0.92904	0.654867	0.73402	1
JAK2_DN.V1_UP	169	-0.229775	-0.925679	0.6614	0.738982	1
NOTCH_DN.V1_DN	171	-0.230086	-0.924163	0.683973	0.737961	1
KRAS.300_UP.V1_DN	133	-0.236625	-0.922575	0.632517	0.73731	1
BRCA1_DN.V1_UP	126	-0.22823	-0.893275	0.721198	0.821965	1
ATF2_S_UP.V1_UP	173	-0.217097	-0.883727	0.801887	0.841473	1
CTIP_DN.V1_UP	117	-0.229035	-0.872009	0.77897	0.866971	1
CYCLIN_D1_UP.V1_UP	172	-0.215764	-0.86626	0.819549	0.876234	1
NOTCH_DN.V1_UP	168	-0.213038	-0.861446	0.860911	0.881579	1
KRAS.PROSTATE_UP.V1_DN	128	-0.219696	-0.861253	0.813268	0.875649	1
PRC2_SUZ12_UP.V1_UP	169	-0.211289	-0.857818	0.856132	0.877991	1
JNK_DN.V1_UP	170	-0.20007	-0.814384	0.947115	0.95456	1
PDGF_UP.V1_DN	130	-0.208048	-0.813484	0.911215	0.948951	1
KRAS.50_UP.V1_DN	46	-0.234465	-0.774855	0.881002	0.987724	1
KRAS.AMP.LUNG_UP.V1_UP	126	-0.197762	-0.773314	0.952055	0.982367	1
CYCLIN_D1_KE_.V1_DN	180	-0.186957	-0.770234	0.983294	0.977998	1
ATM_DN.V1_DN	136	-0.188848	-0.747882	0.982609	0.985836	1
GLI1_UP.V1_DN	21	-0.246461	-0.679069	0.902597	0.999699	1
SRC_UP.V1_UP	152	-0.135979	-0.539565	1	0.99932	1
